# Supplementary material for: Human transcription factors responsive to initial reprogramming predominantly undergo legitimate reprogramming during fibroblast conversion to iPSCs
Source: Sci Rep. 2020 Nov 12;10:19710. doi: 10.1038/s41598-020-76705-y (PMC7661723; doi:10.1038/s41598-020-76705-y)
Supplement: Supplementary file 2 — Supplementary Table S1. [file 41598_2020_76705_MOESM2_ESM.xlsx]

## Sheet: Sheet1
ensembl	baseMean	log2FoldChange	lfcSE	stat	pvalue	padj	external_gene.x	description	chromosome_name	start_position	end_position	strand	BJ_48h_CACTTC_L004	BJ_72h_CCAGTT_L007	BJ48_ATCACG_L001	BJ72_ATCACG_L004	H1_ESC_P41_ATGCCT_L007	H9_ESC_P43_AGTGGT_L001	hESC_GAGTGG_L005	Fibroblast_mean	ESC_mean	ESC/fibroblasts	Fibroblasts/ESC
ENSG00000253293	1399.62	-13.506	1.22299	-11.0434	2.36e-28	5.81e-27	HOXA10	homeobox A10 [Source:HGNC Symbol;Acc:HGNC:5100]	7	27170591	27180261	-1	2470.52	2313.27	2768.77	2396.73	0	0	0	2487.32	0	0	#DIV/0!
ENSG00000122592	389.753	-10.995	1.2231	-8.98949	2.48e-19	3.56e-18	HOXA7	homeobox A7 [Source:HGNC Symbol;Acc:HGNC:5108]	7	27153716	27157936	-1	544.522	629.427	260.447	314.615	0	0	0	437.253	0	0	#DIV/0!
ENSG00000123388	264.582	-10.5813	1.19226	-8.87499	6.99e-19	9.72e-18	HOXC11	homeobox C11 [Source:HGNC Symbol;Acc:HGNC:5123]	12	53973126	53977643	1	320.753	387.527	295.431	310.376	0	0	0	328.522	0	0	#DIV/0!
ENSG00000128710	238.245	-10.4546	1.23696	-8.45184	2.87e-17	3.56e-16	HOXD10	homeobox D10 [Source:HGNC Symbol;Acc:HGNC:5133]	2	176108790	176119942	1	234.932	146.572	421.001	394.17	0	0	0	299.169	0	0	#DIV/0!
ENSG00000128709	127.07	-9.6351	1.21364	-7.93898	2.04e-15	2.19e-14	HOXD9	homeobox D9 [Source:HGNC Symbol;Acc:HGNC:5140]	2	176122720	176124937	1	140.387	106.849	204.955	224.84	0	0	0	169.258	0	0	#DIV/0!
ENSG00000173917	150.401	-9.70981	1.23406	-7.86817	3.6e-15	3.78e-14	HOXB2	homeobox B2 [Source:HGNC Symbol;Acc:HGNC:5113]	17	48540894	48544989	-1	207.354	290.478	114.745	106.949	0	0	0	179.881	0	0	#DIV/0!
ENSG00000180806	80.2805	-9.1546	1.26679	-7.2266	4.95e-13	4.35e-12	HOXC9	homeobox C9 [Source:HGNC Symbol;Acc:HGNC:5130]	12	53994895	54003337	1	69.9108	235.119	127.443	58.3824	0	0	0	122.714	0	0	#DIV/0!
ENSG00000105991	81.9072	-8.32007	1.22517	-6.79096	1.11e-11	8.7e-11	HOXA1	homeobox A1 [Source:HGNC Symbol;Acc:HGNC:5099]	7	27092993	27095996	-1	69.9649	68.3201	71.397	63.7136	0	0	0	68.3489	0	0	#DIV/0!
ENSG00000116035	55.9842	-7.87229	1.20617	-6.52668	6.72e-11	4.89e-10	VAX2	ventral anterior homeobox 2 [Source:HGNC Symbol;Acc:HGNC:12661]	2	70900590	70965373	1	52.0841	48.6699	41.923	57.2631	0	0	0	49.985	0	0	#DIV/0!
ENSG00000197576	42.8341	-7.76208	1.22369	-6.34316	2.25e-10	1.56e-09	HOXA4	homeobox A4 [Source:HGNC Symbol;Acc:HGNC:5105]	7	27128507	27130799	-1	48.6721	69.3225	28.9956	41.9292	0	0	0	47.2299	0	0	#DIV/0!
ENSG00000175879	29.3131	-7.30205	1.24006	-5.88846	3.9e-09	2.39e-08	HOXD8	homeobox D8 [Source:HGNC Symbol;Acc:HGNC:5139]	2	176129694	176132695	1	37.7256	36.8821	32.6667	28.1183	0	0	0	33.8482	0	0	#DIV/0!
ENSG00000264668	48.6516	-7.71272	1.48742	-5.18529	2.16e-07	1.08e-06	AC138696.1	novel protein	8	143247110	143276403	1	59.5993	26.674	42.2963	50.5672	0	0	0	44.7842	0	0	#DIV/0!
ENSG00000123407	7.42686	-5.38296	1.44629	-3.72192	0.000197714	0.000654817	HOXC12	homeobox C12 [Source:HGNC Symbol;Acc:HGNC:5124]	12	53954834	53958956	1	3.42048	20.5422	5.24029	7.41962	0	0	0	9.15564	0	0	#DIV/0!
ENSG00000169953	3.27482	-4.33814	1.5253	-2.84412	0.00445346	0.011332	HSFY2	heat shock transcription factor Y-linked 2 [Source:HGNC Symbol;Acc:HGNC:23950]	Y	18731440	18828662	-1	6.67531	2.9292	3.93004	3.69529	0	0	0	4.30746	0	0	#DIV/0!
ENSG00000165606	9.58588	-4.37238	1.54181	-2.83588	0.00457	0.0115922	DRGX	dorsal root ganglia homeobox [Source:HGNC Symbol;Acc:HGNC:21536]	10	49364181	49396016	-1	5.55742	0	9.92244	1.79266	0	0	0	4.31813	0	0	#DIV/0!
ENSG00000177494	71.9208	-3.35994	1.34873	-2.49119	0.0127315	0.0290671	ZBED2	zinc finger BED-type containing 2 [Source:HGNC Symbol;Acc:HGNC:20710]	3	111592900	111595443	-1	3.38333	0	2.99458	1.86573	0	0	0	2.06091	0	0	#DIV/0!
ENSG00000268738	5.27897	-5.38397	2.65315	-2.02927	0.0424307	0.083934	HSFX2	heat shock transcription factor family, X-linked 2 [Source:HGNC Symbol;Acc:HGNC:32701]	X	149592515	149594716	-1	0	11.2014	4.1232	20.3702	0	0	0	8.9237	0	0	#DIV/0!
ENSG00000260027	3.40436	-3.50144	2.08955	-1.67569	0.0937985	0.165753	HOXB7	homeobox B7 [Source:HGNC Symbol;Acc:HGNC:5118]	17	48607227	48633572	-1	5.92812	2.84202	1.57761	0	0	0	0	2.58694	0	0	#DIV/0!
ENSG00000170178	6.86122	-2.58003	1.54118	-1.67406	0.0941183	0.166205	HOXD12	homeobox D12 [Source:HGNC Symbol;Acc:HGNC:5135]	2	176099730	176101193	1	0	0	2.00389	3.22703	0	0	0	1.30773	0	0	#DIV/0!
ENSG00000128652	2.53919	-2.39485	1.84289	-1.2995	0.193771	0.300297	HOXD3	homeobox D3 [Source:HGNC Symbol;Acc:HGNC:5137]	2	176136612	176173102	1	0	1.56111	1.05097	1.89103	0	0	0	1.12578	0	0	#DIV/0!
ENSG00000184659	3.79147	-1.96907	2.15992	-0.911641	0.361958	0.488814	FOXD4L4	forkhead box D4 like 4 [Source:HGNC Symbol;Acc:HGNC:23762]	9	65736555	65738784	1	1.15287	0	2.12259	0	0	0	0	0.818864	0	0	#DIV/0!
ENSG00000012504	1.49874	-1.90656	2.58359	-0.737951	0.460545	0.586756	NR1H4	nuclear receptor subfamily 1 group H member 4 [Source:HGNC Symbol;Acc:HGNC:7967]	12	100473708	100564413	1	0	0	1.75028	1.66926	0	0	0	0.854885	0	0	#DIV/0!
ENSG00000182742	1.93067	-1.39505	2.46174	-0.566692	0.570924	0.686825	HOXB4	homeobox B4 [Source:HGNC Symbol;Acc:HGNC:5115]	17	48575513	48580111	-1	1.13363	0	0	0.933522	0	0	0	0.516789	0	0	#DIV/0!
ENSG00000109101	3.33788	-0.603294	2.63723	-0.22876	0.819055	0.882103	FOXN1	forkhead box N1 [Source:HGNC Symbol;Acc:HGNC:12765]	17	28506243	28538896	1	0	0	0	0.739906	0	0	0	0.184976	0	0	#DIV/0!
ENSG00000227059	0.0811006	0	5.72542	0	1	NA	ANHX	anomalous homeobox [Source:HGNC Symbol;Acc:HGNC:40024]	12	133218312	133236095	-1	0	0	0	0	0	0	0	0	0	#DIV/0!	#DIV/0!
ENSG00000176009	0.473438	-1.31799	3.73847	-0.352549	0.724427	NA	ASCL3	achaete-scute family bHLH transcription factor 3 [Source:HGNC Symbol;Acc:HGNC:740]	11	8937579	8938211	-1	0	0	0	1.87443	0	0	0	0.468606	0	0	#DIV/0!
ENSG00000187855	0	NA	NA	NA	NA	NA	ASCL4	achaete-scute family bHLH transcription factor 4 [Source:HGNC Symbol;Acc:HGNC:24311]	12	107774385	107776644	1	0	0	0	0	0	0	0	0	0	#DIV/0!	#DIV/0!
ENSG00000156127	0.247915	-0.687338	5.72542	-0.12005	0.904443	NA	BATF	basic leucine zipper ATF-like transcription factor [Source:HGNC Symbol;Acc:HGNC:958]	14	75522425	75547015	1	0	1.57583	0	0	0	0	0	0.393958	0	0	#DIV/0!
ENSG00000188909	0.14491	0	5.72542	0	1	NA	BSX	brain specific homeobox [Source:HGNC Symbol;Acc:HGNC:20450]	11	122977570	122981720	-1	0	0	0	0	0	0	0	0	0	#DIV/0!	#DIV/0!
ENSG00000147183	0	NA	NA	NA	NA	NA	CPXCR1	CPX chromosome region, candidate 1 [Source:HGNC Symbol;Acc:HGNC:2332]	X	88747225	88754785	1	0	0	0	0	0	0	0	0	0	#DIV/0!	#DIV/0!
ENSG00000064218	0	NA	NA	NA	NA	NA	DMRT3	doublesex and mab-3 related transcription factor 3 [Source:HGNC Symbol;Acc:HGNC:13909]	9	976964	991731	1	0	0	0	0	0	0	0	0	0	#DIV/0!	#DIV/0!
ENSG00000142025	0.033134	0	5.72542	0	1	NA	DMRTC2	DMRT like family C2 [Source:HGNC Symbol;Acc:HGNC:13911]	19	41844743	41852333	1	0	0	0	0	0	0	0	0	0	#DIV/0!	#DIV/0!
ENSG00000123576	0.0775443	0	5.72542	0	1	NA	ESX1	ESX homeobox 1 [Source:HGNC Symbol;Acc:HGNC:14865]	X	104250038	104254933	-1	0	0	0	0	0	0	0	0	0	#DIV/0!	#DIV/0!
ENSG00000174279	1.19648	-0.689554	2.59331	-0.265898	0.790318	NA	EVX2	even-skipped homeobox 2 [Source:HGNC Symbol;Acc:HGNC:3507]	2	176077472	176083913	-1	0	0	0	0.939814	0	0	0	0.234954	0	0	#DIV/0!
ENSG00000164334	0.194538	0	5.72542	0	1	NA	FAM170A	family with sequence similarity 170 member A [Source:HGNC Symbol;Acc:HGNC:27963]	5	119629559	119635822	1	0	0	0	0	0	0	0	0	0	#DIV/0!	#DIV/0!
ENSG00000146618	0.107698	0	5.72542	0	1	NA	FERD3L	Fer3 like bHLH transcription factor [Source:HGNC Symbol;Acc:HGNC:16660]	7	19144782	19145421	-1	0	0	0	0	0	0	0	0	0	#DIV/0!	#DIV/0!
ENSG00000187559	0.307903	-2.92184	5.66674	-0.515613	0.606125	NA	FOXD4L3	forkhead box D4 like 3 [Source:HGNC Symbol;Acc:HGNC:18523]	9	68302867	68304905	1	3.36159	0	3.1076	0	0	0	0	1.6173	0	0	#DIV/0!
ENSG00000168269	0	NA	NA	NA	NA	NA	FOXI1	forkhead box I1 [Source:HGNC Symbol;Acc:HGNC:3815]	5	170105897	170109725	1	0	0	0	0	0	0	0	0	0	#DIV/0!	#DIV/0!
ENSG00000189299	0.0230913	0	5.72542	0	1	NA	FOXR2	forkhead box R2 [Source:HGNC Symbol;Acc:HGNC:30469]	X	55623400	55625325	1	0	0	0	0	0	0	0	0	0	#DIV/0!	#DIV/0!
ENSG00000108511	0.116431	0	5.72542	0	1	NA	HOXB6	homeobox B6 [Source:HGNC Symbol;Acc:HGNC:5117]	17	48595751	48604992	-1	0	0	0	0	0	0	0	0	0	#DIV/0!	#DIV/0!
ENSG00000120068	0.71652	0	5.72542	0	1	NA	HOXB8	homeobox B8 [Source:HGNC Symbol;Acc:HGNC:5119]	17	48611377	48614939	-1	0	0	0	0	0	0	0	0	0	#DIV/0!	#DIV/0!
ENSG00000176160	1.08722	-2.27447	1.96176	-1.15941	0.24629	NA	HSF5	heat shock transcription factor 5 [Source:HGNC Symbol;Acc:HGNC:26862]	17	58420167	58488384	-1	0	0	2.01919	1.86861	0	0	0	0.97195	0	0	#DIV/0!
ENSG00000172468	0.947571	-2.20055	2.83501	-0.776204	0.437628	NA	HSFY1	heat shock transcription factor Y-linked 1 [Source:HGNC Symbol;Acc:HGNC:18568]	Y	18546671	18588963	1	0	0	0	3.79893	0	0	0	0.949732	0	0	#DIV/0!
ENSG00000175329	0.0989915	-1.26002	5.72196	-0.220207	0.82571	NA	ISX	intestine specific homeobox [Source:HGNC Symbol;Acc:HGNC:28084]	22	35066136	35087387	1	0	0	0	1.76995	0	0	0	0.442487	0	0	#DIV/0!
ENSG00000213921	0.124937	0	5.72542	0	1	NA	LEUTX	leucine twenty homeobox [Source:HGNC Symbol;Acc:HGNC:31953]	19	39776595	39786167	1	0	0	0	0	0	0	0	0	0	#DIV/0!	#DIV/0!
ENSG00000151379	0.164206	-1.48452	5.71521	-0.259749	0.795057	NA	MSGN1	mesogenin 1 [Source:HGNC Symbol;Acc:HGNC:14907]	2	17816496	17817101	1	2.24439	0	0	0	0	0	0	0.561097	0	0	#DIV/0!
ENSG00000164600	0	NA	NA	NA	NA	NA	NEUROD6	neuronal differentiation 6 [Source:HGNC Symbol;Acc:HGNC:13804]	7	31337461	31340894	-1	0	0	0	0	0	0	0	0	0	#DIV/0!	#DIV/0!
ENSG00000235608	0.0387722	0	5.72542	0	1	NA	NKX1-1	NK1 homeobox 1 [Source:HGNC Symbol;Acc:HGNC:24975]	4	1402932	1406331	-1	0	0	0	0	0	0	0	0	0	#DIV/0!	#DIV/0!
ENSG00000119919	0.109369	0	5.72542	0	1	NA	NKX2-3	NK2 homeobox 3 [Source:HGNC Symbol;Acc:HGNC:7836]	10	99532933	99536524	1	0	0	0	0	0	0	0	0	0	#DIV/0!	#DIV/0!
ENSG00000125813	0.0788782	0	5.72542	0	1	NA	PAX1	paired box 1 [Source:HGNC Symbol;Acc:HGNC:8615]	20	21705659	21718486	1	0	0	0	0	0	0	0	0	0	#DIV/0!	#DIV/0!
ENSG00000139515	0.18265	-0.682892	5.72542	-0.119274	0.905059	NA	PDX1	pancreatic and duodenal homeobox 1 [Source:HGNC Symbol;Acc:HGNC:6107]	13	27920020	27926231	1	0	1.55648	0	0	0	0	0	0.389119	0	0	#DIV/0!
ENSG00000064835	0.496046	-0.601467	3.24076	-0.185594	0.852763	NA	POU1F1	POU class 1 homeobox 1 [Source:HGNC Symbol;Acc:HGNC:9210]	3	87259404	87276587	-1	0	0	0	0.736167	0	0	0	0.184042	0	0	#DIV/0!
ENSG00000143171	0.285685	0	5.72542	0	1	NA	RXRG	retinoid X receptor gamma [Source:HGNC Symbol;Acc:HGNC:10479]	1	165400917	165445355	-1	0	0	0	0	0	0	0	0	0	#DIV/0!	#DIV/0!
ENSG00000274529	0.522711	0	5.07439	0	1	NA	SEBOX	SEBOX homeobox [Source:HGNC Symbol;Acc:HGNC:32942]	17	28364268	28365244	-1	0	0	0	0	0	0	0	0	0	#DIV/0!	#DIV/0!
ENSG00000166211	0.211748	0	5.72542	0	1	NA	SPIC	Spi-C transcription factor [Source:HGNC Symbol;Acc:HGNC:29549]	12	101475421	101486997	1	0	0	0	0	0	0	0	0	0	#DIV/0!	#DIV/0!
ENSG00000008197	0.0388104	0	5.72542	0	1	NA	TFAP2D	transcription factor AP-2 delta [Source:HGNC Symbol;Acc:HGNC:15581]	6	50713828	50772988	1	0	0	0	0	0	0	0	0	0	#DIV/0!	#DIV/0!
ENSG00000183434	0.21556	-1.43552	5.71749	-0.251074	0.801757	NA	TFDP3	transcription factor Dp family member 3 [Source:HGNC Symbol;Acc:HGNC:24603]	X	133216669	133218348	-1	1.13775	0	1.00657	0	0	0	0	0.53608	0	0	#DIV/0!
ENSG00000153779	0	NA	NA	NA	NA	NA	TGIF2LX	TGFB induced factor homeobox 2 like X-linked [Source:HGNC Symbol;Acc:HGNC:18570]	X	89921882	89922883	1	0	0	0	0	0	0	0	0	0	#DIV/0!	#DIV/0!
ENSG00000176679	0	NA	NA	NA	NA	NA	TGIF2LY	TGFB induced factor homeobox 2 like Y-linked [Source:HGNC Symbol;Acc:HGNC:18569]	Y	3579041	3580041	1	0	0	0	0	0	0	0	0	0	#DIV/0!	#DIV/0!
ENSG00000100987	0.669059	0	4.13752	0	1	NA	VSX1	visual system homeobox 1 [Source:HGNC Symbol;Acc:HGNC:12723]	20	25070885	25082365	-1	0	0	0	0	0	0	0	0	0	#DIV/0!	#DIV/0!
ENSG00000269699	0	NA	NA	NA	NA	NA	ZIM2	zinc finger imprinted 2 [Source:HGNC Symbol;Acc:HGNC:12875]	19	56774547	56840729	-1	0	0	0	0	0	0	0	0	0	#DIV/0!	#DIV/0!
ENSG00000185177	0.0416455	0	5.72542	0	1	NA	ZNF479	zinc finger protein 479 [Source:HGNC Symbol;Acc:HGNC:23258]	7	57119614	57139864	-1	0	0	0	0	0	0	0	0	0	#DIV/0!	#DIV/0!
ENSG00000196109	0.785788	0	2.90575	0	1	NA	ZNF676	zinc finger protein 676 [Source:HGNC Symbol;Acc:HGNC:20429]	19	22179091	22215775	-1	0	0	0	0	0	0	0	0	0	#DIV/0!	#DIV/0!
ENSG00000197123	0	NA	NA	NA	NA	NA	ZNF679	zinc finger protein 679 [Source:HGNC Symbol;Acc:HGNC:28650]	7	64228474	64266931	1	0	0	0	0	0	0	0	0	0	#DIV/0!	#DIV/0!
ENSG00000196946	0.986812	0	2.75422	0	1	NA	ZNF705A	zinc finger protein 705A [Source:HGNC Symbol;Acc:HGNC:32281]	12	8157034	8188537	1	0	0	0	0	0	0	0	0	0	#DIV/0!	#DIV/0!
ENSG00000215356	0	NA	NA	NA	NA	NA	ZNF705B	zinc finger protein 705B [Source:HGNC Symbol;Acc:HGNC:32284]	8	7926337	7952413	1	0	0	0	0	0	0	0	0	0	#DIV/0!	#DIV/0!
ENSG00000215372	0.0534185	0	5.72542	0	1	NA	ZNF705G	zinc finger protein 705G [Source:HGNC Symbol;Acc:HGNC:37134]	8	7355517	7385558	-1	0	0	0	0	0	0	0	0	0	#DIV/0!	#DIV/0!
ENSG00000214652	0.410158	0	5.72542	0	1	NA	ZNF727	zinc finger protein 727 [Source:HGNC Symbol;Acc:HGNC:22785]	7	64045443	64078549	1	0	0	0	0	0	0	0	0	0	#DIV/0!	#DIV/0!
ENSG00000269067	0.61227	-1.03131	4.15103	-0.248446	0.803789	NA	ZNF728	zinc finger protein 728 [Source:HGNC Symbol;Acc:HGNC:32463]	19	22975468	23003176	-1	0	0	0	2.42416	0	0	0	0.606039	0	0	#DIV/0!
ENSG00000196350	0.0230913	0	5.72542	0	1	NA	ZNF729	zinc finger protein 729 [Source:HGNC Symbol;Acc:HGNC:32464]	19	22286408	22317176	1	0	0	0	0	0	0	0	0	0	#DIV/0!	#DIV/0!
ENSG00000223614	0.0832911	0	5.72542	0	1	NA	ZNF735	zinc finger protein 735 [Source:HGNC Symbol;Acc:HGNC:32466]	7	64207090	64220508	1	0	0	0	0	0	0	0	0	0	#DIV/0!	#DIV/0!
ENSG00000204532	0.349901	-1.49046	3.88803	-0.383345	0.701464	NA	ZSCAN5C	zinc finger and SCAN domain containing 5C [Source:HGNC Symbol;Acc:HGNC:34294]	19	56202301	56209452	1	1.04696	0	1.22469	0	0	0	0	0.567912	0	0	#DIV/0!
ENSG00000176302	0.611872	0.165853	2.67017	0.0621131	0.950473	NA	FOXR1	forkhead box R1 [Source:HGNC Symbol;Acc:HGNC:29980]	11	118971707	118981291	1	0	0	0.641227	0	0	0	0.571217	0.160307	0.190406	1.18776	0.841923
ENSG00000176083	0.529127	0.762985	5.72029	0.133382	0.893891	NA	ZNF683	zinc finger protein 683 [Source:HGNC Symbol;Acc:HGNC:28495]	1	26361634	26374522	-1	0	0	0	0	0	0	0.61771	0	0.205903	#DIV/0!	0
ENSG00000125618	335.367	-9.68516	1.18284	-8.18809	2.65e-16	3.05e-15	PAX8	paired box 8 [Source:HGNC Symbol;Acc:HGNC:8622]	2	113215997	113278950	-1	262.032	218.766	337.246	353.006	0.648579	0	0	292.763	0.216193	0.000738458	1354.17
ENSG00000152784	598.424	-11.3413	1.19161	-9.51766	1.77e-21	2.92e-20	PRDM8	PR/SET domain 8 [Source:HGNC Symbol;Acc:HGNC:13993]	4	80183879	80204329	1	1315.47	1208.24	746.454	798.105	0	0	0.754239	1017.07	0.251413	0.000247194	4045.4
ENSG00000146285	0.421236	0.968095	4.40811	0.219617	0.82617	NA	SCML4	Scm polycomb group protein like 4 [Source:HGNC Symbol;Acc:HGNC:21397]	6	107704104	107824317	-1	0	0	0	0	0	0	0.84728	0	0.282427	#DIV/0!	0
ENSG00000128713	117.908	-8.20574	1.20778	-6.79408	1.09e-11	8.51e-11	HOXD11	homeobox D11 [Source:HGNC Symbol;Acc:HGNC:5134]	2	176104216	176109754	1	83.4691	110.123	130.664	157.465	0	0	0.857916	120.43	0.285972	0.00237458	421.127
ENSG00000198353	86.5407	-8.27148	1.25614	-6.58485	4.55e-11	3.37e-10	HOXC4	homeobox C4 [Source:HGNC Symbol;Acc:HGNC:5126]	12	54016931	54056030	1	98.5138	91.0116	145.282	151.38	0.872962	0	0	121.547	0.290987	0.00239403	417.705
ENSG00000205683	108.158	-8.94594	1.24613	-7.17899	7.02e-13	6.09e-12	DPF3	double PHD fingers 3 [Source:HGNC Symbol;Acc:HGNC:17427]	14	72619296	72894116	-1	175.672	196.772	265.614	139.842	0.877876	0	0	194.475	0.292625	0.00150469	664.587
ENSG00000205857	0.0361771	0.999471	5.72542	0.174567	0.86142	NA	NANOGNB	NANOG neighbor homeobox [Source:HGNC Symbol;Acc:HGNC:24958]	12	7765216	7774121	1	0	0	0	0	0	0	0.904426	0	0.301475	#DIV/0!	0
ENSG00000258873	0.405662	0.287864	4.51544	0.063751	0.949168	NA	DUXA	double homeobox A [Source:HGNC Symbol;Acc:HGNC:32179]	19	57154021	57167443	-1	0	0	0.990931	0	0	0	0.910909	0.247733	0.303636	1.22566	0.815886
ENSG00000105996	9.19056	-4.91749	1.36703	-3.5972	0.000321666	0.00102448	HOXA2	homeobox A2 [Source:HGNC Symbol;Acc:HGNC:5103]	7	27100354	27102811	-1	17.8719	9.55661	14.2171	8.96926	0	0	0.925706	12.6537	0.308569	0.0243856	41.0078
ENSG00000136352	0.186417	1.01464	5.72542	0.177216	0.859339	NA	NKX2-1	NK2 homeobox 1 [Source:HGNC Symbol;Acc:HGNC:11825]	14	36516392	36521149	-1	0	0	0	0	0	0	0.933401	0	0.311134	#DIV/0!	0
ENSG00000273514	1.70124	1.01886	2.31709	0.439716	0.660143	0.761216	FOXD4L6	forkhead box D4 like 6 [Source:HGNC Symbol;Acc:HGNC:31986]	9	41126430	41128463	-1	0	0	0	0	0	0	0.941601	0	0.313867	#DIV/0!	0
ENSG00000165643	0.16974	1.02175	5.72542	0.178459	0.858363	NA	SOHLH1	spermatogenesis and oogenesis specific basic helix-loop-helix 1 [Source:HGNC Symbol;Acc:HGNC:27845]	9	135693407	135699528	-1	0	0	0	0	0	0	0.947311	0	0.31577	#DIV/0!	0
ENSG00000105261	0.785648	1.03616	2.49099	0.415964	0.677436	NA	OVOL3	ovo like zinc finger 3 [Source:HGNC Symbol;Acc:HGNC:14186]	19	36111151	36113711	1	0	0	0	0	0	0	0.976097	0	0.325366	#DIV/0!	0
ENSG00000182348	0.125961	0.991285	5.72542	0.173137	0.862543	NA	ZNF804B	zinc finger protein 804B [Source:HGNC Symbol;Acc:HGNC:21958]	7	88759368	89337057	1	0	0	0	0	1.01432	0	0	0	0.338106	#DIV/0!	0
ENSG00000170689	14.4092	21.0994	5.72542	3.68521	0.000228514	0.000748902	HOXB9	homeobox B9 [Source:HGNC Symbol;Acc:HGNC:5120]	17	48621159	48626356	-1	0	0	0	0	1.01749	0	0	0	0.339164	#DIV/0!	0
ENSG00000164532	0.30431	0.993086	5.72542	0.173452	0.862296	NA	TBX20	T-box 20 [Source:HGNC Symbol;Acc:HGNC:11598]	7	35202430	35254147	-1	0	0	0	0	1.01812	0	0	0	0.339374	#DIV/0!	0
ENSG00000138136	1.13454	0.265916	4.10961	0.0647059	0.948408	NA	LBX1	ladybird homeobox 1 [Source:HGNC Symbol;Acc:HGNC:16960]	10	101226195	101229794	-1	0	0	0	0.947645	1.0246	0	0	0.236911	0.341535	1.44162	0.693666
ENSG00000037965	53.7826	-6.80411	1.20758	-5.63449	1.76e-08	9.98e-08	HOXC8	homeobox C8 [Source:HGNC Symbol;Acc:HGNC:5129]	12	54009106	54012362	1	34.0691	37.7823	64.9345	47.2847	1.02623	0	0	46.0176	0.342076	0.00743357	134.525
ENSG00000143032	0.134252	0.998251	5.72542	0.174354	0.861587	NA	BARHL2	BarH like homeobox 2 [Source:HGNC Symbol;Acc:HGNC:954]	1	90711539	90717237	-1	0	0	0	0	1.02912	0	0	0	0.343039	#DIV/0!	0
ENSG00000162992	1.32095	0.998991	4.942	0.202143	0.839805	NA	NEUROD1	neuronal differentiation 1 [Source:HGNC Symbol;Acc:HGNC:7762]	2	181673088	181680876	-1	0	0	0	0	1.03069	0	0	0	0.343564	#DIV/0!	0
ENSG00000187821	0.767676	1.00724	4.53737	0.221988	0.824323	NA	HELT	helt bHLH transcription factor [Source:HGNC Symbol;Acc:HGNC:33783]	4	185018841	185020804	1	0	0	0	0	1.04853	0	0	0	0.349509	#DIV/0!	0
ENSG00000141946	1.75776	-0.902804	1.92807	-0.468242	0.639611	0.744888	ZIM3	zinc finger imprinted 3 [Source:HGNC Symbol;Acc:HGNC:16366]	19	57134096	57145202	-1	0	0	1.9631	0.94019	1.05384	0	0	0.725821	0.35128	0.483976	2.06622
ENSG00000203989	0.554956	0.293924	2.9307	0.100292	0.920113	NA	RHOXF2B	Rhox homeobox family member 2B [Source:HGNC Symbol;Acc:HGNC:33519]	X	120070672	120077705	-1	0	0	0.994568	0	1.05519	0	0	0.248642	0.35173	1.4146	0.706912
ENSG00000135374	1.07308	-0.339203	2.29146	-0.148029	0.88232	NA	ELF5	E74 like ETS transcription factor 5 [Source:HGNC Symbol;Acc:HGNC:3320]	11	34478793	34513805	-1	0	0	0.98537	0.920439	1.12989	0	0	0.476452	0.376629	0.790485	1.26505
ENSG00000102145	0.490952	1.11665	3.68005	0.303432	0.761561	NA	GATA1	GATA binding protein 1 [Source:HGNC Symbol;Acc:HGNC:4170]	X	48786554	48794311	1	0	0	0	0	0	0	1.15393	0	0.384645	#DIV/0!	0
ENSG00000105997	55.6271	-6.9189	1.16773	-5.92511	3.12e-09	1.93e-08	HOXA3	homeobox A3 [Source:HGNC Symbol;Acc:HGNC:5104]	7	27106184	27152581	-1	65.2086	49.951	98.8817	92.2024	1.43674	0	0	76.5609	0.478912	0.00625531	159.864
ENSG00000260596	3.82933	-1.49236	1.66737	-0.895034	0.370769	0.497936	DUX4	double homeobox 4 [Source:HGNC Symbol;Acc:HGNC:50800]	4	190173774	190185942	1	0	0	4.63652	2.99869	0	0	1.59893	1.9088	0.532978	0.279221	3.58139
ENSG00000120094	0.2219	1.57312	5.70086	0.275944	0.782591	NA	HOXB1	homeobox B1 [Source:HGNC Symbol;Acc:HGNC:5111]	17	48528526	48531001	-1	0	0	0	0	1.65633	0	0	0	0.552111	#DIV/0!	0
ENSG00000112333	1.95394	-0.92856	1.59246	-0.583098	0.559827	0.676891	NR2E1	nuclear receptor subfamily 2 group E member 1 [Source:HGNC Symbol;Acc:HGNC:7973]	6	108166058	108188809	1	0	0	0.95228	3.53582	0.805474	0	0.858747	1.12202	0.55474	0.49441	2.02261
ENSG00000171540	1.14242	0.244746	2.25883	0.108351	0.913717	NA	OTP	orthopedia homeobox [Source:HGNC Symbol;Acc:HGNC:8518]	5	77628712	77639688	-1	1.02152	1.40442	0	0	0	0	1.67269	0.606485	0.557564	0.919338	1.08774
ENSG00000180818	500.805	-10.2077	1.01085	-10.0981	5.63e-24	1.09e-22	HOXC10	homeobox C10 [Source:HGNC Symbol;Acc:HGNC:5122]	12	53985065	53990279	1	963.938	932.678	720.692	668.62	1.67631	0	0	821.482	0.558769	0.000680196	1470.16
ENSG00000170166	13.9183	-4.18174	1.30822	-3.19651	0.00139101	0.0039431	HOXD4	homeobox D4 [Source:HGNC Symbol;Acc:HGNC:5138]	2	176151222	176153226	1	10.1856	4.72242	8.48596	6.60727	0	1.70482	0	7.50031	0.568275	0.0757669	13.1984
ENSG00000273046	15.4954	-5.48713	1.28188	-4.28054	1.86e-05	7.24e-05	HOXC5	homeobox C5 [Source:NCBI gene;Acc:3222]	12	54017110	54035361	1	21.754	22.2386	19.9207	12.0006	0	1.72243	0	18.9784	0.574143	0.0302524	33.0553
ENSG00000106004	94.3466	-7.85292	1.03494	-7.58779	3.25e-14	3.16e-13	HOXA5	homeobox A5 [Source:HGNC Symbol;Acc:HGNC:5106]	7	27141052	27143668	-1	166.36	214.782	134.168	129.875	0.948647	0	0.815715	161.296	0.588121	0.00364622	274.257
ENSG00000136327	0.488215	1.03659	5.72542	0.181051	0.856328	NA	NKX2-8	NK2 homeobox 8 [Source:HGNC Symbol;Acc:HGNC:16364]	14	36580579	36582607	-1	0	0	0	0	0	1.81835	0	0	0.606115	#DIV/0!	0
ENSG00000124203	0.403953	1.67343	5.70346	0.293406	0.769212	NA	ZNF831	zinc finger protein 831 [Source:HGNC Symbol;Acc:HGNC:16167]	20	59123381	59259113	1	0	0	0	0	0	0	1.8198	0	0.606598	#DIV/0!	0
ENSG00000107187	6.28702	-0.418388	1.84831	-0.226362	0.82092	0.883442	LHX3	LIM homeobox 3 [Source:HGNC Symbol;Acc:HGNC:6595]	9	136196250	136205128	-1	1.19282	0	0	0.946488	0	1.83513	0	0.534827	0.611711	1.14376	0.874312
ENSG00000106006	28.5065	-5.67151	1.12083	-5.06009	4.19e-07	2.02e-06	HOXA6	homeobox A6 [Source:HGNC Symbol;Acc:HGNC:5107]	7	27145396	27150603	-1	28.0683	27.5299	53.6653	41.4286	0	0	1.84319	37.673	0.614398	0.0163087	61.317
ENSG00000180613	0.468739	-0.0526966	3.69491	-0.0142619	0.988621	NA	GSX2	GS homeobox 2 [Source:HGNC Symbol;Acc:HGNC:24959]	4	54099523	54102505	1	2.66034	1.16855	0	0	1.9781	0	0	0.957224	0.659365	0.688831	1.45174
ENSG00000234444	262.818	-7.85276	0.826926	-9.49633	2.17e-21	3.55e-20	ZNF736	zinc finger protein 736 [Source:HGNC Symbol;Acc:HGNC:32467]	7	64307459	64354860	1	135.952	183.347	316.707	347.864	0	0	1.98387	245.967	0.661291	0.00268853	371.951
ENSG00000165066	0.109428	1.80006	5.6982	0.3159	0.752078	NA	NKX6-3	NK6 homeobox 3 [Source:HGNC Symbol;Acc:HGNC:26328]	8	41645178	41650669	-1	0	0	0	0	2.05987	0	0	0	0.686625	#DIV/0!	0
ENSG00000123307	0.0825385	1.80189	5.69818	0.316222	0.751834	NA	NEUROD4	neuronal differentiation 4 [Source:HGNC Symbol;Acc:HGNC:13802]	12	55019945	55030014	1	0	0	0	0	2.06346	0	0	0	0.687821	#DIV/0!	0
ENSG00000164736	0.803858	1.82214	5.69797	0.319787	0.74913	NA	SOX17	SRY-box 17 [Source:HGNC Symbol;Acc:HGNC:18122]	8	54457935	54460888	1	0	0	0	0	2.10362	0	0	0	0.701207	#DIV/0!	0
ENSG00000105967	5.69639	-1.22283	1.62087	-0.754427	0.450593	0.577062	TFEC	transcription factor EC [Source:HGNC Symbol;Acc:HGNC:11754]	7	115935148	116159896	-1	3.76367	0	2.75428	0.947227	1.24045	0	0.914586	1.8663	0.718347	0.384905	2.59804
ENSG00000178928	2.8842	0.457086	2.77754	0.164565	0.869286	0.917231	TPRX1	tetrapeptide repeat homeobox 1 [Source:HGNC Symbol;Acc:HGNC:32174]	19	47801243	47819051	-1	0	0	0	0.829474	0	2.22881	0	0.207369	0.742938	3.58269	0.27912
ENSG00000198633	2.64869	-1.19028	1.71703	-0.693219	0.488172	0.612036	ZNF534	zinc finger protein 534 [Source:HGNC Symbol;Acc:HGNC:26337]	19	52429187	52452315	1	1.00977	0	2.64248	2.55904	0	1.48062	0.808154	1.55282	0.762925	0.491316	2.03535
ENSG00000148704	19.6925	-4.52346	0.930313	-4.8623	1.16e-06	5.29e-06	VAX1	ventral anterior homeobox 1 [Source:HGNC Symbol;Acc:HGNC:12660]	10	117128521	117138301	-1	28.2651	37.049	15.6446	5.99978	1.28049	0	1.06129	21.7396	0.780591	0.0359064	27.8502
ENSG00000170396	295.049	-8.50399	0.952589	-8.92723	4.37e-19	6.16e-18	ZNF804A	zinc finger protein 804A [Source:HGNC Symbol;Acc:HGNC:21711]	2	184598366	184939492	1	535.008	255.96	483.729	238.449	0	0	2.44579	378.286	0.815265	0.00215515	464.004
ENSG00000136535	1.61473	-1.46301	1.77584	-0.823838	0.410031	0.537884	TBR1	T-box, brain 1 [Source:HGNC Symbol;Acc:HGNC:11590]	2	161416094	161425870	1	2.00846	5.43186	0.614175	1.67483	2.45701	0	0	2.43233	0.819003	0.336715	2.96987
ENSG00000164256	0.377984	1.74498	5.69144	0.306598	0.75915	NA	PRDM9	PR/SET domain 9 [Source:HGNC Symbol;Acc:HGNC:13994]	5	23443586	23528597	1	0	0	0	0	0.271519	0	2.21895	0	0.830158	#DIV/0!	0
ENSG00000136574	0.621487	2.04322	4.21973	0.484205	0.62824	NA	GATA4	GATA binding protein 4 [Source:HGNC Symbol;Acc:HGNC:4173]	8	11676959	11760002	1	0	0	0	0	1.38971	1.18396	0	0	0.857889	#DIV/0!	0
ENSG00000130675	0.427194	1.93652	3.69128	0.52462	0.599848	NA	MNX1	motor neuron and pancreas homeobox 1 [Source:HGNC Symbol;Acc:HGNC:4979]	7	156994051	157010651	-1	0	0	0	0	0	1.83341	0.743419	0	0.858942	#DIV/0!	0
ENSG00000178175	1.35453	-1.3578	1.66736	-0.81434	0.41545	NA	ZNF366	zinc finger protein 366 [Source:HGNC Symbol;Acc:HGNC:18316]	5	72442652	72507727	-1	0	0	4.07479	3.67322	0	1.70083	0.913953	1.937	0.871593	0.44997	2.22237
ENSG00000101883	0.294106	1.36519	5.68542	0.240122	0.810236	NA	RHOXF1	Rhox homeobox family member 1 [Source:HGNC Symbol;Acc:HGNC:29993]	X	120109053	120115937	-1	0	0	1.04498	0	1.00211	1.70327	0	0.261246	0.901795	3.4519	0.289695
ENSG00000164185	10.8215	-2.87247	1.06742	-2.69105	0.00712273	0.0172974	ZNF474	zinc finger protein 474 [Source:HGNC Symbol;Acc:HGNC:23245]	5	122129513	122153571	1	5.94965	1.37895	13.1231	9.05232	2.71083	0	0	7.376	0.90361	0.122507	8.16282
ENSG00000183733	0.108531	2.1362	5.68361	0.375853	0.707026	NA	FIGLA	folliculogenesis specific bHLH transcription factor [Source:HGNC Symbol;Acc:HGNC:24669]	2	70777310	70790643	-1	0	0	0	0	0	0	2.71328	0	0.904426	#DIV/0!	0
ENSG00000122180	0.334336	2.12821	5.68502	0.374354	0.708141	NA	MYOG	myogenin [Source:HGNC Symbol;Acc:HGNC:7612]	1	203083132	203086036	-1	0	0	0	0	1.02111	1.73968	0	0	0.920264	#DIV/0!	0
ENSG00000266265	8.15993	-3.21587	1.05294	-3.05419	0.00225672	0.00611888	KLF14	Kruppel like factor 14 [Source:HGNC Symbol;Acc:HGNC:23025]	7	130731235	130734176	-1	13.4422	6.25634	4.18307	16.2316	0	0	2.77414	10.0283	0.924713	0.0922106	10.8447
ENSG00000180532	5.57391	-2.31638	1.29202	-1.79284	0.0729989	0.13395	ZSCAN4	zinc finger and SCAN domain containing 4 [Source:HGNC Symbol;Acc:HGNC:23709]	19	57668935	57679152	1	9.92437	7.65712	2.89306	0.923506	1.02878	0	1.77013	5.34951	0.932971	0.174403	5.73385
ENSG00000184492	7.98764	-3.32556	1.11825	-2.97389	0.00294049	0.00778755	FOXD4L1	forkhead box D4 like 1 [Source:HGNC Symbol;Acc:HGNC:18521]	2	113498665	113501155	1	10.3182	9.51351	4.22359	19.2219	0	0	2.80237	10.8193	0.934123	0.0863387	11.5823
ENSG00000163497	0.29536	1.65722	5.71262	0.290099	0.771741	NA	FEV	FEV, ETS transcription factor [Source:HGNC Symbol;Acc:HGNC:18562]	2	218981087	218985657	-1	0	0	0	0	2.85515	0	0	0	0.951718	#DIV/0!	0
ENSG00000175325	0.162135	2.21696	5.67941	0.390351	0.696277	NA	PROP1	PROP paired-like homeobox 1 [Source:HGNC Symbol;Acc:HGNC:9455]	5	177992235	177996242	-1	0	0	0	0	1.00801	0	1.86945	0	0.959154	#DIV/0!	0
ENSG00000185002	3.36524	0.973122	2.20717	0.440891	0.659292	0.760502	RFX6	regulatory factor X6 [Source:HGNC Symbol;Acc:HGNC:21478]	6	116877212	116932163	1	0	0	0.924462	0.868831	2.93437	0	0	0.448323	0.978122	2.18173	0.458351
ENSG00000180053	1.60885	-0.450178	1.42187	-0.316609	0.75154	0.832395	NKX2-6	NK2 homeobox 6 [Source:HGNC Symbol;Acc:HGNC:32940]	8	23702451	23706598	-1	0	3.18302	1.15936	1.8674	1.02773	0	1.91886	1.55244	0.982195	0.632677	1.58059
ENSG00000063515	1.20795	2.26328	4.00026	0.565783	0.571542	NA	GSC2	goosecoid homeobox 2 [Source:HGNC Symbol;Acc:HGNC:4613]	22	19148576	19150283	-1	0	0	0	0	1.973	0	0.974787	0	0.982595	#DIV/0!	0
ENSG00000186564	30.8858	-4.71813	0.932995	-5.05697	4.26e-07	2.05e-06	FOXD2	forkhead box D2 [Source:HGNC Symbol;Acc:HGNC:3803]	1	47436017	47440691	1	22.2417	32.1913	31.6655	30.6614	3.01442	0	0	29.19	1.00481	0.034423	29.0503
ENSG00000169840	0.164269	2.29693	5.67488	0.404754	0.685659	NA	GSX1	GS homeobox 1 [Source:HGNC Symbol;Acc:HGNC:20374]	13	27792643	27794768	1	0	0	0	0	3.05026	0	0	0	1.01675	#DIV/0!	0
ENSG00000052850	207.644	-7.90428	0.878776	-8.99466	2.37e-19	3.4e-18	ALX4	ALX homeobox 4 [Source:HGNC Symbol;Acc:HGNC:450]	11	44260440	44310166	-1	198.956	267.603	341.715	261.239	3.05778	0	0	267.378	1.01926	0.00381206	262.325
ENSG00000141579	1.80872	1.25655	1.67245	0.751322	0.452459	0.578786	ZNF750	zinc finger protein 750 [Source:HGNC Symbol;Acc:HGNC:25843]	17	82829435	82840578	-1	0	0	0.866179	0.773507	0	0	3.07506	0.409922	1.02502	2.50053	0.399916
ENSG00000143355	626.527	-9.19429	0.905884	-10.1495	3.33e-24	6.55e-23	LHX9	LIM homeobox 9 [Source:HGNC Symbol;Acc:HGNC:14222]	1	197911902	197935478	1	586.181	337.945	1380.43	447.251	0	3.22111	0	687.952	1.0737	0.00156072	640.728
ENSG00000204595	0.174146	1.66822	5.67031	0.294202	0.768604	NA	DPRX	divergent-paired related homeobox [Source:HGNC Symbol;Acc:HGNC:32166]	19	53632056	53637009	1	0	0	1.01757	0	0	3.33609	0	0.254392	1.11203	4.37132	0.228764
ENSG00000197213	0.808915	-0.22175	2.4251	-0.0914394	0.927144	NA	ZSCAN5B	zinc finger and SCAN domain containing 5B [Source:HGNC Symbol;Acc:HGNC:34246]	19	56189570	56197920	-1	2.44794	0	2.52438	0	0	3.60809	0	1.24308	1.2027	0.967514	1.03358
ENSG00000164299	0.144594	2.52803	5.66452	0.446293	0.655386	NA	SPZ1	spermatogenic leucine zipper 1 [Source:HGNC Symbol;Acc:HGNC:30721]	5	80319625	80321842	1	0	0	0	0	1.08285	1.65619	0.875817	0	1.20495	#DIV/0!	0
ENSG00000131721	0.144708	2.54699	5.66378	0.449697	0.652929	NA	RHOXF2	Rhox homeobox family member 2 [Source:HGNC Symbol;Acc:HGNC:30011]	X	120158561	120165630	1	0	0	0	0	0	0	3.6177	0	1.2059	#DIV/0!	0
ENSG00000123364	100.911	-6.29595	0.889365	-7.07915	1.45e-12	1.22e-11	HOXC13	homeobox C13 [Source:HGNC Symbol;Acc:HGNC:5125]	12	53938765	53946544	1	82.7908	83.21	126.408	64.4053	1.01267	1.71004	0.925185	89.2036	1.21597	0.0136314	73.3603
ENSG00000164438	0.320941	2.5468	5.66452	0.449605	0.652995	NA	TLX3	T cell leukemia homeobox 3 [Source:HGNC Symbol;Acc:HGNC:13532]	5	171309284	171312134	1	0	0	0	0	0.994004	1.72763	0.942111	0	1.22125	#DIV/0!	0
ENSG00000109132	0.206415	1.42221	5.70882	0.249124	0.803265	NA	PHOX2B	paired like homeobox 2B [Source:HGNC Symbol;Acc:HGNC:9143]	4	41744082	41748970	-1	0	0	0	0.459549	0	0	3.66781	0.114887	1.2226	10.6417	0.0939695
ENSG00000005073	1553.94	-11.3862	0.888402	-12.8165	1.33e-37	5.3e-36	HOXA11	homeobox A11 [Source:HGNC Symbol;Acc:HGNC:5101]	7	27181510	27185223	-1	3350.3	3210.31	3044.91	2945.49	0	1.69767	1.98532	3137.75	1.22766	0.000391256	2555.87
ENSG00000186103	7.05316	1.80564	2.33316	0.773904	0.438987	0.566273	ARGFX	arginine-fifty homeobox [Source:HGNC Symbol;Acc:HGNC:30146]	3	121570704	121586634	1	1.13515	0	0	0	2.01918	1.67141	0	0.283789	1.2302	4.33491	0.230686
ENSG00000092067	1.72458	-0.93008	2.24422	-0.414433	0.678557	0.775937	CEBPE	CCAAT enhancer binding protein epsilon [Source:HGNC Symbol;Acc:HGNC:1836]	14	23117304	23119616	-1	1.15745	9.54021	0	0	2.01939	0	1.88931	2.67442	1.3029	0.487173	2.05266
ENSG00000164778	2.43379	2.05266	1.92902	1.06409	0.287286	0.408956	EN2	engrailed homeobox 2 [Source:HGNC Symbol;Acc:HGNC:3343]	7	155458129	155464831	1	0	1.49752	0	0	3.1346	0	0.900244	0.37438	1.34495	3.59246	0.278361
ENSG00000120075	0.712616	1.99014	5.65691	0.351807	0.724983	NA	HOXB5	homeobox B5 [Source:HGNC Symbol;Acc:HGNC:5116]	17	48591257	48593961	-1	0	1.58662	0	0	4.09014	0	0	0.396655	1.36338	3.4372	0.290935
ENSG00000168267	0.446289	2.72151	5.66204	0.480658	0.630759	NA	PTF1A	pancreas associated transcription factor 1a [Source:HGNC Symbol;Acc:HGNC:23734]	10	23192327	23194252	1	0	0	0	0	4.12844	0	0	0	1.37615	#DIV/0!	0
ENSG00000005102	4.50805	0.309102	1.47099	0.210132	0.833565	0.892664	MEOX1	mesenchyme homeobox 1 [Source:HGNC Symbol;Acc:HGNC:7013]	17	43640388	43661954	-1	0	3.23432	0	1.87172	2.42252	1.73375	0	1.27651	1.38542	1.08532	0.921386
ENSG00000106410	0.446574	2.74997	5.65293	0.486468	0.626636	NA	NOBOX	NOBOX oogenesis homeobox [Source:HGNC Symbol;Acc:HGNC:22448]	7	144397240	144410227	-1	0	0	0	0	4.16871	0	0	0	1.38957	#DIV/0!	0
ENSG00000101076	12.8712	0.136336	1.53266	0.0889541	0.929118	0.958632	HNF4A	hepatocyte nuclear factor 4 alpha [Source:HGNC Symbol;Acc:HGNC:5024]	20	44355700	44434596	1	2.157	0.999491	0	2.33707	4.36391	0	0	1.37339	1.45464	1.05916	0.944147
ENSG00000135373	8.98867	-3.52255	1.58503	-2.22239	0.0262569	0.055167	EHF	ETS homologous factor [Source:HGNC Symbol;Acc:HGNC:3246]	11	34621093	34661057	1	1.25708	17.9791	2.09388	13.7305	0	0	4.3818	8.76513	1.4606	0.166637	6.00105
ENSG00000008196	0.838277	2.70042	5.60041	0.482182	0.629677	NA	TFAP2B	transcription factor AP-2 beta [Source:HGNC Symbol;Acc:HGNC:11743]	6	50818723	50847613	1	0	0	0	0	1.20944	3.20287	0	0	1.47077	#DIV/0!	0
ENSG00000121068	3342.49	-11.958	0.770261	-15.5246	2.37e-54	2.09e-52	TBX2	T-box 2 [Source:HGNC Symbol;Acc:HGNC:11597]	17	61399896	61409466	1	6030.87	8375.86	3197.49	4500.09	2.40937	2.07525	0	5526.08	1.49487	0.000270512	3696.69
ENSG00000078399	818.716	-10.1986	1.01793	-10.019	1.26e-23	2.38e-22	HOXA9	homeobox A9 [Source:HGNC Symbol;Acc:HGNC:5109]	7	27162435	27175180	-1	1507.32	1554.47	1256.2	631.066	0	1.51618	3.02429	1237.27	1.51349	0.00122325	817.492
ENSG00000043039	3.54787	-0.954648	1.09652	-0.870617	0.383963	0.511532	BARX2	BARX homeobox 2 [Source:HGNC Symbol;Acc:HGNC:956]	11	129375940	129452279	1	0	3.05625	7.12488	1.78415	1.22373	1.63196	1.76505	2.99132	1.54025	0.514905	1.9421
ENSG00000066336	1.81894	-0.285242	1.45779	-0.195667	0.844871	0.900947	SPI1	Spi-1 proto-oncogene [Source:HGNC Symbol;Acc:HGNC:11241]	11	47354860	47378576	-1	3.51681	0	1.84632	0.826606	0	2.96389	1.66302	1.54744	1.5423	0.996683	1.00333
ENSG00000106031	872.422	-10.555	0.845372	-12.4857	8.94e-36	3.26e-34	HOXA13	homeobox A13 [Source:HGNC Symbol;Acc:HGNC:5102]	7	27193503	27200106	-1	2367.51	1901.47	2711.91	1601.54	0	3.06184	1.63753	2145.61	1.56646	0.000730078	1369.72
ENSG00000204779	9.8511	-2.01388	0.851626	-2.36474	0.0180426	0.0396269	FOXD4L5	forkhead box D4 like 5 [Source:HGNC Symbol;Acc:HGNC:18522]	9	65282101	65285209	-1	11.3865	3.13932	4.11796	10.1391	1.0316	0	3.69651	7.19572	1.57604	0.219024	4.56571
ENSG00000073282	3.83863	-1.16285	1.45746	-0.797859	0.424952	0.552849	TP63	tumor protein p63 [Source:HGNC Symbol;Acc:HGNC:15979]	3	189631416	189897279	1	2.13893	0	1.92369	8.6625	0.484127	0.755694	3.74761	3.18128	1.66248	0.522581	1.91358
ENSG00000163064	0.908252	2.30559	2.55435	0.902616	0.36673	NA	EN1	engrailed homeobox 1 [Source:HGNC Symbol;Acc:HGNC:3342]	2	118842171	118847678	-1	0	0	0	0.964423	4.09673	0	0.930705	0.241106	1.67581	6.95052	0.143874
ENSG00000115297	13.9953	-1.69666	0.920362	-1.84347	0.0652605	0.121751	TLX2	T cell leukemia homeobox 2 [Source:HGNC Symbol;Acc:HGNC:5057]	2	74513463	74517147	1	7.82577	7.16823	3.49864	2.89537	2.35766	2.69583	0	5.347	1.6845	0.315036	3.17424
ENSG00000165556	0.26184	3.01455	5.63684	0.534795	0.592792	NA	CDX2	caudal type homeobox 2 [Source:HGNC Symbol;Acc:HGNC:1806]	13	27962137	27971139	-1	0	0	0	0	2.34058	0.490923	2.23695	0	1.68949	#DIV/0!	0
ENSG00000129152	0.412178	3.04274	5.64612	0.538908	0.58995	NA	MYOD1	myogenic differentiation 1 [Source:HGNC Symbol;Acc:HGNC:7611]	11	17719568	17722131	1	0	0	0	0	5.1292	0	0	0	1.70973	#DIV/0!	0
ENSG00000091010	1.97071	-0.639809	1.31409	-0.486883	0.626341	0.734751	POU4F3	POU class 4 homeobox 3 [Source:HGNC Symbol;Acc:HGNC:9220]	5	146338839	146341722	1	1.13885	7.86527	2.04661	0	1.02162	3.40977	0.918442	2.76268	1.78328	0.645487	1.54922
ENSG00000075891	0.641862	3.1341	5.6526	0.554453	0.579269	NA	PAX2	paired box 2 [Source:HGNC Symbol;Acc:HGNC:8616]	10	100735603	100829941	1	0	0	0	0	5.52942	0	0	0	1.84314	#DIV/0!	0
ENSG00000171872	3.46883	-2.0685	1.08449	-1.90736	0.0564743	0.107442	KLF17	Kruppel like factor 17 [Source:HGNC Symbol;Acc:HGNC:18830]	1	44118850	44135140	1	5.68726	15.7435	8.11577	2.7665	3.05326	1.68712	0.906328	8.07825	1.88224	0.233001	4.29183
ENSG00000151615	0.396317	3.18882	5.64215	0.565177	0.571953	NA	POU4F2	POU class 4 homeobox 2 [Source:HGNC Symbol;Acc:HGNC:9219]	4	146638893	146642474	1	0	0	0	0	2.11354	0	3.55499	0	1.88951	#DIV/0!	0
ENSG00000197360	0.69478	3.17675	3.55551	0.893471	0.371605	NA	ZNF98	zinc finger protein 98 [Source:HGNC Symbol;Acc:HGNC:13174]	19	22391019	22532485	-1	0	0	0	0	0.915181	0	4.79849	0	1.90456	#DIV/0!	0
ENSG00000229676	10.7723	-2.47786	0.848641	-2.91979	0.00350263	0.00912695	ZNF492	zinc finger protein 492 [Source:HGNC Symbol;Acc:HGNC:23707]	19	22634324	22667670	1	15.5353	9.98508	7.01248	8.31712	0	3.2025	2.5602	10.2125	1.9209	0.188093	5.31651
ENSG00000175745	1261.22	-9.9479	0.701255	-14.1859	1.12e-45	6.5e-44	NR2F1	nuclear receptor subfamily 2 group F member 1 [Source:HGNC Symbol;Acc:HGNC:7975]	5	93583224	93594615	1	1951.07	1225.01	2643.81	3077.89	2.9664	0	3.03074	2224.44	1.99905	0.000898672	1112.75
ENSG00000178919	133.458	-4.97327	0.727754	-6.83373	8.27e-12	6.54e-11	FOXE1	forkhead box E1 [Source:HGNC Symbol;Acc:HGNC:3806]	9	97853254	97856715	1	68.0503	42.6854	65.6413	100.51	6.11344	0	0	69.2218	2.03781	0.0294389	33.9687
ENSG00000164853	0.721155	3.33119	5.63853	0.59079	0.554661	NA	UNCX	UNC homeobox [Source:HGNC Symbol;Acc:HGNC:33194]	7	1232907	1237318	1	0	0	0	0	6.27031	0	0	0	2.0901	#DIV/0!	0
ENSG00000186051	4.73409	-0.198312	1.03823	-0.191011	0.848517	0.903043	TAL2	TAL bHLH transcription factor 2 [Source:HGNC Symbol;Acc:HGNC:11557]	9	105662457	105663112	1	1.15617	1.59701	3.09818	3.73683	0.987209	1.66272	3.63751	2.39705	2.09581	0.87433	1.14373
ENSG00000073861	0.759771	2.60838	3.92788	0.664068	0.506647	NA	TBX21	T-box 21 [Source:HGNC Symbol;Acc:HGNC:11599]	17	47733244	47746119	1	0	1.55774	0	0	2.00185	3.38982	0.92758	0.389434	2.10642	5.40892	0.18488
ENSG00000103241	1047.5	-9.74293	0.715176	-13.6231	2.92e-42	1.47e-40	FOXF1	forkhead box F1 [Source:HGNC Symbol;Acc:HGNC:3809]	16	86510527	86515418	1	2419.09	2836.09	1262.7	1206.29	6.3219	0	0	1931.04	2.1073	0.00109127	916.359
ENSG00000178403	1.85713	2.62619	2.06194	1.27365	0.202788	0.311229	NEUROG2	neurogenin 2 [Source:HGNC Symbol;Acc:HGNC:13805]	4	112513516	112516172	-1	1.12929	0	0	0	3.11394	3.42623	0	0.282323	2.18006	7.72185	0.129503
ENSG00000135100	2.53957	0.287116	1.31823	0.217804	0.827582	0.888363	HNF1A	HNF1 homeobox A [Source:HGNC Symbol;Acc:HGNC:11621]	12	120978543	121002512	1	0	0	3.35023	3.87105	2.01036	1.84815	2.99842	1.80532	2.28565	1.26606	0.789851
ENSG00000125820	0.397822	3.46047	5.63574	0.614023	0.5392	NA	NKX2-2	NK2 homeobox 2 [Source:HGNC Symbol;Acc:HGNC:7835]	20	21511010	21514026	-1	0	0	0	0	5.1506	1.72687	0	0	2.29249	#DIV/0!	0
ENSG00000144355	107.308	-6.09608	0.67615	-9.01587	1.95e-19	2.82e-18	DLX1	distal-less homeobox 1 [Source:HGNC Symbol;Acc:HGNC:2914]	2	172084740	172089677	1	131.593	214.788	180.763	89.8949	3.3523	2.7579	0.824004	154.26	2.3114	0.0149838	66.7386
ENSG00000168348	57.883	3.63194	1.28332	2.83012	0.00465311	0.0117863	INSM2	INSM transcriptional repressor 2 [Source:HGNC Symbol;Acc:HGNC:17539]	14	35534042	35537054	1	0	0	0	0	5.20428	0	1.87134	0	2.35854	#DIV/0!	0
ENSG00000112837	1109.78	-9.49978	0.628099	-15.1247	1.11e-51	8.6e-50	TBX18	T-box 18 [Source:HGNC Symbol;Acc:HGNC:11595]	6	84687351	84764519	-1	1169.86	1009.32	1130.54	1607.23	0	5.39381	1.80993	1229.24	2.40125	0.00195344	511.916
ENSG00000069011	793.247	-8.81282	0.560744	-15.7163	1.17e-55	1.1e-53	PITX1	paired like homeodomain 1 [Source:HGNC Symbol;Acc:HGNC:9004]	5	135027735	135034813	-1	1194.4	1679.02	747.409	1266.11	6.05774	1.50637	0	1221.74	2.52137	0.00206376	484.553
ENSG00000118156	3.89425	-0.729932	1.05934	-0.689042	0.490797	0.614326	ZNF541	zinc finger protein 541 [Source:HGNC Symbol;Acc:HGNC:25294]	19	47520685	47555856	-1	1.57036	1.21704	6.54152	3.52974	2.81638	4.82693	0	3.21466	2.54777	0.792546	1.26176
ENSG00000128714	71.1846	-4.69614	0.770739	-6.09304	1.11e-09	7.2e-09	HOXD13	homeobox D13 [Source:HGNC Symbol;Acc:HGNC:5136]	2	176092891	176095938	1	50.4283	76.5285	41.6154	41.6016	1.04919	6.72812	0	52.5434	2.59244	0.0493389	20.268
ENSG00000109705	11.4532	-2.25839	0.823862	-2.74122	0.00612113	0.015098	NKX3-2	NK3 homeobox 2 [Source:HGNC Symbol;Acc:HGNC:951]	4	13540830	13545050	-1	12.4425	20.3809	10.0702	13.3042	6.12904	0	1.88356	14.0494	2.67087	0.190105	5.26025
ENSG00000173253	2.24305	-1.05634	1.64654	-0.641552	0.521164	0.64279	DMRT2	doublesex and mab-3 related transcription factor 2 [Source:HGNC Symbol;Acc:HGNC:2935]	9	1049858	1057552	1	4.88883	16.9303	1.08638	1.00525	3.58043	0	4.51419	5.9777	2.69821	0.451379	2.21543
ENSG00000111046	0.999185	1.45595	2.89095	0.503624	0.614526	NA	MYF6	myogenic factor 6 [Source:HGNC Symbol;Acc:HGNC:7566]	12	80707498	80709474	1	0	3.11502	1.00952	0	7.19489	0	0.904709	1.03113	2.69987	2.61834	0.381921
ENSG00000137270	3.11007	0.54302	1.02497	0.529791	0.596257	0.709156	GCM1	glial cells missing homolog 1 [Source:HGNC Symbol;Acc:HGNC:4197]	6	53126964	53148829	-1	1.12691	0	2.98511	2.8092	5.15417	3.35371	0	1.7303	2.83596	1.63899	0.61013
ENSG00000182983	82.7312	-5.35451	0.634326	-8.44125	3.14e-17	3.89e-16	ZNF662	zinc finger protein 662 [Source:HGNC Symbol;Acc:HGNC:31930]	3	42905731	42917641	1	100.68	97.2369	104.258	125.301	2.06988	4.88922	1.74069	106.869	2.89993	0.0271354	36.8522
ENSG00000170122	9.18343	-1.34298	0.860722	-1.56029	0.118691	0.201408	FOXD4	forkhead box D4 [Source:HGNC Symbol;Acc:HGNC:3805]	9	116231	118204	-1	6.8861	12.6467	3.23098	10.0833	3.08143	0	5.6427	8.21178	2.90804	0.354131	2.82382
ENSG00000217236	2.36311	0.217729	1.16586	0.186754	0.851854	0.905116	SP9	Sp9 transcription factor [Source:HGNC Symbol;Acc:HGNC:30690]	2	174334946	174338492	1	1.13123	7.65688	0	2.88007	6.31887	0	2.79506	2.91704	3.03798	1.04146	0.960193
ENSG00000113722	14.9449	-4.21495	1.03479	-4.07323	4.64e-05	0.0001697	CDX1	caudal type homeobox 1 [Source:HGNC Symbol;Acc:HGNC:1805]	5	150166795	150184558	1	32.2399	104.25	12.4891	64.5535	3.0311	5.16482	0.923356	53.3832	3.03976	0.0569423	17.5616
ENSG00000179772	0.739853	3.89654	5.54204	0.703088	0.482001	NA	FOXS1	forkhead box S1 [Source:HGNC Symbol;Acc:HGNC:3735]	20	31844301	31845619	-1	0	0	0	0	3.9642	3.46159	1.88544	0	3.10374	#DIV/0!	0
ENSG00000129514	17.7978	-1.02433	1.01847	-1.00575	0.314533	0.439292	FOXA1	forkhead box A1 [Source:HGNC Symbol;Acc:HGNC:5021]	14	37589984	37596059	-1	4.60058	0	5.97644	18.0059	9.56781	0	0	7.14572	3.18927	0.446319	2.24055
ENSG00000137090	0.858627	3.95295	2.78715	1.41828	0.15611	NA	DMRT1	doublesex and mab-3 related transcription factor 1 [Source:HGNC Symbol;Acc:HGNC:2934]	9	841690	969090	1	0	0	0	0	1.31297	2.82195	5.47438	0	3.2031	#DIV/0!	0
ENSG00000184937	0.535984	3.95644	5.62906	0.70286	0.482143	NA	WT1	Wilms tumor 1 [Source:HGNC Symbol;Acc:HGNC:12796]	11	32387775	32435630	-1	0	0	0	0	7.00139	1.9328	0.77771	0	3.2373	#DIV/0!	0
ENSG00000164379	334.005	-7.78951	0.777928	-10.0132	1.33e-23	2.52e-22	FOXQ1	forkhead box Q1 [Source:HGNC Symbol;Acc:HGNC:20951]	6	1312440	1314748	1	1155.03	1343.48	278.886	367.247	7.02451	0	2.793	786.161	3.2725	0.00416263	240.233
ENSG00000135903	580.161	-7.29413	0.591533	-12.3309	6.18e-35	2.17e-33	PAX3	paired box 3 [Source:HGNC Symbol;Acc:HGNC:8617]	2	222199888	222298996	-1	560.428	572.104	505.491	606.812	0	0	9.84194	561.209	3.28065	0.00584568	171.067
ENSG00000185610	0.582552	3.98381	4.7812	0.833225	0.404718	NA	DBX2	developing brain homeobox 2 [Source:HGNC Symbol;Acc:HGNC:33186]	12	45014672	45051099	-1	0	0	0	0	3.19399	4.95071	1.76337	0	3.30269	#DIV/0!	0
ENSG00000162676	8.72509	-1.06716	0.710658	-1.50165	0.133188	0.221789	GFI1	growth factor independent 1 transcriptional repressor [Source:HGNC Symbol;Acc:HGNC:4237]	1	92474762	92486876	-1	9.35302	5.75491	10.3534	4.28202	1.8694	3.12736	5.07972	7.43584	3.35883	0.451708	2.21382
ENSG00000170370	51.4052	-4.63385	0.632038	-7.3316	2.27e-13	2.05e-12	EMX2	empty spiracles homeobox 2 [Source:HGNC Symbol;Acc:HGNC:3341]	10	117542444	117549546	1	63.096	56.8634	68.9154	95.8601	8.72571	1.36819	0	71.1837	3.36463	0.0472669	21.1565
ENSG00000179528	32.293	-3.70639	0.643959	-5.75563	8.63e-09	5.09e-08	LBX2	ladybird homeobox 2 [Source:HGNC Symbol;Acc:HGNC:15525]	2	74497517	74503316	-1	55.3402	44.7813	29.7214	36.1855	3.90005	5.64257	0.66919	41.5071	3.40394	0.0820086	12.1938
ENSG00000181965	0.412693	4.04808	5.62455	0.719716	0.4717	NA	NEUROG1	neurogenin 1 [Source:HGNC Symbol;Acc:HGNC:7764]	5	135534282	135535949	-1	0	0	0	0	10.3173	0	0	0	3.4391	#DIV/0!	0
ENSG00000124827	0.908454	4.02975	3.23868	1.24426	0.213404	NA	GCM2	glial cells missing homolog 2 [Source:HGNC Symbol;Acc:HGNC:4198]	6	10873223	10881941	-1	0	0	0	0	1.04336	8.3947	0.898029	0	3.44536	#DIV/0!	0
ENSG00000106331	0.884217	3.43203	3.63631	0.943823	0.34526	NA	PAX4	paired box 4 [Source:HGNC Symbol;Acc:HGNC:8618]	7	127610292	127618114	-1	0	0	0	0.722182	1.793	5.97114	2.66902	0.180546	3.47772	19.2623	0.0519149
ENSG00000115844	162.341	-4.68795	0.814187	-5.75783	8.52e-09	5.03e-08	DLX2	distal-less homeobox 2 [Source:HGNC Symbol;Acc:HGNC:2915]	2	172099439	172102900	-1	68.3459	50.2363	177.723	84.4386	8.67214	0	1.82652	95.1859	3.49955	0.0367655	27.1994
ENSG00000174255	5.34114	0.104655	1.06248	0.0985007	0.921535	0.953259	ZNF80	zinc finger protein 80 [Source:HGNC Symbol;Acc:HGNC:13155]	3	114234631	114237578	-1	3.43108	3.15891	4.04133	2.8331	5.2261	1.68618	3.63789	3.36611	3.51673	1.04475	0.957171
ENSG00000110777	9.9555	-0.0577531	1.28249	-0.045032	0.964082	0.981552	POU2AF1	POU class 2 associating factor 1 [Source:HGNC Symbol;Acc:HGNC:9211]	11	111352252	111455630	-1	1.60889	4.10841	3.573	5.71891	1.56353	1.11343	8.01269	3.7523	3.56322	0.949609	1.05307
ENSG00000205143	4.48961	0.427072	1.00111	0.426598	0.669673	0.768493	ARID3C	AT-rich interaction domain 3C [Source:HGNC Symbol;Acc:HGNC:21209]	9	34621379	34628107	-1	1.14443	1.59376	3.20678	3.68596	4.02946	7.00073	0	2.40773	3.67673	1.52705	0.654857
ENSG00000176692	241.249	-6.25474	0.567883	-11.0141	3.27e-28	7.99e-27	FOXC2	forkhead box C2 [Source:HGNC Symbol;Acc:HGNC:3801]	16	86566829	86569728	1	138.689	270.408	265.573	288.634	3.14364	6.9473	0.946535	240.826	3.67916	0.0152772	65.4569
ENSG00000249961	5.23083	-0.223093	1.16264	-0.191885	0.847832	0.902652	TERB1	telomere repeat binding bouquet formation protein 1 [Source:HGNC Symbol;Acc:HGNC:26675]	16	66754976	66801620	-1	4.7047	0	4.13013	6.51531	0	6.7902	4.29568	3.83753	3.69529	0.962934	1.03849
ENSG00000164900	2.47711	4.11884	2.70244	1.52412	0.127479	0.213824	GBX1	gastrulation brain homeobox 1 [Source:HGNC Symbol;Acc:HGNC:4185]	7	151148589	151174745	-1	0	0	0	0	2.41601	8.77805	0	0	3.73135	#DIV/0!	0
ENSG00000182521	4.44887	0.153753	1.03784	0.148148	0.882226	0.926526	TBPL2	TATA-box binding protein like 2 [Source:HGNC Symbol;Acc:HGNC:19841]	14	55413541	55456726	-1	1.31069	0	8.91468	2.14308	0.45859	2.71216	8.17008	3.09211	3.78028	1.22255	0.81796
ENSG00000221818	11.7531	-1.97636	0.810432	-2.43865	0.0147422	0.0331346	EBF2	early B cell factor 2 [Source:HGNC Symbol;Acc:HGNC:19090]	8	25841730	26045397	-1	13.3143	16.1442	21.2913	13.9662	10.722	0	0.703077	16.179	3.80836	0.235389	4.24828
ENSG00000092607	593.772	-6.89243	0.643543	-10.7101	9.12e-27	2.07e-25	TBX15	T-box 15 [Source:HGNC Symbol;Acc:HGNC:11594]	1	118883046	118989556	-1	480.683	544.762	420.564	497.409	1.39546	4.55725	5.72109	485.854	3.89126	0.00800912	124.858
ENSG00000188620	0.883601	4.22511	3.70987	1.13888	0.254752	NA	HMX3	H6 family homeobox 3 [Source:HGNC Symbol;Acc:HGNC:5019]	10	123135962	123137741	1	0	0	0	0	5.1573	3.60168	2.92405	0	3.89434	#DIV/0!	0
ENSG00000173976	3.64446	0.584434	1.01965	0.57317	0.56653	0.682952	RAX2	retina and anterior neural fold homeobox 2 [Source:HGNC Symbol;Acc:HGNC:18286]	19	3769089	3772221	-1	1.15768	3.19046	2.22629	3.72055	5.12667	4.75619	1.9079	2.57375	3.93025	1.52706	0.654855
ENSG00000176472	57.4852	-4.51148	0.570232	-7.91165	2.54e-15	2.71e-14	ZNF575	zinc finger protein 575 [Source:HGNC Symbol;Acc:HGNC:27606]	19	43525497	43536130	1	62.6612	63.2862	80.7529	96.996	3.40115	6.82098	1.57595	75.9241	3.93269	0.0517977	19.3059
ENSG00000109851	0.579964	3.54135	5.62164	0.629949	0.528728	NA	DBX1	developing brain homeobox 1 [Source:HGNC Symbol;Acc:HGNC:33185]	11	20156155	20160613	-1	0	0	0	0.9253	10.0918	0	1.88143	0.231325	3.99108	17.2531	0.0579606
ENSG00000106511	7.65581	0.872228	1.02995	0.846861	0.397072	0.524824	MEOX2	mesenchyme homeobox 2 [Source:HGNC Symbol;Acc:HGNC:7014]	7	15611212	15686812	-1	2.26532	3.05254	1.00506	2.79115	1.06078	5.03105	6.25764	2.27852	4.11649	1.80665	0.553509
ENSG00000171532	2.07028	1.96339	1.34777	1.45677	0.145179	0.237923	NEUROD2	neuronal differentiation 2 [Source:HGNC Symbol;Acc:HGNC:7763]	17	39603536	39609777	-1	0	0	2.13448	1.85922	7.17227	3.48089	1.8657	0.998424	4.17296	4.17954	0.239261
ENSG00000118526	6.98414	-0.823594	0.999844	-0.823723	0.410097	0.537946	TCF21	transcription factor 21 [Source:HGNC Symbol;Acc:HGNC:11632]	6	133889138	133895553	1	2.93936	4.04602	8.72808	13.6379	8.02985	2.16391	2.33999	7.33784	4.17792	0.569366	1.75634
ENSG00000128573	170.46	-4.91427	0.522831	-9.39935	5.49e-21	8.7e-20	FOXP2	forkhead box P2 [Source:HGNC Symbol;Acc:HGNC:13875]	7	114086327	114693772	1	166.294	133.491	88.1647	162.289	6.03046	2.7965	3.89261	137.56	4.23985	0.0308219	32.4444
ENSG00000170374	1.88341	3.18609	1.70269	1.87121	0.0613161	0.115366	SP7	Sp7 transcription factor [Source:HGNC Symbol;Acc:HGNC:17321]	12	53326575	53345315	-1	0	1.2182	0	0.707355	10.271	2.63028	0	0.481389	4.30043	8.93337	0.11194
ENSG00000141448	96.3674	-2.41706	1.09424	-2.2089	0.0271817	0.0568792	GATA6	GATA binding protein 6 [Source:HGNC Symbol;Acc:HGNC:4174]	18	22169443	22202528	1	6.99858	4.00921	23.3789	51.5055	12.0863	0	0.815637	21.473	4.30063	0.200281	4.99299
ENSG00000215343	1.05381	4.36711	4.44244	0.983045	0.325585	NA	ZNF705D	zinc finger protein 705D [Source:HGNC Symbol;Acc:HGNC:33202]	8	12104389	12115516	1	0	0	0	0	2.88291	8.86163	1.18401	0	4.30952	#DIV/0!	0
ENSG00000143867	892.082	-7.70371	0.505031	-15.2539	1.55e-52	1.25e-50	OSR1	odd-skipped related transciption factor 1 [Source:HGNC Symbol;Acc:HGNC:8111]	2	19351485	19358653	-1	1105.31	767.605	777.318	906.414	5.44549	4.48858	3.00669	889.161	4.31358	0.0048513	206.131
ENSG00000060566	1.28969	3.53802	2.49927	1.41562	0.156887	NA	CREB3L3	cAMP responsive element binding protein 3 like 3 [Source:HGNC Symbol;Acc:HGNC:18855]	19	4153601	4173054	1	0	0	1.59878	0	5.31602	5.27826	2.85224	0.399695	4.48217	11.214	0.0891743
ENSG00000197757	158.843	-7.32575	0.963781	-7.60106	2.94e-14	2.86e-13	HOXC6	homeobox C6 [Source:HGNC Symbol;Acc:HGNC:5128]	12	53990624	54030823	1	179.728	250.853	221.353	149.099	13.4681	0	0	200.258	4.48936	0.0224179	44.6073
ENSG00000198597	42.3224	-3.32442	0.630669	-5.27126	1.35e-07	6.94e-07	ZNF536	zinc finger protein 536 [Source:HGNC Symbol;Acc:HGNC:29025]	19	30228290	30713538	1	64.8225	18.6845	41.5193	46.6982	7.86604	4.95921	0.713466	42.9311	4.5129	0.10512	9.51297
ENSG00000169548	1.77066	4.40764	2.26532	1.94571	0.0516899	0.0996574	ZNF280A	zinc finger protein 280A [Source:HGNC Symbol;Acc:HGNC:18597]	22	22513736	22520270	-1	0	0	0	0	1.03092	11.6359	0.911106	0	4.52598	#DIV/0!	0
ENSG00000142700	2.11768	3.04572	1.83965	1.65559	0.0978041	0.171428	DMRTA2	DMRT like family A2 [Source:HGNC Symbol;Acc:HGNC:13908]	1	50417550	50423500	-1	0	1.57425	0	0.894991	10.8203	1.80583	0.968132	0.617312	4.53141	7.34056	0.136229
ENSG00000130711	6.44172	0.195494	1.00026	0.195442	0.845047	0.901033	PRDM12	PR/SET domain 12 [Source:HGNC Symbol;Acc:HGNC:13997]	9	130664594	130682981	1	0	10.8545	2.18016	2.78837	5.07056	8.65098	0	3.95576	4.57385	1.15625	0.864866
ENSG00000184221	0.646284	4.4691	5.61932	0.795311	0.426433	NA	OLIG1	oligodendrocyte transcription factor 1 [Source:HGNC Symbol;Acc:HGNC:16983]	21	33070144	33072420	1	0	0	0	0	2.46331	8.37252	3.04683	0	4.62755	#DIV/0!	0
ENSG00000132170	469.614	-7.43855	0.542169	-13.72	7.71e-43	3.98e-41	PPARG	peroxisome proliferator activated receptor gamma [Source:HGNC Symbol;Acc:HGNC:9236]	3	12287368	12434356	1	1092.05	988.213	519.405	739.372	3.37356	4.01382	6.51695	834.76	4.63478	0.00555223	180.108
ENSG00000128645	3.12718	4.49501	2.12015	2.12014	0.0339942	0.0691406	HOXD1	homeobox D1 [Source:HGNC Symbol;Acc:HGNC:5132]	2	176188579	176190907	1	0	0	0	0	10.4032	1.71767	1.85375	0	4.65821	#DIV/0!	0
ENSG00000107859	4.75755	2.40077	1.24287	1.93164	0.0534042	0.102491	PITX3	paired like homeodomain 3 [Source:HGNC Symbol;Acc:HGNC:9006]	10	102230186	102241474	-1	1.24063	0	1.25134	0.991581	7.19194	3.82022	3.10772	0.870887	4.70662	5.4044	0.185034
ENSG00000156150	129.391	-5.54496	0.523516	-10.5918	3.25e-26	7.15e-25	ALX3	ALX homeobox 3 [Source:HGNC Symbol;Acc:HGNC:449]	1	110059994	110070700	-1	166.427	234.239	278.722	280.29	8.26314	3.16501	2.74382	239.92	4.72399	0.0196899	50.7875
ENSG00000182111	6.49321	0.119944	0.912823	0.1314	0.895459	0.935183	ZNF716	zinc finger protein 716 [Source:HGNC Symbol;Acc:HGNC:32458]	7	57450177	57473546	1	4.45094	0	7.81764	4.62131	1.08778	6.47997	6.8796	4.22247	4.81578	1.14051	0.876799
ENSG00000125533	2.08976	4.54326	2.85269	1.59262	0.111244	0.190886	BHLHE23	basic helix-loop-helix family member e23 [Source:HGNC Symbol;Acc:HGNC:16093]	20	63005927	63007035	-1	0	0	0	0	2.17655	9.53223	2.9971	0	4.90196	#DIV/0!	0
ENSG00000137273	1711.97	-9.50753	0.461253	-20.6124	2.13e-94	8.07e-92	FOXF2	forkhead box F2 [Source:HGNC Symbol;Acc:HGNC:3810]	6	1389576	1395603	1	4990.64	5373.25	2875.94	2942.73	11.2716	0	3.7134	4045.64	4.99502	0.00123467	809.935
ENSG00000112238	1.8983	4.58752	2.53877	1.80699	0.070764	0.130455	PRDM13	PR/SET domain 13 [Source:HGNC Symbol;Acc:HGNC:13998]	6	99606730	99615578	1	0	0	0	0	8.52898	4.7961	1.70725	0	5.01078	#DIV/0!	0
ENSG00000169594	281.299	-4.60415	0.603798	-7.62531	2.43e-14	2.39e-13	BNC1	basonuclin 1 [Source:HGNC Symbol;Acc:HGNC:1081]	15	83255903	83284714	-1	132.116	123.39	157.37	131.724	5.39412	2.23908	7.63063	136.15	5.08794	0.0373702	26.7593
ENSG00000162761	0.912573	4.61425	5.62203	0.820745	0.411791	NA	LMX1A	LIM homeobox transcription factor 1 alpha [Source:HGNC Symbol;Acc:HGNC:6653]	1	165201867	165356715	-1	0	0	0	0	12.307	2.964	0	0	5.09033	#DIV/0!	0
ENSG00000143006	0.664302	4.63769	5.61733	0.825603	0.409029	NA	DMRTB1	DMRT like family B with proline rich C-terminal 1 [Source:HGNC Symbol;Acc:HGNC:13913]	1	53459399	53467488	1	0	0	0	0	6.00319	6.78726	2.77623	0	5.18889	#DIV/0!	0
ENSG00000119614	1.0503	4.65053	4.10289	1.13348	0.257014	NA	VSX2	visual system homeobox 2 [Source:HGNC Symbol;Acc:HGNC:1975]	14	74239472	74262738	1	0	0	0	0	4.04571	5.16634	6.48125	0	5.2311	#DIV/0!	0
ENSG00000124664	6.94105	-0.217182	1.40291	-0.154808	0.876973	0.922769	SPDEF	SAM pointed domain containing ETS transcription factor [Source:HGNC Symbol;Acc:HGNC:17257]	6	34537802	34556333	-1	1.16241	9.40004	6.50449	6.1963	0	15.9335	0	5.81581	5.31117	0.91323	1.09501
ENSG00000160321	8.45085	-0.412107	1.06975	-0.385236	0.700063	0.792859	ZNF208	zinc finger protein 208 [Source:HGNC Symbol;Acc:HGNC:12999]	19	21932958	22010949	-1	13.8238	0	6.20331	6.91795	3.63162	0.331505	12.3946	6.73628	5.45256	0.809433	1.23543
ENSG00000198914	0.82998	4.75948	5.61598	0.847489	0.396722	NA	POU3F3	POU class 3 homeobox 3 [Source:HGNC Symbol;Acc:HGNC:9216]	2	104855511	104858574	1	0	0	0	0	11.055	4.96013	0.912057	0	5.64241	#DIV/0!	0
ENSG00000164107	229.473	-6.65555	0.66829	-9.95907	2.3e-23	4.27e-22	HAND2	heart and neural crest derivatives expressed 2 [Source:HGNC Symbol;Acc:HGNC:4808]	4	173524969	173530229	-1	283.824	495.204	238.174	187.93	1.15375	15.8158	0	301.283	5.65652	0.0187748	53.2629
ENSG00000011590	17.0491	0.648078	1.03346	0.627097	0.530595	0.651489	ZBTB32	zinc finger and BTB domain containing 32 [Source:HGNC Symbol;Acc:HGNC:16763]	19	35704527	35717038	1	0	0	12.601	4.42668	2.38388	1.03203	13.8375	4.25693	5.75113	1.35101	0.74019
ENSG00000198028	39.8578	-2.90394	0.56136	-5.17304	2.3e-07	1.15e-06	ZNF560	zinc finger protein 560 [Source:HGNC Symbol;Acc:HGNC:26484]	19	9466507	9498607	-1	61.014	31.3974	47.0597	28.6943	4.83535	7.62617	4.9621	42.0413	5.80787	0.138147	7.23868
ENSG00000176678	485.964	-6.56565	0.423767	-15.4936	3.83e-54	3.38e-52	FOXL1	forkhead box L1 [Source:HGNC Symbol;Acc:HGNC:3817]	16	86576368	86582160	1	522.69	502.175	504.616	432.797	6.96929	9.83515	0.885195	490.569	5.89655	0.0120198	83.196
ENSG00000127528	118.245	-4.18377	0.663179	-6.30866	2.81e-10	1.94e-09	KLF2	Kruppel like factor 2 [Source:HGNC Symbol;Acc:HGNC:6347]	19	16324817	16327874	1	148.37	123.753	121.225	88.5036	9.98826	4.5998	3.16711	120.463	5.91839	0.0491303	20.354
ENSG00000162367	1.70102	4.16297	2.71341	1.53422	0.124975	0.210293	TAL1	TAL bHLH transcription factor 1, erythroid differentiation factor [Source:HGNC Symbol;Acc:HGNC:11556]	1	47216290	47232220	-1	0	0	0	0.863341	15.4819	0	2.52496	0.215835	6.0023	27.8096	0.0359588
ENSG00000106038	1.6175	2.399	2.91164	0.823935	0.409977	0.537837	EVX1	even-skipped homeobox 1 [Source:HGNC Symbol;Acc:HGNC:3506]	7	27242700	27250493	1	0	1.27747	1.76874	1.55969	18.0658	0	0	1.15148	6.02193	5.22975	0.191214
ENSG00000205922	8.07681	0.888269	0.773718	1.14805	0.250947	0.368421	ONECUT3	one cut homeobox 3 [Source:HGNC Symbol;Acc:HGNC:13399]	19	1752373	1780988	1	2.25618	0	5.28392	4.67175	4.01296	6.82522	7.42395	3.05296	6.08738	1.99392	0.501524
ENSG00000164920	2101.83	-9.77251	0.519442	-18.8135	5.86e-79	1.29e-76	OSR2	odd-skipped related transciption factor 2 [Source:HGNC Symbol;Acc:HGNC:15830]	8	98944403	98952104	1	5374.83	5504.46	4475.23	7536.99	5.24976	5.17753	8.23914	5722.88	6.22214	0.00108724	919.76
ENSG00000102878	109.222	-5.53631	0.911552	-6.0735	1.25e-09	8.09e-09	HSF4	heat shock transcription factor 4 [Source:HGNC Symbol;Acc:HGNC:5227]	16	67164681	67169945	1	77.6438	36.4737	201.032	246.971	3.73745	14.9737	0	140.53	6.23707	0.0443824	22.5314
ENSG00000089225	1702.42	-9.89227	0.621973	-15.9047	5.88e-57	5.84e-55	TBX5	T-box 5 [Source:HGNC Symbol;Acc:HGNC:11604]	12	114353931	114408442	-1	4003.02	3894.84	3335.24	3472.18	14.2431	2.39174	2.29757	3676.32	6.31081	0.00171661	582.544
ENSG00000120093	26.1321	-1.60567	1.21567	-1.32081	0.186564	0.291187	HOXB3	homeobox B3 [Source:HGNC Symbol;Acc:HGNC:5114]	17	48548870	48604912	-1	0	0	31.6545	34.8404	13.2767	5.74891	0	16.6237	6.34188	0.381496	2.62126
ENSG00000179111	91.4745	-0.875525	1.08967	-0.803476	0.4217	0.549522	HES7	hes family bHLH transcription factor 7 [Source:HGNC Symbol;Acc:HGNC:15977]	17	8120590	8124092	-1	6.84526	30.8422	3.39039	2.46902	2.05109	16.979	0	10.8867	6.34336	0.58267	1.71624
ENSG00000160224	12.3713	-1.09449	0.851564	-1.28527	0.198698	0.306433	AIRE	autoimmune regulator [Source:HGNC Symbol;Acc:HGNC:360]	21	44285838	44298648	1	10.5062	17.1078	10.0713	17.7594	12.4526	4.27448	2.39092	13.8612	6.37265	0.459749	2.1751
ENSG00000125492	1.17677	4.32357	2.85145	1.51627	0.12945	NA	BARHL1	BarH like homeobox 1 [Source:HGNC Symbol;Acc:HGNC:953]	9	132582185	132590266	1	0	0	0.766215	0	17.795	0	1.40795	0.191554	6.40098	33.4161	0.0299257
ENSG00000180828	0.990539	4.96161	5.61445	0.883722	0.376847	NA	BHLHE22	basic helix-loop-helix family member e22 [Source:HGNC Symbol;Acc:HGNC:11963]	8	64580367	64583628	1	0	0	0	0	16.7731	0	2.6784	0	6.48383	#DIV/0!	0
ENSG00000166823	16.8894	-1.41633	1.09221	-1.29676	0.194714	0.301562	MESP1	mesoderm posterior bHLH transcription factor 1 [Source:HGNC Symbol;Acc:HGNC:29658]	15	89748661	89751310	-1	14.4044	20.6806	3.80043	9.38832	1.45234	18.0351	0	12.0684	6.49581	0.538249	1.85788
ENSG00000197921	1.65774	3.56074	2.18073	1.63282	0.102507	0.178288	HES5	hes family bHLH transcription factor 5 [Source:HGNC Symbol;Acc:HGNC:19764]	1	2528745	2530245	-1	0	0	1.08718	0.941698	19.7195	0	0	0.507218	6.57315	12.9592	0.0771651
ENSG00000133937	1.17488	3.45551	2.5319	1.36479	0.172319	NA	GSC	goosecoid homeobox [Source:HGNC Symbol;Acc:HGNC:4612]	14	94768216	94770230	-1	1.11956	1.54481	0	0	10.9996	6.92572	1.88452	0.666091	6.60328	9.91348	0.100873
ENSG00000111049	1.06345	5.01034	4.37499	1.14522	0.252117	NA	MYF5	myogenic factor 5 [Source:HGNC Symbol;Acc:HGNC:7565]	12	80716912	80719673	1	0	0	0	0	18.3334	0	1.77048	0	6.70129	#DIV/0!	0
ENSG00000148826	3.31175	3.76739	1.68559	2.23506	0.0254137	0.0536327	NKX6-2	NK6 homeobox 2 [Source:HGNC Symbol;Acc:HGNC:19321]	10	132783179	132786052	-1	0	1.28012	0	0.793568	17.5365	2.85039	0	0.518422	6.79562	13.1083	0.0762877
ENSG00000183072	1.1478	5.05084	3.49691	1.44437	0.148635	NA	NKX2-5	NK2 homeobox 5 [Source:HGNC Symbol;Acc:HGNC:2488]	5	173232109	173235357	-1	0	0	0	0	11.4522	7.68059	1.63393	0	6.92225	#DIV/0!	0
ENSG00000171817	52.1614	-2.79683	0.631205	-4.43093	9.38e-06	3.8e-05	ZNF540	zinc finger protein 540 [Source:HGNC Symbol;Acc:HGNC:25331]	19	37551406	37614097	1	96.5471	26.1438	26.6833	55.9067	7.6278	0	13.4428	51.3202	7.02353	0.136857	7.3069
ENSG00000139352	3.40125	0.491972	0.991397	0.496241	0.619725	0.72927	ASCL1	achaete-scute family bHLH transcription factor 1 [Source:HGNC Symbol;Acc:HGNC:738]	12	102957686	102960516	1	11.3295	4.62449	2.07283	1.8534	6.23462	13.5744	1.81595	4.97005	7.20833	1.45035	0.689487
ENSG00000163623	6.42412	0.258039	0.721147	0.357817	0.72048	0.80929	NKX6-1	NK6 homeobox 1 [Source:HGNC Symbol;Acc:HGNC:7839]	4	84491987	84498450	-1	4.43752	9.5464	6.53015	3.79652	11.3243	8.53257	1.82729	6.07765	7.22805	1.18928	0.840841
ENSG00000111783	2.83467	2.67493	1.32247	2.02267	0.043107	0.0850908	RFX4	regulatory factor X4 [Source:HGNC Symbol;Acc:HGNC:9985]	12	106582907	106762803	1	0.837462	0	3.07823	1.3815	18.7984	0	3.13694	1.3243	7.31177	5.52124	0.181119
ENSG00000119608	22.9101	-0.511165	1.22457	-0.417422	0.676369	0.774052	PROX2	prospero homeobox 2 [Source:HGNC Symbol;Acc:HGNC:26715]	14	74852871	74871940	-1	0	0	17.957	23.1774	3.36656	1.59625	17.0996	10.2836	7.35415	0.715134	1.39834
ENSG00000230257	15.0902	-0.633447	0.813511	-0.778658	0.436181	0.56359	NFE4	nuclear factor, erythroid 4 [Source:HGNC Symbol;Acc:HGNC:29902]	7	102973437	102988856	1	2.2981	3.18913	22.7643	15.7522	1.99688	9.87243	10.2002	11.0009	7.35652	0.668719	1.4954
ENSG00000214534	6.79529	0.399878	0.703522	0.568394	0.569767	0.685868	ZNF705E	zinc finger protein 705E [Source:HGNC Symbol;Acc:HGNC:33203]	11	71814045	71821548	-1	4.48023	1.50554	5.85549	9.40277	5.40702	9.89837	7.06362	5.31101	7.45633	1.40394	0.712281
ENSG00000205899	1.01573	5.16491	5.03411	1.02598	0.304899	NA	BHLHA9	basic helix-loop-helix family member a9 [Source:HGNC Symbol;Acc:HGNC:35126]	17	1270559	1271460	1	0	0	0	0	9.20961	8.16198	5.04988	0	7.47382	#DIV/0!	0
ENSG00000091831	72.7886	-1.35663	1.04941	-1.29276	0.196096	0.30319	ESR1	estrogen receptor 1 [Source:HGNC Symbol;Acc:HGNC:3467]	6	151656691	152129619	1	8.76506	0	27.0946	15.346	19.1168	0	3.42852	12.8014	7.51509	0.587052	1.70343
ENSG00000261678	24.581	1.86101	0.954827	1.94906	0.0512886	0.0989642	SCRT1	scratch family transcriptional repressor 1 [Source:HGNC Symbol;Acc:HGNC:15950]	8	144330565	144336281	-1	0	0	2.24335	5.63282	9.16899	5.32094	8.58089	1.96904	7.69027	3.90559	0.256043
ENSG00000267274	6.86663	0.117817	0.628465	0.187468	0.851294	0.904984	AC008770.3	novel transcript, sense overlapping with ZNF700	19	11939959	11953381	1	9.13164	4.82227	9.11038	5.72262	10.8673	4.90738	7.32762	7.19673	7.70076	1.07004	0.934547
ENSG00000122859	0.982044	5.23866	5.61241	0.933406	0.35061	NA	NEUROG3	neurogenin 3 [Source:HGNC Symbol;Acc:HGNC:13806]	10	69571698	69573238	-1	0	0	0	0	23.5745	0	0	0	7.85815	#DIV/0!	0
ENSG00000181444	55.6649	-2.91639	0.647162	-4.50643	6.59e-06	2.73e-05	ZNF467	zinc finger protein 467 [Source:HGNC Symbol;Acc:HGNC:23154]	7	149764182	149773479	-1	24.5054	33.3461	88.0902	88.6976	15.2038	4.53892	4.0337	58.6598	7.92549	0.135109	7.40142
ENSG00000109906	8.65813	1.50033	0.995698	1.50681	0.131859	0.220003	ZBTB16	zinc finger and BTB domain containing 16 [Source:HGNC Symbol;Acc:HGNC:12930]	11	114059593	114250676	1	3.69195	0	2.46258	4.52603	11.8286	0	12.1654	2.67014	7.99801	2.99535	0.333851
ENSG00000188779	10.2008	-0.965984	0.763849	-1.26463	0.206005	0.314989	SKOR1	SKI family transcriptional corepressor 1 [Source:HGNC Symbol;Acc:HGNC:21326]	15	67819704	67834561	1	22.4005	16.1754	4.01795	18.8121	10.6041	11.5755	1.95683	15.3515	8.04547	0.524084	1.90809
ENSG00000198807	6.8336	1.79502	0.861031	2.08473	0.0370936	0.0746733	PAX9	paired box 9 [Source:HGNC Symbol;Acc:HGNC:8623]	14	36657568	36679715	1	3.86782	2.39134	1.62586	2.23759	5.29239	1.34665	17.7812	2.53065	8.14007	3.21659	0.310888
ENSG00000116819	32.0956	-1.70398	0.53533	-3.18305	0.0014573	0.00410895	TFAP2E	transcription factor AP-2 epsilon [Source:HGNC Symbol;Acc:HGNC:30774]	1	35573370	35595328	1	22.2255	10.2706	26.923	33.1619	2.80065	15.7619	6.21806	23.1452	8.26022	0.356886	2.80201
ENSG00000165655	461.843	-5.75848	0.385816	-14.9255	2.25e-50	1.61e-48	ZNF503	zinc finger protein 503 [Source:HGNC Symbol;Acc:HGNC:23589]	10	75397830	75401906	-1	417.681	596.048	441.479	507.968	16.8734	1.75082	6.46992	490.794	8.36472	0.0170432	58.6743
ENSG00000168779	1987.41	-8.39334	0.427053	-19.6541	5.33e-86	1.45e-83	SHOX2	short stature homeobox 2 [Source:HGNC Symbol;Acc:HGNC:10854]	3	158095954	158106503	-1	2503.43	1489.96	2065.63	2339.09	16.7893	7.9545	0.60598	2099.53	8.44991	0.00402468	248.467
ENSG00000177599	68.5612	-3.09236	0.388353	-7.96276	1.68e-15	1.82e-14	ZNF491	zinc finger protein 491 [Source:HGNC Symbol;Acc:HGNC:23706]	19	11797667	11809622	1	86.7579	99.2663	52.8179	58.3068	7.44949	7.90339	10.0621	74.2872	8.47165	0.114039	8.76892
ENSG00000186790	3.461	2.89129	1.06898	2.70472	0.00683628	0.0166714	FOXE3	forkhead box E3 [Source:HGNC Symbol;Acc:HGNC:3808]	1	47416072	47418052	1	1.10324	1.48289	1.16913	1.00234	11.5381	6.67619	7.60822	1.1894	8.60749	7.23683	0.138182
ENSG00000185551	4924.43	-10.6662	0.381191	-27.9812	2.75e-172	9.79e-169	NR2F2	nuclear receptor subfamily 2 group F member 2 [Source:HGNC Symbol;Acc:HGNC:7976]	15	96325938	96340263	1	13376.6	10958.7	9813.56	9008.84	16.2538	9.52761	0.538534	10789.4	8.7733	0.00081314	1229.8
ENSG00000147488	5.7157	-0.21689	1.38212	-0.156926	0.875303	0.9216	ST18	ST18, C2H2C-type zinc finger [Source:HGNC Symbol;Acc:HGNC:18695]	8	52110839	52460959	-1	10.3439	21.7307	0	8.57014	6.73868	20.5781	0.355543	10.1612	9.22412	0.907779	1.10159
ENSG00000165462	1.47622	5.47883	3.98252	1.37572	0.168909	0.268891	PHOX2A	paired like homeobox 2A [Source:HGNC Symbol;Acc:HGNC:691]	11	72239077	72245664	-1	0	0	0	0	14.4778	10.0347	3.33949	0	9.284	#DIV/0!	0
ENSG00000116132	6328.08	-10.8774	0.466598	-23.3122	3.34e-120	2.64e-117	PRRX1	paired related homeobox 1 [Source:HGNC Symbol;Acc:HGNC:9142]	1	170662728	170739419	1	14048.4	13623.7	11271.1	10382.6	16.6225	7.81333	3.44267	12331.5	9.29284	0.000753587	1326.99
ENSG00000039600	8.75645	1.69345	1.07828	1.57051	0.116297	0.198054	SOX30	SRY-box 30 [Source:HGNC Symbol;Acc:HGNC:30635]	5	157625679	157671480	-1	6.87324	0	3.32369	1.85217	13.5046	5.11546	9.44961	3.01228	9.35654	3.10614	0.321943
ENSG00000159263	11.9017	-0.332261	0.845471	-0.392989	0.694327	0.788303	SIM2	SIM bHLH transcription factor 2 [Source:HGNC Symbol;Acc:HGNC:10883]	21	36699133	36749917	1	5.92795	0	19.3817	24.6081	8.16337	3.70503	16.9062	12.4794	9.59151	0.768586	1.30109
ENSG00000107807	1.45446	5.52981	5.61042	0.985633	0.324313	NA	TLX1	T cell leukemia homeobox 1 [Source:HGNC Symbol;Acc:HGNC:5056]	10	101130505	101137789	1	0	0	0	0	28.8412	0	0	0	9.61372	#DIV/0!	0
ENSG00000122691	1591.72	-7.83044	0.391661	-19.9929	6.35e-89	1.92e-86	TWIST1	twist family bHLH transcription factor 1 [Source:HGNC Symbol;Acc:HGNC:12428]	7	19020991	19117672	-1	2366.19	3363.77	1443.76	1631.38	14.4569	10.2216	4.81258	2201.28	9.83034	0.00446575	223.927
ENSG00000121075	286.33	-7.90415	0.779926	-10.1345	3.88e-24	7.61e-23	TBX4	T-box 4 [Source:HGNC Symbol;Acc:HGNC:11603]	17	61452404	61485110	1	540.2	870.117	278.35	453.342	0	28.6527	0.937472	535.502	9.86338	0.0184189	54.292
ENSG00000012223	365.993	4.24057	1.83122	2.3157	0.0205745	0.0445219	LTF	lactotransferrin [Source:HGNC Symbol;Acc:HGNC:6720]	3	46435645	46485234	-1	0	0	1.76797	0	9.55695	8.77633	11.2785	0.441992	9.87059	22.332	0.0447787
ENSG00000197134	36.4808	-1.86202	0.668174	-2.78673	0.00532431	0.0133029	ZNF257	zinc finger protein 257 [Source:HGNC Symbol;Acc:HGNC:13498]	19	22052452	22091480	1	40.4499	16.8219	40.0441	33.0962	0	13.1989	16.5752	32.603	9.92469	0.30441	3.28504
ENSG00000119508	335.811	-5.6204	0.593241	-9.47406	2.69e-21	4.36e-20	NR4A3	nuclear receptor subfamily 4 group A member 3 [Source:HGNC Symbol;Acc:HGNC:7982]	9	99821855	99866891	1	383.212	387.464	196.575	1006.87	15.9048	9.6244	4.69747	493.53	10.0755	0.0204153	48.9829
ENSG00000153266	1.40479	4.12219	3.95321	1.04275	0.297066	NA	FEZF2	FEZ family zinc finger 2 [Source:HGNC Symbol;Acc:HGNC:13506]	3	62369681	62374324	-1	1.12312	0	1.044	0	25.0428	1.69582	3.64112	0.541779	10.1266	18.6914	0.0535006
ENSG00000275410	2.49833	4.2459	1.3845	3.06674	0.00216408	0.00588731	HNF1B	HNF1 homeobox B [Source:HGNC Symbol;Acc:HGNC:11630]	17	37686432	37745247	-1	0	0	1.90819	0	13.9744	4.76297	12.0459	0.477048	10.2611	21.5095	0.046491
ENSG00000105392	25.0986	1.11902	0.988913	1.13157	0.257815	0.376304	CRX	cone-rod homeobox [Source:HGNC Symbol;Acc:HGNC:2383]	19	47819779	47843330	1	2.54914	0	8.51502	6.65728	3.36153	14.2807	13.4439	4.43036	10.362	2.33887	0.427557
ENSG00000163792	11.408	0.472914	0.675164	0.700443	0.483651	0.607946	TCF23	transcription factor 23 [Source:HGNC Symbol;Acc:HGNC:18602]	2	27149004	27156974	1	6.8257	1.58664	12.2161	9.23214	8.12585	6.8111	16.4952	7.46513	10.4774	1.40351	0.712501
ENSG00000144852	4.76178	2.45404	1.13368	2.16466	0.0304134	0.0627839	NR1I2	nuclear receptor subfamily 1 group I member 2 [Source:HGNC Symbol;Acc:HGNC:7968]	3	119780484	119818485	1	0	0	4.5197	2.47117	8.22169	17.0596	6.51661	1.74772	10.5993	6.06466	0.16489
ENSG00000176165	6.99702	0.333971	0.919286	0.363294	0.716385	0.805771	FOXG1	forkhead box G1 [Source:HGNC Symbol;Acc:HGNC:3811]	14	28760330	28770277	1	20.2781	1.49816	7.28348	5.5478	22.1539	5.07843	5.40174	8.65189	10.878	1.2573	0.795355
ENSG00000232237	5.38511	1.5202	0.864207	1.75907	0.0785653	0.142703	ASCL5	achaete-scute family bHLH transcription factor 5 [Source:HGNC Symbol;Acc:HGNC:33169]	1	201113953	201127184	-1	2.93227	8.08035	1.84321	3.58494	17.6381	11.5521	3.93444	4.11019	11.0416	2.68639	0.372247
ENSG00000143257	11.973	0.958363	0.973755	0.984193	0.325021	0.450515	NR1I3	nuclear receptor subfamily 1 group I member 3 [Source:HGNC Symbol;Acc:HGNC:7969]	1	161229666	161238302	-1	1.78487	0	12.3825	8.90813	6.5589	1.28661	25.5197	5.76887	11.1217	1.92789	0.518702
ENSG00000143995	2033.77	-7.7317	0.436162	-17.7267	2.61e-70	4.25e-68	MEIS1	Meis homeobox 1 [Source:HGNC Symbol;Acc:HGNC:7000]	2	66433452	66573869	1	3156.8	2375.55	3259.42	2908.18	20.2553	7.33284	6.27698	2924.99	11.2884	0.00385929	259.115
ENSG00000164330	180.157	-3.75989	0.518291	-7.25439	4.03e-13	3.57e-12	EBF1	early B cell factor 1 [Source:HGNC Symbol;Acc:HGNC:3126]	5	158695916	159099761	-1	149.11	74.1439	159.568	180.178	9.21683	13.3095	11.3958	140.75	11.3074	0.0803368	12.4476
ENSG00000136931	2.2957	3.97689	1.5479	2.56922	0.0101929	0.0238504	NR5A1	nuclear receptor subfamily 5 group A member 1 [Source:HGNC Symbol;Acc:HGNC:7983]	9	124481236	124507430	-1	4.3043	0	0	0.717772	12.4722	17.8164	3.86185	1.25552	11.3835	9.06677	0.110293
ENSG00000204335	1.91325	5.78303	3.60461	1.60434	0.108638	0.187114	SP5	Sp5 transcription factor [Source:HGNC Symbol;Acc:HGNC:14529]	2	170715351	170718078	1	0	0	0	0	23.2367	2.39375	8.54838	0	11.393	#DIV/0!	0
ENSG00000248483	15.0267	-0.192341	0.493441	-0.389796	0.696687	0.790073	POU5F2	POU domain class 5, transcription factor 2 [Source:HGNC Symbol;Acc:HGNC:26367]	5	93733220	93741637	-1	16.8133	7.36679	13.7205	13.9407	8.78228	11.5465	13.9721	12.9603	11.4336	0.882202	1.13353
ENSG00000196381	32.6823	-1.3879	0.590993	-2.34842	0.0188534	0.0411824	ZNF781	zinc finger protein 781 [Source:HGNC Symbol;Acc:HGNC:26745]	19	37667751	37692322	-1	55.3043	13.8834	20.4462	28.5637	6.93163	14.816	12.6401	29.5494	11.4626	0.387913	2.5779
ENSG00000172238	1.39746	5.80491	5.60936	1.03486	0.300733	NA	ATOH1	atonal bHLH transcription factor 1 [Source:HGNC Symbol;Acc:HGNC:797]	4	93828753	93830964	1	0	0	0	0	18.4535	10.1321	6.35089	0	11.6455	#DIV/0!	0
ENSG00000215474	1.60759	5.82132	3.7591	1.54859	0.12148	0.205418	SKOR2	SKI family transcriptional corepressor 2 [Source:HGNC Symbol;Acc:HGNC:32695]	18	47206322	47251603	-1	0	0	0	0	24.6656	8.02144	2.60445	0	11.7638	#DIV/0!	0
ENSG00000140009	14.5497	1.27376	0.853791	1.49189	0.135728	0.225246	ESR2	estrogen receptor 2 [Source:HGNC Symbol;Acc:HGNC:3468]	14	64084232	64338112	-1	1.1678	4.89068	5.18124	8.38814	6.31435	2.27123	27.1197	4.90696	11.9018	2.42548	0.412289
ENSG00000106689	4.01589	1.40666	1.02588	1.37117	0.170323	0.270567	LHX2	LIM homeobox 2 [Source:HGNC Symbol;Acc:HGNC:6594]	9	124001670	124033301	1	5.34703	8.18969	1.92394	2.62414	6.70623	12.8199	16.364	4.5212	11.9634	2.64606	0.37792
ENSG00000159387	2.37141	5.87197	1.82778	3.21263	0.00131527	0.00374518	IRX6	iroquois homeobox 6 [Source:HGNC Symbol;Acc:HGNC:14675]	16	55323760	55330760	1	0	0	0	0	22.1657	8.72582	5.62009	0	12.1705	#DIV/0!	0
ENSG00000168875	1.71689	5.8687	2.50545	2.34237	0.0191619	0.0417823	SOX14	SRY-box 14 [Source:HGNC Symbol;Acc:HGNC:11193]	3	137764284	137766338	1	0	0	0	0	14.5375	15.5588	6.47467	0	12.1903	#DIV/0!	0
ENSG00000112246	2414.51	-8.14364	0.506602	-16.075	3.82e-58	3.97e-56	SIM1	SIM bHLH transcription factor 1 [Source:HGNC Symbol;Acc:HGNC:10882]	6	100385015	100464929	-1	4749.15	2296.55	4188.57	3098.92	13.32	5.79319	17.6138	3583.3	12.2423	0.0034165	292.697
ENSG00000174332	201.394	-5.15246	0.352946	-14.5984	2.87e-48	1.87e-46	GLIS1	GLIS family zinc finger 1 [Source:HGNC Symbol;Acc:HGNC:29525]	1	53506237	53738106	-1	438.277	604.435	313.405	410.056	21.4252	10.6768	4.80239	441.543	12.3015	0.0278601	35.8936
ENSG00000108924	13.4517	3.46934	1.36165	2.54789	0.0108378	0.0251732	HLF	HLF, PAR bZIP transcription factor [Source:HGNC Symbol;Acc:HGNC:4977]	17	55265012	55325065	1	0	3.99911	0	2.19889	13.8134	10.0907	13.01	1.5495	12.3047	7.94106	0.125928
ENSG00000008441	4616.52	-9.19471	0.625691	-14.6953	6.91e-49	4.63e-47	NFIX	nuclear factor I X [Source:HGNC Symbol;Acc:HGNC:7788]	19	12995608	13098796	1	6099.71	3068.3	6788.82	11689.7	30.1458	3.71895	3.31488	6911.63	12.3932	0.00179309	557.695
ENSG00000174963	213.845	-4.26249	0.777182	-5.48455	4.15e-08	2.26e-07	ZIC4	Zic family member 4 [Source:HGNC Symbol;Acc:HGNC:20393]	3	147386046	147406860	-1	137.899	115.264	330.917	375.347	34.3869	2.43264	0.539619	239.857	12.4531	0.0519187	19.2609
ENSG00000107249	801.53	-5.93088	0.423276	-14.0119	1.32e-44	7.32e-43	GLIS3	GLIS family zinc finger 3 [Source:HGNC Symbol;Acc:HGNC:28510]	9	3824127	4348392	-1	503.122	540.211	897.68	1107.42	11.6656	9.87069	15.8525	762.108	12.4629	0.0163532	61.15
ENSG00000188095	5.94559	1.05694	0.829201	1.27465	0.202434	0.310798	MESP2	mesoderm posterior bHLH transcription factor 2 [Source:HGNC Symbol;Acc:HGNC:29659]	15	89760591	89778754	1	10.4949	7.45361	2.65582	3.84011	8.84857	22.1615	7.68034	6.1111	12.8968	2.11039	0.473846
ENSG00000139445	1.64968	5.96152	5.60817	1.063	0.28778	0.409557	FOXN4	forkhead box N4 [Source:HGNC Symbol;Acc:HGNC:21399]	12	109277979	109309220	-1	0	0	0	0	7.21612	26.1198	5.66307	0	12.9997	#DIV/0!	0
ENSG00000136630	360.552	-4.91541	0.537208	-9.14992	5.7e-20	8.47e-19	HLX	H2.0 like homeobox [Source:HGNC Symbol;Acc:HGNC:4978]	1	220879400	220885059	1	405.394	588.183	284.947	243.092	8.43695	19.9406	10.9212	380.404	13.0996	0.034436	29.0394
ENSG00000077092	117.704	-3.71433	0.561994	-6.6092	3.86e-11	2.88e-10	RARB	retinoic acid receptor beta [Source:HGNC Symbol;Acc:HGNC:9865]	3	25174332	25597932	1	176.356	80.1434	222.637	164.623	17.5663	16.7469	5.23249	160.94	13.1819	0.0819058	12.2092
ENSG00000214513	4.34785	3.00288	1.00437	2.98981	0.0027915	0.00743164	NOTO	notochord homeobox [Source:HGNC Symbol;Acc:HGNC:31839]	2	73202258	73212513	1	2.26455	1.58192	0	2.80954	15.261	11.9078	12.9124	1.664	13.3604	8.02907	0.124547
ENSG00000203883	15.6274	3.08614	1.29777	2.37803	0.0174056	0.0383848	SOX18	SRY-box 18 [Source:HGNC Symbol;Acc:HGNC:11194]	20	64047582	64049641	-1	0	5.82414	0	1.00959	24.9548	15.2363	0	1.70843	13.397	7.84171	0.127523
ENSG00000168874	431.815	-5.4745	0.663275	-8.25374	1.54e-16	1.8e-15	ATOH8	atonal bHLH transcription factor 8 [Source:HGNC Symbol;Acc:HGNC:24126]	2	85751344	85788066	1	283.624	336.349	1475.23	451.779	19.7771	5.74212	15.0395	636.747	13.5196	0.0212323	47.0981
ENSG00000138378	176.719	-2.1415	0.559845	-3.82516	0.000130687	0.000445626	STAT4	signal transducer and activator of transcription 4 [Source:HGNC Symbol;Acc:HGNC:11365]	2	191029576	191151596	-1	104.018	39.8135	45.7557	46.312	15.513	17.4945	7.75751	58.9747	13.5883	0.230409	4.3401
ENSG00000134438	1.73905	6.06998	5.50054	1.10352	0.2698	0.389692	RAX	retina and anterior neural fold homeobox [Source:HGNC Symbol;Acc:HGNC:18662]	18	59267035	59274086	-1	0	0	0	0	23.9621	5.61304	12.393	0	13.9894	#DIV/0!	0
ENSG00000183734	28.8952	6.10284	1.26245	4.83413	1.34e-06	6.05e-06	ASCL2	achaete-scute family bHLH transcription factor 2 [Source:HGNC Symbol;Acc:HGNC:739]	11	2268495	2270952	-1	0	0	0	0	25.5618	12.4293	4.84524	0	14.2787	#DIV/0!	0
ENSG00000159184	81.2804	-3.32459	0.433265	-7.67333	1.68e-14	1.67e-13	HOXB13	homeobox B13 [Source:HGNC Symbol;Acc:HGNC:5112]	17	48724763	48729178	-1	183.073	149.535	116.636	141.79	32.3009	6.87532	3.70747	147.758	14.2946	0.0967428	10.3367
ENSG00000134138	1389.45	-6.77533	0.36914	-18.3544	3.05e-75	5.82e-73	MEIS2	Meis homeobox 2 [Source:HGNC Symbol;Acc:HGNC:7001]	15	36889204	37101299	-1	1442.73	1223.76	2475.72	1650.98	29.9083	6.7438	6.97388	1698.3	14.542	0.00856269	116.786
ENSG00000119715	4.76652	2.94165	1.03811	2.83365	0.004602	0.0116693	ESRRB	estrogen related receptor beta [Source:HGNC Symbol;Acc:HGNC:3473]	14	76310712	76501837	1	3.23542	3.74938	0	1.39897	10.0257	11.3842	22.7355	2.09594	14.7151	7.02076	0.142435
ENSG00000171116	24.4742	-0.822879	0.492458	-1.67096	0.0947292	0.167149	HSFX1	heat shock transcription factor family, X-linked 1 [Source:HGNC Symbol;Acc:HGNC:29603]	X	149774068	149776867	1	29.7094	20.6666	26.688	27.5797	21.1032	11.9746	11.0843	26.1609	14.7207	0.562699	1.77715
ENSG00000113196	11.1613	5.42645	2.04236	2.65695	0.00788518	0.0189391	HAND1	heart and neural crest derivatives expressed 1 [Source:HGNC Symbol;Acc:HGNC:4807]	5	154474972	154478264	-1	0	0	0	0.936104	44.2471	0	0	0.234026	14.749	63.023	0.0158672
ENSG00000185960	883.089	-6.7215	0.338864	-19.8354	1.47e-87	4.2e-85	SHOX	short stature homeobox [Source:HGNC Symbol;Acc:HGNC:10853]	X	624344	659411	1	1686.4	1195.38	1256.02	1678.96	9.6793	13.8451	21.1967	1454.19	14.907	0.0102511	97.5506
ENSG00000007372	5.04194	3.50528	1.20262	2.91471	0.00356018	0.00926422	PAX6	paired box 6 [Source:HGNC Symbol;Acc:HGNC:8620]	11	31784779	31818062	-1	1.24209	0	0	3.74625	31.0483	6.01934	8.16546	1.24708	15.0777	12.0904	0.0827105
ENSG00000061455	35.1131	-0.853836	0.661387	-1.29098	0.196712	0.303912	PRDM6	PR/SET domain 6 [Source:HGNC Symbol;Acc:HGNC:9350]	5	123089121	123194266	1	10.9338	22.625	22.9614	15.6514	7.5244	30.2131	8.2096	18.0429	15.3157	0.848848	1.17807
ENSG00000020633	53.2752	-1.88433	0.57203	-3.29411	0.000987346	0.00288526	RUNX3	runt related transcription factor 3 [Source:HGNC Symbol;Acc:HGNC:10473]	1	24899511	24965121	-1	33.1117	84.4988	27.3866	84.0905	19.9911	12.9386	13.0572	57.2719	15.329	0.267652	3.73619
ENSG00000140968	2.25049	6.21502	4.31451	1.44049	0.149728	0.243612	IRF8	interferon regulatory factor 8 [Source:HGNC Symbol;Acc:HGNC:5358]	16	85898803	85922609	1	0	0	0	0	10.0552	27.1496	9.24241	0	15.4824	#DIV/0!	0
ENSG00000169297	107.935	-3.01936	0.521595	-5.78871	7.09e-09	4.22e-08	NR0B1	nuclear receptor subfamily 0 group B member 1 [Source:HGNC Symbol;Acc:HGNC:7960]	X	30304206	30309598	-1	210.318	114.962	76.6531	107.074	19.5162	17.1114	10.7492	127.252	15.7923	0.124103	8.05786
ENSG00000169856	2.78009	4.56126	1.73029	2.63613	0.00838574	0.0200248	ONECUT1	one cut homeobox 1 [Source:HGNC Symbol;Acc:HGNC:8138]	15	52756989	52791078	-1	0	1.11444	2.37574	0	11.1974	3.86719	32.4679	0.872545	15.8441	18.1585	0.0550705
ENSG00000172748	240.044	-3.58481	0.473429	-7.57201	3.67e-14	3.55e-13	ZNF596	zinc finger protein 596 [Source:HGNC Symbol;Acc:HGNC:27268]	8	232137	264703	1	213.894	75.6001	264.267	242.081	4.23406	32.2732	11.3424	198.961	15.9499	0.0801661	12.4741
ENSG00000125816	1.98352	6.26329	5.33302	1.17444	0.24022	0.355864	NKX2-4	NK2 homeobox 4 [Source:HGNC Symbol;Acc:HGNC:7837]	20	21395367	21398028	-1	0	0	0	0	23.5127	20.7355	3.76823	0	16.0055	#DIV/0!	0
ENSG00000159556	375.321	-4.59928	0.312871	-14.7002	6.42e-49	4.32e-47	ISL2	ISL LIM homeobox 2 [Source:HGNC Symbol;Acc:HGNC:18524]	15	76336724	76342476	1	327.879	466.725	312.802	380.104	18.1518	19.7853	10.1341	371.877	16.0237	0.0430888	23.2079
ENSG00000184828	79.4554	3.49611	1.13392	3.0832	0.0020479	0.00560335	ZBTB7C	zinc finger and BTB domain containing 7C [Source:HGNC Symbol;Acc:HGNC:31700]	18	48026673	48410752	-1	0	0	0	13.2646	17.1362	14.9481	16.2144	3.31614	16.0996	4.85491	0.205977
ENSG00000016082	227.457	-4.01427	0.416358	-9.6414	5.35e-22	9.12e-21	ISL1	ISL LIM homeobox 1 [Source:HGNC Symbol;Acc:HGNC:6132]	5	51383391	51394738	1	321.395	329.767	237.611	219.37	36.375	0	11.9639	277.036	16.113	0.0581621	17.1933
ENSG00000261787	3.81533	6.27707	1.41955	4.42187	9.78e-06	3.96e-05	TCF24	transcription factor 24 [Source:HGNC Symbol;Acc:HGNC:32275]	8	66946501	66962590	-1	0	0	0	0	18.1015	26.7262	4.0457	0	16.2911	#DIV/0!	0
ENSG00000128604	22.3007	0.5263	0.900118	0.584701	0.558749	0.675861	IRF5	interferon regulatory factor 5 [Source:HGNC Symbol;Acc:HGNC:6120]	7	128937612	128950035	1	5.72107	12.2275	15.0175	13.5746	25.2987	19.1545	5.01172	11.6352	16.4883	1.41711	0.705661
ENSG00000184486	6.31719	4.36776	1.35949	3.21279	0.00131455	0.00374387	POU3F2	POU class 3 homeobox 2 [Source:HGNC Symbol;Acc:HGNC:9215]	6	98834592	98839470	1	0	0	2.02427	0.929243	28.9398	9.96031	10.5755	0.738379	16.4919	22.3353	0.0447723
ENSG00000184302	2.44787	4.91676	2.19942	2.23548	0.025386	0.0535936	SIX6	SIX homeobox 6 [Source:HGNC Symbol;Acc:HGNC:10892]	14	60508951	60512850	1	0	0	1.02113	0.926782	30.3542	0	19.1663	0.486979	16.5069	33.8964	0.0295016
ENSG00000182463	9.7507	0.681857	1.01315	0.67301	0.500941	0.623408	TSHZ2	teashirt zinc finger homeobox 2 [Source:HGNC Symbol;Acc:HGNC:13010]	20	52972407	53495330	1	6.52052	0.978105	10.1889	13.2098	38.1342	5.35357	6.2771	7.72433	16.5883	2.14754	0.46565
ENSG00000163132	630.582	-6.03453	0.68468	-8.81366	1.21e-18	1.66e-17	MSX1	msh homeobox 1 [Source:HGNC Symbol;Acc:HGNC:7391]	4	4859666	4863936	1	686.195	2908.33	374.497	398.65	16.7521	24.4196	8.65339	1091.92	16.6084	0.0152103	65.7451
ENSG00000172000	25.8781	-0.562578	0.451566	-1.24584	0.212824	0.322989	ZNF556	zinc finger protein 556 [Source:HGNC Symbol;Acc:HGNC:25669]	19	2867335	2883445	1	15.777	16.9485	29.853	36.2	11.5278	13.3575	24.9735	24.6946	16.6196	0.673003	1.48588
ENSG00000273706	2.43176	6.32085	2.29396	2.75543	0.00586148	0.0145179	LHX1	LIM homeobox 1 [Source:HGNC Symbol;Acc:HGNC:6593]	17	36936785	36944612	1	0	0	0	0	31.148	6.99527	11.7173	0	16.6202	#DIV/0!	0
ENSG00000151702	388.326	-5.29226	0.327317	-16.1686	8.4e-59	8.9e-57	FLI1	Fli-1 proto-oncogene, ETS transcription factor [Source:HGNC Symbol;Acc:HGNC:3749]	11	128686535	128813267	1	644.134	577.547	484.162	576.853	20.4202	24.3397	5.37378	570.674	16.7112	0.0292833	34.1491
ENSG00000179981	3394.67	-8.65121	0.470534	-18.3859	1.7e-75	3.32e-73	TSHZ1	teashirt zinc finger homeobox 1 [Source:HGNC Symbol;Acc:HGNC:10669]	18	75210755	75289950	1	7749.17	5716.56	6606.14	7327.51	32.496	11.4817	6.6362	6849.85	16.8713	0.00246302	406.006
ENSG00000186766	2.50846	6.37003	3.379	1.88518	0.0594052	0.112275	FOXI2	forkhead box I2 [Source:HGNC Symbol;Acc:HGNC:32448]	10	127737235	127741186	1	0	0	0	0	22.455	22.7078	6.55869	0	17.2405	#DIV/0!	0
ENSG00000215612	2.22547	6.37422	4.30267	1.48146	0.138484	0.22902	HMX1	H6 family homeobox 1 [Source:HGNC Symbol;Acc:HGNC:5017]	4	8846076	8871817	-1	0	0	0	0	43.6473	5.18451	2.9774	0	17.2697	#DIV/0!	0
ENSG00000105610	3.12805	5.62403	1.93609	2.90484	0.0036744	0.00952402	KLF1	Kruppel like factor 1 [Source:HGNC Symbol;Acc:HGNC:6345]	19	12884422	12887199	-1	0	0	1.12667	0	15.1778	27.9368	9.3359	0.281667	17.4835	62.0717	0.0161104
ENSG00000176723	35.6354	-1.39643	0.435992	-3.20288	0.0013606	0.00386423	ZNF843	zinc finger protein 843 [Source:HGNC Symbol;Acc:HGNC:28710]	16	31432593	31443160	-1	46.3843	33.8004	32.6796	62.9512	9.95082	27.8476	14.7544	43.9539	17.5176	0.398545	2.50913
ENSG00000126778	737.366	-6.04349	0.356432	-16.9555	1.75e-64	2.27e-62	SIX1	SIX homeobox 1 [Source:HGNC Symbol;Acc:HGNC:10887]	14	60643415	60658259	-1	1340.84	1533.55	861.474	754.492	17.3149	20.9497	14.2905	1122.59	17.5184	0.0156053	64.0807
ENSG00000205927	2.69067	6.39787	3.30654	1.93491	0.0530012	0.10182	OLIG2	oligodendrocyte transcription factor 2 [Source:HGNC Symbol;Acc:HGNC:9398]	21	33025845	33029196	1	0	0	0	0	0.874841	47.1349	4.81513	0	17.6083	#DIV/0!	0
ENSG00000213973	9.8256	1.27848	0.643391	1.9871	0.0469116	0.0915792	ZNF99	zinc finger protein 99 [Source:HGNC Symbol;Acc:HGNC:13175]	19	22752183	22784107	-1	8.91285	4.26932	6.87697	8.34525	19.019	21.1232	12.7587	7.1011	17.6336	2.48323	0.402702
ENSG00000276644	55.3359	-2.55481	0.501977	-5.0895	3.59e-07	1.74e-06	DACH1	dachshund family transcription factor 1 [Source:HGNC Symbol;Acc:HGNC:2663]	13	71437966	71867192	-1	124.555	196.809	42.8098	63.9293	27.0203	16.9493	10.4085	107.026	18.1261	0.169362	5.90452
ENSG00000251493	766.574	-5.4897	0.43532	-12.6107	1.84e-36	6.98e-35	FOXD1	forkhead box D1 [Source:HGNC Symbol;Acc:HGNC:3802]	5	73444827	73448527	-1	965.561	1220.34	549.121	611.569	30.8416	12.1344	11.9326	836.647	18.3028	0.0218764	45.7113
ENSG00000108813	5.65187	2.47978	1.09983	2.2547	0.024152	0.0512893	DLX4	distal-less homeobox 4 [Source:HGNC Symbol;Acc:HGNC:2917]	17	49968970	49974959	1	6.17297	0	0.96172	7.06974	22.5739	28.3695	5.86843	3.55111	18.9373	5.33278	0.187519
ENSG00000196092	4.65472	4.65887	1.41185	3.29984	0.000967401	0.00283308	PAX5	paired box 5 [Source:HGNC Symbol;Acc:HGNC:8619]	9	36833275	37034185	-1	0	0	1.02011	1.83408	51.1511	3.41782	4.56783	0.713547	19.7122	27.6257	0.0361981
ENSG00000165702	10.2794	1.17636	0.861513	1.36546	0.172108	0.272841	GFI1B	growth factor independent 1B transcriptional repressor [Source:HGNC Symbol;Acc:HGNC:4238]	9	132944000	132991687	1	0	22.553	8.8664	8.43603	41.6474	5.60501	12.035	9.96386	19.7625	1.98341	0.504181
ENSG00000179774	4.77606	3.14334	0.838187	3.75017	0.000176714	0.000589378	ATOH7	atonal bHLH transcription factor 7 [Source:HGNC Symbol;Acc:HGNC:13907]	10	68230624	68232103	-1	4.52347	1.53847	3.15793	0	16.5734	23.8716	20.2197	2.30497	20.2216	8.77303	0.113986
ENSG00000278570	14.1409	0.0102808	0.506207	0.0203094	0.983796	0.994197	NR2E3	nuclear receptor subfamily 2 group E member 3 [Source:HGNC Symbol;Acc:HGNC:7974]	15	71792638	71818259	1	15.8505	15.0347	26.874	24.3272	11.6217	20.9536	28.5666	20.5216	20.3806	0.993133	1.00691
ENSG00000186487	32.7902	-0.226219	0.536222	-0.421875	0.673117	0.771257	MYT1L	myelin transcription factor 1 like [Source:HGNC Symbol;Acc:HGNC:7623]	2	1789113	2331664	-1	24.9068	7.75527	24.7229	42.5539	9.64912	20.7741	33.7271	24.9847	21.3835	0.855862	1.16841
ENSG00000130700	5.71633	6.69104	1.84528	3.62603	0.000287816	0.000924321	GATA5	GATA binding protein 5 [Source:HGNC Symbol;Acc:HGNC:15802]	20	62463497	62475970	-1	0	0	0	0	45.8635	15.7892	2.84856	0	21.5004	#DIV/0!	0
ENSG00000105672	40.9961	-0.953162	0.453015	-2.10404	0.0353751	0.0716354	ETV2	ETS variant 2 [Source:HGNC Symbol;Acc:HGNC:3491]	19	35641745	35644871	1	27.7785	52.2228	38.1726	49.5266	28.9805	20.4795	15.175	41.9251	21.545	0.513892	1.94593
ENSG00000171291	283.742	-4.05286	0.258102	-15.7026	1.45e-55	1.36e-53	ZNF439	zinc finger protein 439 [Source:HGNC Symbol;Acc:HGNC:20873]	19	11848726	11883750	1	364.815	386.324	378.208	317.73	23.3305	23.484	18.7204	361.769	21.845	0.0603837	16.5608
ENSG00000069812	170.245	0.855261	0.711307	1.20238	0.229216	0.342897	HES2	hes family bHLH transcription factor 2 [Source:HGNC Symbol;Acc:HGNC:16005]	1	6412418	6424670	-1	26.8424	12.1415	1.03281	15.4302	27.2138	33.6485	5.66652	13.8618	22.1763	1.59982	0.625072
ENSG00000188981	17.3524	0.765218	0.469788	1.62886	0.103343	0.179513	MSANTD1	Myb/SANT DNA binding domain containing 1 [Source:HGNC Symbol;Acc:HGNC:33741]	4	3244369	3271738	1	12.1124	15.8701	11.2752	13.8729	14.229	26.7432	27.1129	13.2827	22.695	1.70862	0.585268
ENSG00000169946	74.7043	-1.07007	0.544681	-1.96458	0.0494626	0.0958777	ZFPM2	zinc finger protein, FOG family member 2 [Source:HGNC Symbol;Acc:HGNC:16700]	8	104590733	105804532	1	48.1289	21.6024	45.2043	83.9885	19.6802	8.54867	40.2456	49.731	22.8248	0.458966	2.17881
ENSG00000079263	37.6531	-0.303288	0.831722	-0.36465	0.715372	0.804981	SP140	SP140 nuclear body protein [Source:HGNC Symbol;Acc:HGNC:17133]	2	230203110	230313215	1	44.5944	14.4118	32.7706	21.2633	24.5572	28.6048	16.1432	28.26	23.1017	0.817469	1.22329
ENSG00000006377	3.0669	6.12218	5.60647	1.09198	0.27484	0.395289	DLX6	distal-less homeobox 6 [Source:HGNC Symbol;Acc:HGNC:2919]	7	97005548	97011039	1	0	0	0	0.814594	63.6838	5.88253	0	0.203648	23.1888	113.867	0.0087822
ENSG00000064195	73.4492	3.70807	1.02505	3.61745	0.000297522	0.000952698	DLX3	distal-less homeobox 3 [Source:HGNC Symbol;Acc:HGNC:2916]	17	49990005	49995224	-1	0	1.37532	5.35691	0	57.039	10.438	2.41041	1.68306	23.2958	13.8413	0.0722474
ENSG00000049768	10.2905	1.79484	0.66681	2.69168	0.00710939	0.0172679	FOXP3	forkhead box P3 [Source:HGNC Symbol;Acc:HGNC:6106]	X	49250436	49264826	-1	6.68668	4.60953	11.9803	3.52481	23.5321	30.2616	16.2452	6.70032	23.3463	3.48435	0.286997
ENSG00000177374	1502.53	-7.09225	0.284304	-24.946	2.36e-137	2.8e-134	HIC1	HIC ZBTB transcriptional repressor 1 [Source:HGNC Symbol;Acc:HGNC:4909]	17	2054154	2063241	1	3068.42	3319.98	1988.43	3445.69	32.6812	21.2714	16.3495	2955.63	23.434	0.0079286	126.126
ENSG00000162624	3.17732	6.22883	2.58904	2.40584	0.0161353	0.0358779	LHX8	LIM homeobox 8 [Source:HGNC Symbol;Acc:HGNC:28838]	1	75128434	75161533	1	0	0	0.75373	0	29.1078	30.6392	12.1574	0.188433	23.9682	127.198	0.00786178
ENSG00000135111	9126.07	-9.15271	0.482655	-18.9632	3.43e-80	7.76e-78	TBX3	T-box 3 [Source:HGNC Symbol;Acc:HGNC:11602]	12	114670254	114684164	-1	17667.6	14754.8	12767.9	12281.7	64.4161	2.69109	7.18397	14368	24.7637	0.00172353	580.204
ENSG00000127124	299.888	-3.98939	0.287355	-13.8831	8.01e-44	4.31e-42	HIVEP3	human immunodeficiency virus type I enhancer binding protein 3 [Source:HGNC Symbol;Acc:HGNC:13561]	1	41506365	42035925	-1	380.109	469.095	393.717	270.7	24.6917	34.0303	15.7597	378.405	24.8272	0.0656102	15.2415
ENSG00000152467	4.39537	4.18419	1.2661	3.30479	0.00095048	0.00278668	ZSCAN1	zinc finger and SCAN domain containing 1 [Source:HGNC Symbol;Acc:HGNC:23712]	19	58034032	58054631	1	0	3.83396	0	2.20559	48.8995	2.14244	23.4932	1.50989	24.8451	16.4549	0.0607721
ENSG00000253831	3.11788	6.89855	3.73909	1.84498	0.0650403	0.121403	ETV3L	ETS variant 3 like [Source:HGNC Symbol;Acc:HGNC:33834]	1	157092044	157099808	-1	0	0	0	0	17.0709	32.5358	24.9725	0	24.8597	#DIV/0!	0
ENSG00000179930	2.9915	6.90331	5.60594	1.23143	0.218163	0.329599	ZNF648	zinc finger protein 648 [Source:HGNC Symbol;Acc:HGNC:18190]	1	182054570	182061712	-1	0	0	0	0	31.7922	6.76333	36.2319	0	24.9291	#DIV/0!	0
ENSG00000173825	14.6946	1.2608	0.602444	2.09281	0.036366	0.0733812	TIGD3	tigger transposable element derived 3 [Source:HGNC Symbol;Acc:HGNC:18334]	11	65354767	65357613	1	9.15448	15.8843	8.38334	9.16819	18.9935	24.1512	31.8758	10.6476	25.0068	2.34859	0.425788
ENSG00000143365	4.49652	4.17958	1.0303	4.05667	4.98e-05	0.000181508	RORC	RAR related orphan receptor C [Source:HGNC Symbol;Acc:HGNC:10260]	1	151806071	151831872	-1	0	3.43613	0.914278	1.69408	25.5726	23.5863	26.014	1.51112	25.0576	16.5821	0.0603059
ENSG00000009709	3.04388	6.91714	5.60594	1.23389	0.217242	0.328452	PAX7	paired box 7 [Source:HGNC Symbol;Acc:HGNC:8621]	1	18631006	18748866	1	0	0	0	0	70.2753	1.66083	3.57916	0	25.1718	#DIV/0!	0
ENSG00000082175	22.6482	2.05613	1.15613	1.77846	0.0753284	0.137604	PGR	progesterone receptor [Source:HGNC Symbol;Acc:HGNC:8910]	11	101029624	101130524	-1	6.32993	1.67017	2.81054	5.24517	69.2771	5.6102	2.47393	4.01395	25.7871	6.42436	0.155657
ENSG00000124232	3.58825	5.39168	1.69513	3.18069	0.00146922	0.00413724	RBPJL	recombination signal binding protein for immunoglobulin kappa J region like [Source:HGNC Symbol;Acc:HGNC:13761]	20	45306851	45317824	1	0	0	0	1.95643	47.6102	9.94535	20.0776	0.489107	25.8777	52.9081	0.0189007
ENSG00000122145	3.2014	6.97075	4.66554	1.49409	0.135151	0.224563	TBX22	T-box 22 [Source:HGNC Symbol;Acc:HGNC:11600]	X	80014756	80031769	1	0	0	0	0	18.4872	18.1629	41.7289	0	26.1263	#DIV/0!	0
ENSG00000150347	7119.64	-8.47175	0.321325	-26.365	3.45e-153	6.56e-150	ARID5B	AT-rich interaction domain 5B [Source:HGNC Symbol;Acc:HGNC:17362]	10	61901300	62096944	1	11513	6504.54	8720.14	11721.5	36.1013	14.7097	28.3283	9614.81	26.3798	0.00274366	364.477
ENSG00000107485	50.5832	-0.441705	0.771112	-0.572815	0.56677	0.683126	GATA3	GATA binding protein 3 [Source:HGNC Symbol;Acc:HGNC:4172]	10	8045378	8075203	1	20.2381	10.1463	85.5165	28.1868	57.5574	11.2749	10.3748	36.022	26.4023	0.732951	1.36435
ENSG00000204612	3.22218	7.01024	5.60574	1.25055	0.211099	0.32109	FOXB2	forkhead box B2 [Source:HGNC Symbol;Acc:HGNC:23315]	9	77019655	77020953	1	0	0	0	0	62.2936	15.4925	2.7684	0	26.8515	#DIV/0!	0
ENSG00000152192	4.55722	7.02551	1.59983	4.3914	1.13e-05	4.52e-05	POU4F1	POU class 4 homeobox 1 [Source:HGNC Symbol;Acc:HGNC:9218]	13	78598362	78603560	-1	0	0	0	0	55.0435	10.0406	16.0835	0	27.0559	#DIV/0!	0
ENSG00000057657	1276.98	-5.44507	0.374106	-14.5549	5.44e-48	3.47e-46	PRDM1	PR/SET domain 1 [Source:HGNC Symbol;Acc:HGNC:9346]	6	106086320	106109939	1	1444.03	1349.17	721.395	1390.15	40.2548	17.7029	23.2114	1226.18	27.0564	0.0220655	45.3196
ENSG00000153234	163.408	-2.77859	0.565329	-4.91499	8.88e-07	4.11e-06	NR4A2	nuclear receptor subfamily 4 group A member 2 [Source:HGNC Symbol;Acc:HGNC:7981]	2	156324432	156342348	-1	178.026	269.34	72.1597	209.597	15.2984	51.6995	14.8884	182.281	27.2954	0.149744	6.67806
ENSG00000148516	2600.97	-7.2288	0.357128	-20.2415	4.22e-91	1.43e-88	ZEB1	zinc finger E-box binding homeobox 1 [Source:HGNC Symbol;Acc:HGNC:11642]	10	31318495	31529814	1	4106.73	3711.09	3405.59	5092.47	23.2016	20.6132	38.2892	4078.97	27.368	0.00670953	149.042
ENSG00000004848	4.46683	5.08534	1.90488	2.66964	0.0075932	0.0183041	ARX	aristaless related homeobox [Source:HGNC Symbol;Acc:HGNC:18060]	X	25003694	25016420	-1	0	0	2.97559	0	81.0059	0	1.67521	0.743898	27.5604	37.0486	0.0269916
ENSG00000166349	31.3005	-0.710447	0.480979	-1.47709	0.139653	0.230537	RAG1	recombination activating 1 [Source:HGNC Symbol;Acc:HGNC:9831]	11	36510709	36593156	1	65.5094	24.1189	38.295	46.7067	18.9336	48.0661	15.7441	43.6575	27.5813	0.631765	1.58287
ENSG00000147117	8.71206	2.1767	0.592942	3.67101	0.000241593	0.000787958	ZNF157	zinc finger protein 157 [Source:HGNC Symbol;Acc:HGNC:12942]	X	47370583	47414305	1	5.62455	3.11871	5.91933	9.39397	19.7217	23.1275	40.5712	6.01414	27.8068	4.62357	0.216283
ENSG00000167800	3.47718	7.06996	5.60562	1.26123	0.207227	0.31645	TBX10	T-box 10 [Source:HGNC Symbol;Acc:HGNC:11593]	11	67631303	67639560	-1	0	0	0	0	4.00419	0	79.9334	0	27.9792	#DIV/0!	0
ENSG00000108001	83.742	-1.43661	0.350023	-4.10433	4.05e-05	0.000149642	EBF3	early B cell factor 3 [Source:HGNC Symbol;Acc:HGNC:19087]	10	129835283	129963841	-1	75.837	72.3787	81.3957	78.9719	51.1325	18.7381	14.4105	77.1458	28.0937	0.364163	2.74602
ENSG00000185811	4.96849	6.25744	2.18567	2.86294	0.0041973	0.0107445	IKZF1	IKAROS family zinc finger 1 [Source:HGNC Symbol;Acc:HGNC:13176]	7	50304068	50405101	1	1.55192	0	0	0	27.2145	35.0141	23.0924	0.38798	28.4403	73.3036	0.0136419
ENSG00000189420	31.542	0.0711608	0.52321	0.136008	0.891815	0.932505	ZFP92	ZFP92 zinc finger protein [Source:HGNC Symbol;Acc:HGNC:12865]	X	153418322	153426481	1	13.5948	22.1382	26.7248	43.6623	14.2743	46.0908	25.8125	26.53	28.7259	1.08277	0.923559
ENSG00000104903	72.5787	-1.42476	0.591051	-2.41055	0.0159284	0.0354704	LYL1	LYL1, basic helix-loop-helix family member [Source:HGNC Symbol;Acc:HGNC:6734]	19	13099033	13103161	-1	80.1489	133.509	52.892	28.7814	24.6938	55.1598	6.3773	73.8329	28.7436	0.389307	2.56867
ENSG00000170577	27.1193	0.846299	0.695233	1.21729	0.223494	0.335996	SIX2	SIX homeobox 2 [Source:HGNC Symbol;Acc:HGNC:10888]	2	45005161	45009430	-1	4.54714	4.70239	31.7741	23.1722	35.2476	34.4359	18.733	16.049	29.4722	1.83639	0.544546
ENSG00000106536	5.40438	6.38234	1.24333	5.13326	2.85e-07	1.4e-06	POU6F2	POU class 6 homeobox 2 [Source:HGNC Symbol;Acc:HGNC:21694]	7	38977998	39493095	1	0	0	0	1.06605	29.0087	44.7699	15.3962	0.266512	29.7249	111.533	0.00896593
ENSG00000054598	552.972	-4.18677	0.444606	-9.41679	4.65e-21	7.4e-20	FOXC1	forkhead box C1 [Source:HGNC Symbol;Acc:HGNC:3800]	6	1609972	1613897	1	545.478	525.241	563.699	574.84	73.6607	8.30172	7.27485	552.315	29.7457	0.0538565	18.5679
ENSG00000233757	22.913	0.758147	0.542927	1.3964	0.162592	0.260602	AC092835.1	novel C2H2 type zinc finger protein	2	95207535	95259774	1	24.7255	17.5325	12.2443	20.019	18.9555	14.4601	57.1404	18.6303	30.1853	1.62023	0.617197
ENSG00000185404	1113.8	-5.08188	0.515872	-9.85103	6.78e-23	1.22e-21	SP140L	SP140 nuclear body protein like [Source:HGNC Symbol;Acc:HGNC:25105]	2	230327184	230403732	1	1130.41	732.823	1139.65	1038.02	19.4349	59.5979	12.2773	1010.22	30.4367	0.0301286	33.191
ENSG00000163508	4.16607	5.89953	1.81585	3.2489	0.0011585	0.00333885	EOMES	eomesodermin [Source:HGNC Symbol;Acc:HGNC:3372]	3	27715949	27722711	-1	0	0	1.72888	0	74.1107	6.28972	11.7975	0.43222	30.7326	71.1041	0.0140639
ENSG00000010030	290.011	-1.21642	0.895778	-1.35795	0.174479	0.275878	ETV7	ETS variant 7 [Source:HGNC Symbol;Acc:HGNC:18160]	6	36354091	36387800	-1	61.0812	79.568	43.9062	100.961	33.883	49.6946	8.96375	71.3791	30.8471	0.432159	2.31396
ENSG00000151322	22.5575	1.41758	0.900085	1.57494	0.11527	0.196587	NPAS3	neuronal PAS domain protein 3 [Source:HGNC Symbol;Acc:HGNC:19311]	14	32934933	33804176	1	5.58197	4.0974	15.1094	22.9762	31.4928	30.4668	31.2957	11.9413	31.0851	2.60317	0.384147
ENSG00000161405	24.9143	1.02979	0.513924	2.00377	0.0450947	0.0885299	IKZF3	IKAROS family zinc finger 3 [Source:HGNC Symbol;Acc:HGNC:13178]	17	39757715	39864188	-1	11.2811	4.68048	16.8756	30.823	33.3195	21.766	44.139	15.9151	33.0748	2.07821	0.481183
ENSG00000159216	2873.33	-7.00738	0.50057	-13.9988	1.59e-44	8.77e-43	RUNX1	runt related transcription factor 1 [Source:HGNC Symbol;Acc:HGNC:10471]	21	34787801	36004667	-1	2952.98	1428.09	3888.43	7831.31	8.02525	44.3744	46.8344	4025.2	33.078	0.00821773	121.688
ENSG00000215397	4.07829	7.31832	5.60523	1.30562	0.191681	0.297673	SCRT2	scratch family transcriptional repressor 2 [Source:HGNC Symbol;Acc:HGNC:15952]	20	661596	676179	-1	0	0	0	0	20.1339	40.0126	39.6029	0	33.2498	#DIV/0!	0
ENSG00000171786	21.1679	2.06738	0.516636	4.00162	6.29e-05	0.000225761	NHLH1	nescient helix-loop-helix 1 [Source:HGNC Symbol;Acc:HGNC:7817]	1	160367067	160372848	1	7.956	1.58023	13.4061	8.34356	52.725	32.4783	17.4669	7.82148	34.2234	4.37556	0.228542
ENSG00000081189	1395.37	-3.90771	0.458114	-8.53	1.46e-17	1.85e-16	MEF2C	myocyte enhancer factor 2C [Source:HGNC Symbol;Acc:HGNC:6996]	5	88717117	88904257	-1	379.826	276.887	386.801	715.707	37.5442	64.066	2.85145	439.805	34.8205	0.0791726	12.6306
ENSG00000143178	105.314	-1.89546	0.341567	-5.54933	2.87e-08	1.59e-07	TBX19	T-box 19 [Source:HGNC Symbol;Acc:HGNC:11596]	1	168281040	168314426	1	114.779	137.332	110.266	141.708	21.8529	53.0312	30.235	126.021	35.0397	0.278046	3.59653
ENSG00000197044	330.26	-2.82649	0.485905	-5.81696	5.99e-09	3.59e-08	ZNF441	zinc finger protein 441 [Source:HGNC Symbol;Acc:HGNC:20875]	19	11767000	11784078	1	259.168	180.792	337.316	211.016	22.491	45.9345	37.8084	247.073	35.4113	0.143323	6.97723
ENSG00000129535	36.9039	0.596483	0.483554	1.23354	0.217374	0.3286	NRL	neural retina leucine zipper [Source:HGNC Symbol;Acc:HGNC:8002]	14	24080107	24115014	-1	22.4464	34.816	25.7261	13.0655	45.1642	29.9465	31.1643	24.0135	35.425	1.47521	0.677869
ENSG00000187098	479.707	-4.49122	0.51927	-8.64909	5.19e-18	6.78e-17	MITF	melanogenesis associated transcription factor [Source:HGNC Symbol;Acc:HGNC:7105]	3	69739435	69968337	1	635.863	220.093	1165.07	1183.09	60.5918	10.6968	36.5513	801.028	35.9467	0.0448757	22.2838
ENSG00000243660	67.9593	-1.58651	0.34538	-4.59352	4.36e-06	1.85e-05	ZNF487	zinc finger protein 487 [Source:HGNC Symbol;Acc:HGNC:23488]	10	43436841	43483179	1	111.231	145.339	82.9926	87.1886	20.1033	40.6597	47.0974	106.688	35.9535	0.336997	2.96739
ENSG00000167034	179.134	-2.01985	0.486443	-4.15228	3.29e-05	0.000123236	NKX3-1	NK3 homeobox 1 [Source:HGNC Symbol;Acc:HGNC:7838]	8	23678693	23682927	-1	162.013	131.337	130.201	166.466	58.7833	23.4378	26.1467	147.504	36.1226	0.244892	4.08343
ENSG00000180787	198.022	-2.21508	0.465901	-4.7544	1.99e-06	8.83e-06	ZFP3	ZFP3 zinc finger protein [Source:HGNC Symbol;Acc:HGNC:12861]	17	5078248	5096374	1	178.449	201.775	139.867	145.427	22.0664	51.5341	35.1067	166.379	36.2357	0.21779	4.59159
ENSG00000169554	2464	-6.0808	0.370598	-16.4081	1.67e-60	1.91e-58	ZEB2	zinc finger E-box binding homeobox 2 [Source:HGNC Symbol;Acc:HGNC:14881]	2	144364364	144524583	-1	2224.95	2494.8	2346.84	3142.77	45.8157	17.6109	45.8929	2552.34	36.4398	0.014277	70.0426
ENSG00000230797	107.977	-1.67906	0.308786	-5.43763	5.4e-08	2.92e-07	YY2	YY2 transcription factor [Source:HGNC Symbol;Acc:HGNC:31684]	X	21855987	21858727	1	107.686	83.6857	173.779	113.053	32.4457	28.3293	49.6398	119.551	36.8049	0.30786	3.24823
ENSG00000111424	812.277	-5.32301	0.47617	-11.1788	5.18e-29	1.32e-27	VDR	vitamin D receptor [Source:HGNC Symbol;Acc:HGNC:12679]	12	47841537	47943048	-1	1173.72	738.326	1295.65	2486.51	15.6144	78.4578	16.6355	1423.55	36.9026	0.0259229	38.576
ENSG00000184058	15.2654	2.61249	0.868593	3.00773	0.00263208	0.00703946	TBX1	T-box 1 [Source:HGNC Symbol;Acc:HGNC:11592]	22	19756703	19783593	1	6.57428	6.45098	4.21321	7.09007	104.361	4.94898	1.69681	6.08214	37.0022	6.08374	0.164372
ENSG00000105717	29.0875	-0.771292	0.457649	-1.68533	0.0919242	0.162906	PBX4	PBX homeobox 4 [Source:HGNC Symbol;Acc:HGNC:13403]	19	19561707	19618916	-1	42.8778	121.346	32.9926	60.2374	43.9207	30.6656	36.6617	64.3634	37.0827	0.576145	1.73567
ENSG00000197587	6.48165	3.6172	0.95165	3.80097	0.00014413	0.000488016	DMBX1	diencephalon/mesencephalon homeobox 1 [Source:HGNC Symbol;Acc:HGNC:19026]	1	46506996	46514226	1	2.28871	4.77661	1.03419	4.57186	84.1566	24.056	6.45002	3.16784	38.2209	12.0653	0.0828826
ENSG00000119138	1719.56	-5.45091	0.306059	-17.81	5.91e-71	9.96e-69	KLF9	Kruppel like factor 9 [Source:HGNC Symbol;Acc:HGNC:1123]	9	70384597	70414624	-1	1586.14	1327.31	1294.29	2344.66	41.3792	55.1564	19.6135	1638.1	38.7164	0.0236349	42.3102
ENSG00000125798	4.86166	6.836	3.44492	1.98437	0.0472147	0.0920888	FOXA2	forkhead box A2 [Source:HGNC Symbol;Acc:HGNC:5022]	20	22581005	22585455	-1	0	0	0	0.951817	30.1797	5.15341	83.1536	0.237954	39.4956	165.98	0.00602484
ENSG00000184895	5.39082	7.57167	2.28607	3.31209	0.000926029	0.00272284	SRY	sex determining region Y [Source:HGNC Symbol;Acc:HGNC:11311]	Y	2786855	2787699	-1	0	0	0	0	113.235	0	5.47916	0	39.5713	#DIV/0!	0
ENSG00000067066	5696.94	-6.83207	0.520355	-13.1296	2.23e-39	9.79e-38	SP100	SP100 nuclear antigen [Source:HGNC Symbol;Acc:HGNC:11206]	2	230415942	230544090	1	5307.92	4780.04	3592.64	4677.43	66.7852	28.3091	23.6422	4589.51	39.5788	0.00862377	115.959
ENSG00000138311	683.226	-3.02779	0.279198	-10.8446	2.12e-27	4.95e-26	ZNF365	zinc finger protein 365 [Source:HGNC Symbol;Acc:HGNC:18194]	10	62374192	62670301	1	369.939	258.894	421.475	263.266	41.4651	39.6634	39.8106	328.394	40.313	0.122758	8.14609
ENSG00000117707	99.7478	1.24929	0.561653	2.2243	0.0261282	0.0549534	PROX1	prospero homeobox 1 [Source:HGNC Symbol;Acc:HGNC:9459]	1	213983181	214041502	1	25.2727	13.9849	9.18319	19.4434	75.1786	9.0863	37.3939	16.9711	40.5529	2.38953	0.418492
ENSG00000182759	14.5328	5.66749	1.25061	4.53177	5.85e-06	2.44e-05	MAFA	MAF bZIP transcription factor A [Source:HGNC Symbol;Acc:HGNC:23145]	8	143419182	143430406	-1	4.9301	1.35684	0	0	68.8994	24.3871	29.8348	1.57173	41.0404	26.1116	0.0382972
ENSG00000183779	1497.22	-5.7546	0.34693	-16.5872	8.63e-62	1.02e-59	ZNF703	zinc finger protein 703 [Source:HGNC Symbol;Acc:HGNC:25883]	8	37695751	37700021	1	2179.72	1701.84	2077.12	3083.58	78.33	28.0336	17.8535	2260.57	41.4057	0.0183165	54.5955
ENSG00000019549	2139.12	-6.44346	0.38948	-16.5438	1.78e-61	2.1e-59	SNAI2	snail family transcriptional repressor 2 [Source:HGNC Symbol;Acc:HGNC:11094]	8	48917604	48921740	-1	3383.85	3751.08	4717.9	2575.26	47.323	43.93	33.5822	3607.02	41.6117	0.0115363	86.6828
ENSG00000159905	56.668	-0.656394	0.362581	-1.81034	0.0702435	0.129718	ZNF221	zinc finger protein 221 [Source:HGNC Symbol;Acc:HGNC:13014]	19	43951223	43967709	1	82.4851	74.0601	53.1295	63.9389	21.2526	29.5579	75.3894	68.4034	42.0666	0.614979	1.62607
ENSG00000242852	59.691	-0.696499	0.430997	-1.61602	0.106091	0.183424	ZNF709	zinc finger protein 709 [Source:HGNC Symbol;Acc:HGNC:20629]	19	12461184	12513854	-1	50.3252	86.261	76.5109	82.0743	25.5627	32.0003	68.9072	73.7929	42.1567	0.571285	1.75044
ENSG00000196460	197.796	-3.06241	0.380729	-8.04353	8.73e-16	9.65e-15	RFX8	RFX family member 8, lacking RFX DNA binding domain [Source:HGNC Symbol;Acc:HGNC:37253]	2	101397361	101474703	-1	378.537	494.483	234.603	308.277	49.8611	41.9959	34.818	353.975	42.225	0.119288	8.38306
ENSG00000105880	6.25026	6.90332	1.95701	3.52748	0.000419529	0.00131081	DLX5	distal-less homeobox 5 [Source:HGNC Symbol;Acc:HGNC:2918]	7	97020392	97024950	-1	0	0	1.2083	0	107.527	21.3622	0	0.302075	42.9631	142.226	0.00703104
ENSG00000196482	8.31648	2.49343	0.763649	3.26515	0.00109405	0.00317104	ESRRG	estrogen related receptor gamma [Source:HGNC Symbol;Acc:HGNC:3474]	1	216503246	217137755	-1	15.5234	0	4.88527	9.60788	62.3982	43.989	22.894	7.50413	43.0938	5.74267	0.174135
ENSG00000188290	178.266	-0.00719121	1.02309	-0.00702892	0.994392	1	HES4	hes family bHLH transcription factor 4 [Source:HGNC Symbol;Acc:HGNC:24149]	1	998962	1000172	-1	20.8122	55.242	16.2332	80.376	24.882	105.568	0	43.1659	43.4833	1.00735	0.992699
ENSG00000258405	61.7979	-0.748852	0.457745	-1.63596	0.101848	0.177381	ZNF578	zinc finger protein 578 [Source:HGNC Symbol;Acc:HGNC:26449]	19	52453576	52512154	1	84.0722	54.1951	71.63	72.824	84.813	26.4533	19.7759	70.6803	43.6807	0.618004	1.61811
ENSG00000112561	339.294	-3.32794	0.372627	-8.93101	4.22e-19	5.96e-18	TFEB	transcription factor EB [Source:HGNC Symbol;Acc:HGNC:11753]	6	41683978	41736259	-1	259.295	505.183	506.399	458.846	76.193	38.6634	16.6371	432.431	43.8312	0.10136	9.86582
ENSG00000115507	16.4474	2.47134	0.61254	4.03457	5.47e-05	0.000198242	OTX1	orthodenticle homeobox 1 [Source:HGNC Symbol;Acc:HGNC:8521]	2	63050057	63057836	1	10.6454	0	14.1525	5.668	59.3055	34.8052	37.9861	7.61647	44.0323	5.78119	0.172975
ENSG00000162599	367.003	-2.89458	0.544098	-5.31996	1.04e-07	5.4e-07	NFIA	nuclear factor I A [Source:HGNC Symbol;Acc:HGNC:7784]	1	60865259	61462793	1	424.6	170.016	312.44	413.239	87.0572	30.9136	15.4388	330.074	44.4699	0.134727	7.42241
ENSG00000196391	112.438	-1.61068	0.459191	-3.50764	0.000452102	0.00140534	ZNF774	zinc finger protein 774 [Source:HGNC Symbol;Acc:HGNC:33108]	15	90352245	90369146	1	273.106	59.9536	100.384	115.104	31.8818	53.2958	48.9668	137.137	44.7148	0.326059	3.06693
ENSG00000124813	682.453	-4.7429	0.321467	-14.7539	2.9e-49	1.98e-47	RUNX2	runt related transcription factor 2 [Source:HGNC Symbol;Acc:HGNC:10472]	6	45328157	45664349	1	1406.91	1063.85	1236.1	953.073	28.2738	83.7066	25.1386	1164.98	45.7063	0.0392335	25.4884
ENSG00000142611	21.7222	1.82842	0.906442	2.01714	0.0436806	0.086087	PRDM16	PR/SET domain 16 [Source:HGNC Symbol;Acc:HGNC:14000]	1	3069168	3438621	1	12.9111	21.36	5.03352	14.2299	48.1807	57.665	31.6091	13.3836	45.8183	3.42345	0.292103
ENSG00000267281	84.4316	-1.04232	0.349094	-2.98577	0.00282864	0.00751998	AC023509.3	novel protein	12	53506688	53625979	-1	64.3871	92.0488	110.128	112.124	43.5922	42.9701	51.1636	94.672	45.9087	0.484923	2.06218
ENSG00000185155	13.0534	2.84858	0.711402	4.00418	6.22e-05	0.000223529	MIXL1	Mix paired-like homeobox [Source:HGNC Symbol;Acc:HGNC:13363]	1	226223618	226227054	1	5.42283	1.50678	6.8976	11.0018	56.8522	60.9868	21.2015	6.20725	46.3469	7.46656	0.13393
ENSG00000136944	10.106	3.81742	1.02527	3.72335	0.000196599	0.000651351	LMX1B	LIM homeobox transcription factor 1 beta [Source:HGNC Symbol;Acc:HGNC:6654]	9	126614443	126701032	1	1.05813	0	6.70827	5.07846	124.6	8.00754	8.03584	3.21122	46.8811	14.5992	0.0684971
ENSG00000186496	50.3113	-0.121612	0.433331	-0.280644	0.778984	0.853138	ZNF396	zinc finger protein 396 [Source:HGNC Symbol;Acc:HGNC:18824]	18	35366697	35377337	-1	64.4559	20.6218	61.2847	54.9783	29.0097	56.1103	56.8573	50.3352	47.3258	0.940213	1.06359
ENSG00000164683	341.988	0.643902	0.5712	1.12728	0.259624	0.378372	HEY1	hes related family bHLH transcription factor with YRPW motif 1 [Source:HGNC Symbol;Acc:HGNC:4880]	8	79764010	79767863	-1	8.47797	23.9694	58.2018	32.5577	65.3792	36.1532	43.309	30.8017	48.2805	1.56746	0.637975
ENSG00000120693	665.556	-3.38569	0.48853	-6.93036	4.2e-12	3.4e-11	SMAD9	SMAD family member 9 [Source:HGNC Symbol;Acc:HGNC:6774]	13	36844831	36920765	-1	348.291	133.774	1035.52	520.033	55.5795	33.7169	56.0667	509.405	48.4543	0.0951196	10.5131
ENSG00000085276	473.132	-2.99181	0.337495	-8.86476	7.67e-19	1.06e-17	MECOM	MDS1 and EVI1 complex locus [Source:HGNC Symbol;Acc:HGNC:3498]	3	169083499	169663618	-1	483.872	235.241	423.204	545.279	91.6276	26.0843	27.9146	421.899	48.5421	0.115056	8.6914
ENSG00000124092	11.878	2.66998	0.721805	3.69903	0.000216424	0.000710914	CTCFL	CCCTC-binding factor like [Source:HGNC Symbol;Acc:HGNC:16234]	20	57495966	57525652	-1	2.5493	0	16.0712	10.7128	43.697	71.4492	31.1582	7.33332	48.7681	6.65021	0.150371
ENSG00000171056	23.9424	1.74484	0.519402	3.35932	0.000781341	0.00232525	SOX7	SRY-box 7 [Source:HGNC Symbol;Acc:HGNC:18196]	8	10723768	10730512	-1	10.1702	9.27755	16.4982	22.1094	43.7084	25.5019	77.4246	14.5138	48.8783	3.3677	0.296938
ENSG00000110693	253.316	-1.61398	0.623875	-2.58702	0.00968089	0.0227758	SOX6	SRY-box 6 [Source:HGNC Symbol;Acc:HGNC:16421]	11	15966449	16739591	-1	113.482	40.7335	230.16	179.863	20.5292	13.6324	112.851	141.06	49.0043	0.347401	2.87852
ENSG00000170485	983.976	-4.91027	0.388807	-12.6291	1.46e-36	5.54e-35	NPAS2	neuronal PAS domain protein 2 [Source:HGNC Symbol;Acc:HGNC:7895]	2	100820152	100996829	1	1023.26	1685.47	1029.42	2178.68	88.2006	19.2347	41.2532	1479.21	49.5628	0.0335064	29.8451
ENSG00000197054	79.9338	-0.841306	0.398491	-2.11123	0.0347523	0.0705246	ZNF763	zinc finger protein 763 [Source:HGNC Symbol;Acc:HGNC:27614]	19	11965037	11980381	1	73.4725	67.0408	134.512	78.4116	53.2251	60.7035	35.6736	88.3594	49.8674	0.56437	1.77189
ENSG00000213967	47.0328	0.0538139	0.373207	0.144193	0.885348	0.928589	ZNF726	zinc finger protein 726 [Source:HGNC Symbol;Acc:HGNC:32462]	19	23914876	23945159	1	21.3845	61.0104	55.9969	53.0104	32.9392	77.7055	39.3198	47.8506	49.9882	1.04467	0.957238
ENSG00000150051	1689.15	-5.66619	0.403525	-14.0417	8.66e-45	4.86e-43	MKX	mohawk homeobox [Source:HGNC Symbol;Acc:HGNC:23729]	10	27672875	27746060	-1	2972.38	1279.08	2759.54	3030.74	64.5591	45.952	39.7728	2510.43	50.0946	0.0199546	50.1138
ENSG00000157554	6.79326	7.92078	2.16435	3.65967	0.000252545	0.00082039	ERG	ERG, ETS transcription factor [Source:HGNC Symbol;Acc:HGNC:3446]	21	38380027	38661780	-1	0	0	0	0	36.394	6.07791	108.917	0	50.463	#DIV/0!	0
ENSG00000187987	79.7245	-0.432464	0.737475	-0.586412	0.557599	0.674894	ZSCAN23	zinc finger and SCAN domain containing 23 [Source:HGNC Symbol;Acc:HGNC:21193]	6	28431930	28443502	-1	63.9592	7.16505	133.102	71.5554	17.359	36.771	98.2725	68.9453	50.8008	0.736827	1.35717
ENSG00000138795	72.2646	-0.820017	0.567136	-1.44589	0.148208	0.241718	LEF1	lymphoid enhancer binding factor 1 [Source:HGNC Symbol;Acc:HGNC:6551]	4	108047545	108168956	-1	55.413	144.108	37.8656	125.436	59.6318	49.2983	44.3859	90.7055	51.1053	0.563421	1.77487
ENSG00000159588	34.5005	1.82043	0.628826	2.89497	0.00379192	0.00979209	CCDC17	coiled-coil domain containing 17 [Source:HGNC Symbol;Acc:HGNC:26574]	1	45620044	45624057	-1	15.8894	15.8889	16.8357	10.5341	49.7849	32.7219	72.3714	14.787	51.6261	3.49131	0.286426
ENSG00000113430	7.53215	7.97453	1.43153	5.57065	2.54e-08	1.42e-07	IRX4	iroquois homeobox 4 [Source:HGNC Symbol;Acc:HGNC:6129]	5	1877413	1887236	-1	0	0	0	0	96.9101	29.5748	30.4277	0	52.3042	#DIV/0!	0
ENSG00000088881	72.9284	-0.898235	0.65806	-1.36497	0.172261	0.273038	EBF4	early B cell factor 4 [Source:HGNC Symbol;Acc:HGNC:29278]	20	2692878	2760108	1	48.5041	72.4709	33.6909	236.937	42.8382	76.568	38.2368	97.9008	52.5476	0.536744	1.86309
ENSG00000180318	15.5563	1.98369	0.785263	2.52615	0.011532	0.0266165	ALX1	ALX homeobox 1 [Source:HGNC Symbol;Acc:HGNC:1494]	12	85280107	85301784	1	21.505	17.1484	5.00029	9.31444	24.8699	125.664	7.22635	13.242	52.5867	3.9712	0.251813
ENSG00000198939	21.9705	1.21673	0.533615	2.28016	0.0225983	0.0483648	ZFP2	ZFP2 zinc finger protein [Source:HGNC Symbol;Acc:HGNC:26138]	5	178895894	178933212	1	38.1788	11.9652	18.1096	23.8552	44.873	79.3315	35.5604	23.0272	53.2549	2.3127	0.432396
ENSG00000188033	94.3723	-0.440437	0.34594	-1.27316	0.202961	0.311318	ZNF490	zinc finger protein 490 [Source:HGNC Symbol;Acc:HGNC:23705]	19	12577961	12640098	-1	65.2338	70.5465	71.0622	82.027	65.0798	43.7869	52.1241	72.2174	53.6636	0.743084	1.34574
ENSG00000134532	38.6872	0.843143	0.52277	1.61284	0.10678	0.184392	SOX5	SRY-box 5 [Source:HGNC Symbol;Acc:HGNC:11201]	12	23529500	24562544	-1	40.86	13.2165	27.0079	39.7719	75.7223	54.7126	33.2047	30.2141	54.5465	1.80533	0.553914
ENSG00000168772	7.31582	6.61213	1.46063	4.5269	5.99e-06	2.49e-05	CXXC4	CXXC finger protein 4 [Source:HGNC Symbol;Acc:HGNC:24593]	4	104468312	104494901	-1	1.55845	0	0	0.723546	41.9963	93.8478	27.8154	0.570498	54.5532	95.6237	0.0104577
ENSG00000063438	3141.52	-6.89932	0.373705	-18.4619	4.18e-76	8.33e-74	AHRR	aryl-hydrocarbon receptor repressor [Source:HGNC Symbol;Acc:HGNC:346]	5	304176	438291	1	7005.06	5847.88	4830.38	5748.21	15.3115	113.612	36.725	5857.88	55.216	0.00942593	106.09
ENSG00000178187	20.9374	1.67325	0.605056	2.76544	0.00568452	0.0141164	ZNF454	zinc finger protein 454 [Source:HGNC Symbol;Acc:HGNC:21200]	5	178941191	178966433	1	15.5857	11.1658	18.7502	23.9649	78.8601	3.14372	83.9509	17.3666	55.3182	3.18531	0.313941
ENSG00000180535	13.2359	3.62995	0.792455	4.58063	4.64e-06	1.96e-05	BHLHA15	basic helix-loop-helix family member a15 [Source:HGNC Symbol;Acc:HGNC:22265]	7	98211427	98212979	1	4.33606	6.86212	2.62046	4.33997	71.9221	77.0279	17.5692	4.53965	55.5064	12.227	0.0817861
ENSG00000166268	8.77497	7.19078	1.64626	4.36795	1.25e-05	5e-05	MYRFL	myelin regulatory factor like [Source:HGNC Symbol;Acc:HGNC:26316]	12	69825304	69959097	1	0	0	0	1.39073	68.2483	69.7427	29.1132	0.347681	55.7014	160.208	0.00624188
ENSG00000196110	98.8491	-0.796543	0.548048	-1.45342	0.146108	0.239142	ZNF699	zinc finger protein 699 [Source:HGNC Symbol;Acc:HGNC:24750]	19	9294275	9309838	-1	78.9252	27.58	127.548	149.055	25.8471	37.7174	103.895	95.7772	55.8197	0.582808	1.71583
ENSG00000198342	74.2632	0.817421	0.713687	1.14535	0.252064	0.369681	ZNF442	zinc finger protein 442 [Source:HGNC Symbol;Acc:HGNC:20877]	19	12345949	12365905	-1	22.7693	20.1943	44.2636	40.8068	39.0409	29.1439	101.376	32.0085	56.5204	1.76579	0.566317
ENSG00000189120	29.5369	1.68918	0.667228	2.53164	0.011353	0.0262395	SP6	Sp6 transcription factor [Source:HGNC Symbol;Acc:HGNC:14530]	17	47844908	47855874	-1	24.1008	9.41157	19.2799	16.6715	82.0784	69.9631	17.7485	17.3659	56.5966	3.25906	0.306837
ENSG00000180938	33.2644	0.721803	0.692694	1.04202	0.297401	0.420393	ZNF572	zinc finger protein 572 [Source:HGNC Symbol;Acc:HGNC:26758]	8	124973298	124979389	1	46.0593	27.3559	36.313	29.1886	91.2414	0	79.0581	34.7292	56.7665	1.63455	0.61179
ENSG00000131849	239.885	-1.98713	0.302434	-6.57045	5.02e-11	3.7e-10	ZNF132	zinc finger protein 132 [Source:HGNC Symbol;Acc:HGNC:12916]	19	58432814	58440222	-1	178.169	141.329	291.145	295.456	43.1981	57.4166	71.2528	226.524	57.2892	0.252905	3.95405
ENSG00000131264	6.96726	8.12272	5.60423	1.44939	0.147228	0.240575	CDX4	caudal type homeobox 4 [Source:HGNC Symbol;Acc:HGNC:1808]	X	73447254	73455245	1	0	0	0	0	105.644	21.65	46.8874	0	58.0605	#DIV/0!	0
ENSG00000164749	9.18443	6.54488	1.34696	4.85901	1.18e-06	5.37e-06	HNF4G	hepatocyte nuclear factor 4 gamma [Source:HGNC Symbol;Acc:HGNC:5026]	8	75407914	75566843	1	0.601608	0	1.06355	0.502914	30.1514	51.0486	93.0053	0.542018	58.0684	107.134	0.00933413
ENSG00000118495	4202.73	-5.48815	0.311411	-17.6235	1.63e-69	2.59e-67	PLAGL1	PLAG1 like zinc finger 1 [Source:HGNC Symbol;Acc:HGNC:9046]	6	143940300	144064599	-1	2383.78	1516.53	3163.82	3493.53	38.6178	47.9323	89.6349	2639.41	58.7284	0.0222505	44.9428
ENSG00000197714	83.1385	0.0780477	0.478714	0.163036	0.87049	0.918127	ZNF460	zinc finger protein 460 [Source:HGNC Symbol;Acc:HGNC:21628]	19	57280051	57293569	1	93.9768	35.7969	52.8979	45.2046	70.5426	44.479	63.0118	56.969	59.3445	1.0417	0.959972
ENSG00000196132	7.97682	8.15876	1.71278	4.76345	1.9e-06	8.46e-06	MYT1	myelin transcription factor 1 [Source:HGNC Symbol;Acc:HGNC:7622]	20	64102394	64242253	1	0	0	0	0	68.5318	63.3148	46.6511	0	59.4992	#DIV/0!	0
ENSG00000154655	11.0806	4.90081	0.899441	5.44874	5.07e-08	2.75e-07	L3MBTL4	L3MBTL4, histone methyl-lysine binding protein [Source:HGNC Symbol;Acc:HGNC:26677]	18	5954706	6415237	-1	0	1.38922	2.02983	4.24542	67.6354	51.3286	62.367	1.91612	60.4437	31.5449	0.0317009
ENSG00000204060	51.0464	4.23079	0.64331	6.57659	4.81e-11	3.56e-10	FOXO6	forkhead box O6 [Source:HGNC Symbol;Acc:HGNC:24814]	1	41361922	41383590	1	1.02128	2.77269	4.34095	4.53314	75.3148	82.422	23.8474	3.16702	60.5281	19.112	0.0523231
ENSG00000152433	115.995	-1.40509	0.307196	-4.57392	4.79e-06	2.02e-05	ZNF547	zinc finger protein 547 [Source:HGNC Symbol;Acc:HGNC:26432]	19	57363477	57379565	1	149.621	160.316	137.75	204.035	96.2779	40.0914	46.2173	162.93	60.8622	0.373547	2.67704
ENSG00000198205	156.46	-0.949621	0.615226	-1.54353	0.122702	0.207143	ZXDA	zinc finger X-linked duplicated A [Source:HGNC Symbol;Acc:HGNC:13198]	X	57906708	57910820	-1	121.193	44.257	127.257	184.328	98.6992	0	84.8591	119.259	61.1861	0.513054	1.94911
ENSG00000177551	10.4347	7.3103	1.62054	4.51103	6.45e-06	2.67e-05	NHLH2	nescient helix-loop-helix 2 [Source:HGNC Symbol;Acc:HGNC:7818]	1	115836377	115843917	-1	0	0	0	1.47071	28.3105	101.046	54.6913	0.367678	61.3491	166.856	0.0059932
ENSG00000137709	15.3474	3.10726	0.74639	4.16305	3.14e-05	0.000117825	POU2F3	POU class 2 homeobox 3 [Source:HGNC Symbol;Acc:HGNC:19864]	11	120236640	120319944	1	5.74981	17.9768	4.47686	4.71825	61.2229	109.499	14.037	8.23042	61.5863	7.48277	0.13364
ENSG00000221994	78.9339	-0.701219	0.362216	-1.93591	0.0528785	0.101619	ZNF630	zinc finger protein 630 [Source:HGNC Symbol;Acc:HGNC:28855]	X	47983356	48071658	-1	155.987	84.9965	92.9829	75.2095	62.6191	55.5987	69.6774	102.294	62.6318	0.612273	1.63326
ENSG00000101096	1950.17	-1.46346	0.363747	-4.02331	5.74e-05	0.000207241	NFATC2	nuclear factor of activated T cells 2 [Source:HGNC Symbol;Acc:HGNC:7776]	20	51386957	51562831	-1	236.12	181.68	139.907	138.264	74.6119	50.8896	62.7137	173.993	62.7384	0.360581	2.7733
ENSG00000197647	150.961	-0.868929	0.523288	-1.66052	0.0968105	0.170095	ZNF433	zinc finger protein 433 [Source:HGNC Symbol;Acc:HGNC:20811]	19	12014732	12035741	-1	119.764	99.7271	165.385	76.4808	69.3569	63.4711	56.6459	115.339	63.158	0.547585	1.8262
ENSG00000120149	86.6038	-1.35884	0.60786	-2.23545	0.0253876	0.0535936	MSX2	msh homeobox 2 [Source:HGNC Symbol;Acc:HGNC:7392]	5	174724533	174730893	1	125.426	269.302	97.9609	169.633	159.221	19.8317	13.5532	165.58	64.2018	0.387738	2.57906
ENSG00000106852	13.9312	4.68593	1.01147	4.63279	3.61e-06	1.55e-05	LHX6	LIM homeobox 6 [Source:HGNC Symbol;Acc:HGNC:21735]	9	122202577	122229626	-1	0	7.21934	3.10079	0	85.4124	75.1227	34.7349	2.58003	65.09	25.2284	0.0396379
ENSG00000177508	177.403	-2.02211	0.360795	-5.6046	2.09e-08	1.18e-07	IRX3	iroquois homeobox 3 [Source:HGNC Symbol;Acc:HGNC:14360]	16	54283304	54286763	-1	283.124	330.885	165.221	323.412	112.919	63.1851	24.7375	275.661	66.9473	0.242861	4.11758
ENSG00000260428	48.882	1.12606	0.448171	2.51256	0.0119858	0.0275322	SCX	scleraxis bHLH transcription factor [Source:HGNC Symbol;Acc:HGNC:32322]	8	144266560	144268481	1	34.3817	13.505	31.9076	40.9116	89.3166	88.0077	24.051	30.1765	67.1251	2.22442	0.449556
ENSG00000175395	368.265	-2.92564	0.248026	-11.7957	4.11e-32	1.24e-30	ZNF25	zinc finger protein 25 [Source:HGNC Symbol;Acc:HGNC:13043]	10	37949572	37976633	-1	537.074	388.259	554.742	561.802	56.3495	88.1143	59.7085	510.469	68.0574	0.133323	7.50057
ENSG00000169989	20.2826	3.67764	0.530746	6.92919	4.23e-12	3.43e-11	TIGD4	tigger transposable element derived 4 [Source:HGNC Symbol;Acc:HGNC:18335]	4	152769354	152779764	-1	6.72648	7.39376	5.85302	1.87339	65.7756	93.7483	45.453	5.46166	68.3256	12.51	0.0799358
ENSG00000137265	18.9988	4.15346	0.879602	4.72198	2.34e-06	1.03e-05	IRF4	interferon regulatory factor 4 [Source:HGNC Symbol;Acc:HGNC:6119]	6	391739	411447	1	4.12668	0	5.48376	5.12325	94.5216	30.7874	80.3475	3.68342	68.5522	18.611	0.0537317
ENSG00000125945	919.432	-3.7761	0.282679	-13.3583	1.06e-40	4.96e-39	ZNF436	zinc finger protein 436 [Source:HGNC Symbol;Acc:HGNC:20814]	1	23359448	23369442	-1	992.623	813.486	1116.1	877.527	90.212	54.157	62.341	949.935	68.9033	0.0725348	13.7865
ENSG00000168505	9.863	5.0582	1.16137	4.35539	1.33e-05	5.27e-05	GBX2	gastrulation brain homeobox 2 [Source:HGNC Symbol;Acc:HGNC:4186]	2	236165236	236168369	-1	0	0	2.57472	5.773	165.925	22.593	18.3912	2.08693	68.9698	33.0484	0.0302586
ENSG00000233608	5422.59	-7.54044	0.442445	-17.0426	3.96e-65	5.3e-63	TWIST2	twist family bHLH transcription factor 2 [Source:HGNC Symbol;Acc:HGNC:20670]	2	238848032	238910543	1	13223	21247.2	7536.94	8517.76	70.784	121.72	14.4397	12631.2	68.9813	0.00546117	183.111
ENSG00000126733	9.36182	7.64825	1.58954	4.81162	1.5e-06	6.74e-06	DACH2	dachshund family transcription factor 2 [Source:HGNC Symbol;Acc:HGNC:16814]	X	86148458	86832604	1	0	0	0	1.19342	95.0804	90.7461	34.6593	0.298356	73.4953	246.334	0.00405952
ENSG00000204524	106.69	-0.20648	0.306469	-0.673738	0.500478	0.622941	ZNF805	zinc finger protein 805 [Source:HGNC Symbol;Acc:HGNC:23272]	19	57240685	57255135	1	102.907	42.1887	78.4601	115.558	80.5645	79.8592	62.4715	84.7783	74.2984	0.876385	1.14105
ENSG00000127903	14.0619	4.50892	0.959509	4.6992	2.61e-06	1.14e-05	ZNF835	zinc finger protein 835 [Source:HGNC Symbol;Acc:HGNC:34332]	19	56661981	56671783	-1	3.41056	3.14935	1.03887	5.46631	123.992	5.15411	94.9783	3.26627	74.7083	22.8726	0.0437203
ENSG00000227124	203.724	-1.57196	0.546634	-2.87571	0.00403116	0.0103536	ZNF717	zinc finger protein 717 [Source:HGNC Symbol;Acc:HGNC:29448]	3	75678660	75785583	-1	214.409	188.362	299.258	202.899	122.656	0	103.014	226.232	75.2232	0.332505	3.00748
ENSG00000144331	15.5508	4.40415	0.723519	6.08712	1.15e-09	7.46e-09	ZNF385B	zinc finger protein 385B [Source:HGNC Symbol;Acc:HGNC:26332]	2	179441982	179861505	-1	5.91971	0	2.10606	5.60895	124.04	84.7108	18.2666	3.40868	75.6725	22.2	0.0450451
ENSG00000196357	105.214	-0.0504351	0.190111	-0.265293	0.790784	0.862481	ZNF565	zinc finger protein 565 [Source:HGNC Symbol;Acc:HGNC:26726]	19	36182060	36246257	-1	74.1342	65.521	86.1324	90.767	72.5894	63.8802	90.9377	79.1386	75.8024	0.957844	1.04401
ENSG00000196263	418.091	-2.69417	0.597924	-4.50587	6.61e-06	2.73e-05	ZNF471	zinc finger protein 471 [Source:HGNC Symbol;Acc:HGNC:23226]	19	56507843	56530221	1	461.055	138.65	573.556	815.98	78.2139	10.9425	140.34	497.31	76.4989	0.153825	6.50088
ENSG00000197933	110.045	-0.701247	0.278349	-2.51931	0.0117585	0.0270909	ZNF823	zinc finger protein 823 [Source:HGNC Symbol;Acc:HGNC:30936]	19	11721265	11739009	-1	99.7026	167.471	134.681	101.694	59.6866	96.8993	76.724	125.887	77.77	0.617776	1.61871
ENSG00000123405	60.7366	-1.0808	0.813552	-1.32849	0.184016	0.288063	NFE2	nuclear factor, erythroid 2 [Source:HGNC Symbol;Acc:HGNC:7780]	12	54292111	54301121	-1	197.789	370.669	56.846	34.213	146.007	69.575	17.7716	164.879	77.7844	0.471766	2.11969
ENSG00000221869	1534.65	-5.17466	0.447061	-11.5748	5.53e-31	1.57e-29	CEBPD	CCAAT enhancer binding protein delta [Source:HGNC Symbol;Acc:HGNC:1835]	8	47736909	47739086	-1	3276.66	4163.35	1818.63	2187.84	92.369	91.5385	54.4517	2861.62	79.4531	0.0277651	36.0165
ENSG00000159915	57.8322	0.422832	0.446862	0.946225	0.344034	0.470257	ZNF233	zinc finger protein 233 [Source:HGNC Symbol;Acc:HGNC:30946]	19	44259880	44275317	1	58.9156	42.8932	59.7774	77.5794	66.3485	28.7452	144.727	59.7914	79.9402	1.33699	0.747951
ENSG00000119547	28.3837	2.95509	0.537264	5.50026	3.79e-08	2.08e-07	ONECUT2	one cut homeobox 2 [Source:HGNC Symbol;Acc:HGNC:8139]	18	57435685	57491297	1	14.5257	4.16277	10.0475	12.0907	81.8681	49.1642	109.403	10.2067	80.1452	7.85224	0.127352
ENSG00000183621	199.275	-1.34642	0.447442	-3.00914	0.00261985	0.00700741	ZNF438	zinc finger protein 438 [Source:HGNC Symbol;Acc:HGNC:21029]	10	30820207	31031937	-1	201.51	212.266	182.854	216.838	104.593	86.7061	49.2698	203.367	80.1896	0.39431	2.53608
ENSG00000187187	195.585	-1.38493	0.437668	-3.16435	0.00155432	0.00435233	ZNF546	zinc finger protein 546 [Source:HGNC Symbol;Acc:HGNC:28671]	19	39984134	40021041	1	246.982	70.8031	230.898	251.373	26.4248	129.583	84.6006	200.014	80.2026	0.400985	2.49386
ENSG00000178860	226.5	-1.92687	0.499299	-3.85916	0.000113779	0.000391895	MSC	musculin [Source:HGNC Symbol;Acc:HGNC:7321]	8	71841549	71844468	-1	276.339	558.384	156.301	247.63	126.323	55.8467	60.8326	309.664	81.0009	0.261577	3.82297
ENSG00000174586	101.539	-0.226171	0.720909	-0.31373	0.753726	0.833908	ZNF497	zinc finger protein 497 [Source:HGNC Symbol;Acc:HGNC:23714]	19	58354357	58362848	-1	28.3644	11.0895	106.133	233.598	71.7639	57.0618	115.021	94.7963	81.2821	0.85744	1.16626
ENSG00000123095	459.328	-2.61775	0.334035	-7.83676	4.62e-15	4.81e-14	BHLHE41	basic helix-loop-helix family member e41 [Source:HGNC Symbol;Acc:HGNC:16617]	12	26120026	26125127	-1	557.947	232.294	570.625	618.043	75.2339	54.6315	114.169	494.727	81.3448	0.164424	6.08185
ENSG00000196767	9.81064	8.60947	5.60386	1.53634	0.124454	0.209564	POU3F4	POU class 3 homeobox 4 [Source:HGNC Symbol;Acc:HGNC:9217]	X	83508261	83512127	1	0	0	0	0	154.508	18.6055	70.9659	0	81.3598	#DIV/0!	0
ENSG00000135625	11.1143	8.61062	2.09533	4.10944	3.97e-05	0.000146707	EGR4	early growth response 4 [Source:HGNC Symbol;Acc:HGNC:3241]	2	73290929	73293705	-1	0	0	0	0	184.456	56.9006	2.85941	0	81.4053	#DIV/0!	0
ENSG00000168062	1484.34	-1.87275	0.985364	-1.90056	0.0573592	0.1089	BATF2	basic leucine zipper ATF-like transcription factor 2 [Source:HGNC Symbol;Acc:HGNC:25163]	11	64987943	64997045	-1	360.226	222.768	126.667	492.236	82.9451	111.776	51.8018	300.474	82.1744	0.273482	3.65654
ENSG00000100146	16.2007	8.03377	1.25548	6.39897	1.56e-10	1.1e-09	SOX10	SRY-box 10 [Source:HGNC Symbol;Acc:HGNC:11190]	22	37970686	37987422	-1	0	0	0	0.64686	86.5146	140.18	21.2379	0.161715	82.6442	511.048	0.00195676
ENSG00000159882	133.801	-1.07986	0.336034	-3.21356	0.001311	0.0037348	ZNF230	zinc finger protein 230 [Source:HGNC Symbol;Acc:HGNC:13024]	19	44002948	44013926	1	146.77	186.837	145.928	225.106	64.655	58.3863	126.513	176.16	83.1849	0.472212	2.11769
ENSG00000176842	221.887	-1.02142	0.663954	-1.53839	0.123952	0.208868	IRX5	iroquois homeobox 5 [Source:HGNC Symbol;Acc:HGNC:14361]	16	54930862	54934485	1	157.571	292.364	119.813	110.122	212.862	29.1954	7.95142	169.967	83.3362	0.490307	2.03954
ENSG00000102554	981.215	-2.14496	0.462464	-4.63811	3.52e-06	1.51e-05	KLF5	Kruppel like factor 5 [Source:HGNC Symbol;Acc:HGNC:6349]	13	73054976	73077542	1	432.104	265.262	387.924	404.053	100.704	114.798	38.8466	372.336	84.783	0.227706	4.39164
ENSG00000257446	17.1761	3.69684	0.699068	5.28825	1.23e-07	6.35e-07	ZNF878	zinc finger protein 878 [Source:HGNC Symbol;Acc:HGNC:37246]	19	12043805	12052939	-1	0	0	15.6906	9.48284	88.4023	114.698	55.8546	6.29336	86.3183	13.7158	0.0729087
ENSG00000188868	76.6364	0.244133	0.528071	0.46231	0.643859	0.748245	ZNF563	zinc finger protein 563 [Source:HGNC Symbol;Acc:HGNC:30498]	19	12317477	12333720	-1	110.141	66.7526	71.9821	41.4348	93.47	122.588	42.9477	72.5775	86.3351	1.18956	0.84065
ENSG00000131668	11.0889	8.70564	1.53094	5.68645	1.3e-08	7.49e-08	BARX1	BARX homeobox 1 [Source:HGNC Symbol;Acc:HGNC:955]	9	93951622	93955372	-1	0	0	0	0	135.124	82.8449	42.9395	0	86.9694	#DIV/0!	0
ENSG00000189144	57.4506	0.893898	0.699748	1.27746	0.201441	0.309657	ZNF573	zinc finger protein 573 [Source:HGNC Symbol;Acc:HGNC:26420]	19	37735833	37817300	-1	50.2031	0.925073	69.237	67.6507	138.65	61.708	60.8737	47.004	87.0773	1.85255	0.539796
ENSG00000204103	44.7552	0.997619	0.594086	1.67925	0.0931034	0.16474	MAFB	MAF bZIP transcription factor B [Source:HGNC Symbol;Acc:HGNC:6408]	20	40685848	40689240	-1	55.0791	30.7794	27.5165	61.3216	112.431	58.2484	90.9923	43.6741	87.2238	1.99715	0.500713
ENSG00000121903	234.932	-1.36767	0.289924	-4.71736	2.39e-06	1.05e-05	ZSCAN20	zinc finger and SCAN domain containing 20 [Source:HGNC Symbol;Acc:HGNC:13093]	1	33472645	33496507	1	218.792	108.462	303.185	275.49	81.927	80.438	101.134	226.482	87.8329	0.387814	2.57856
ENSG00000197566	147.615	-0.507763	0.31615	-1.60608	0.108256	0.186534	ZNF624	zinc finger protein 624 [Source:HGNC Symbol;Acc:HGNC:29254]	17	16620737	16653856	-1	130.123	92.5419	123.983	159.217	75.1393	91.3123	102.056	126.466	89.5026	0.707719	1.41299
ENSG00000158055	43.8091	6.87051	1.0965	6.26585	3.71e-10	2.53e-09	GRHL3	grainyhead like transcription factor 3 [Source:HGNC Symbol;Acc:HGNC:25839]	1	24319322	24364482	1	0	0	1.76381	0.896756	123.109	93.9687	52.8808	0.665142	89.9862	135.289	0.0073916
ENSG00000250709	12.3062	7.37711	2.23045	3.30745	0.000941505	0.00276264	CCDC169-SOHLH2	CCDC169-SOHLH2 readthrough [Source:HGNC Symbol;Acc:HGNC:38866]	13	36168794	36297842	-1	0	0	0	1.89283	183.399	41.5112	45.1816	0.473208	90.0307	190.256	0.00525607
ENSG00000048405	831.906	-2.83221	0.194623	-14.5523	5.64e-48	3.6e-46	ZNF800	zinc finger protein 800 [Source:HGNC Symbol;Acc:HGNC:27267]	7	127346790	127431924	-1	713.387	487.886	650.993	717.107	86.1324	92.9276	92.2153	642.343	90.4251	0.140774	7.10359
ENSG00000198440	187.607	-0.764196	0.374387	-2.04119	0.0412318	0.0819231	ZNF583	zinc finger protein 583 [Source:HGNC Symbol;Acc:HGNC:26427]	19	56397966	56436035	1	156.733	121.92	205.195	142.771	99.3985	63.4789	111.783	156.655	91.5536	0.584428	1.71107
ENSG00000115041	430.271	-3.09519	0.315549	-9.80889	1.03e-22	1.83e-21	KCNIP3	potassium voltage-gated channel interacting protein 3 [Source:HGNC Symbol;Acc:HGNC:15523]	2	95297304	95386083	1	798.194	955.493	549.769	749.479	78.3675	156.982	41.2472	763.234	92.199	0.1208	8.27811
ENSG00000176222	167.761	-0.996284	0.466545	-2.13545	0.0327242	0.0669575	ZNF404	zinc finger protein 404 [Source:HGNC Symbol;Acc:HGNC:19417]	19	43872363	43901385	-1	207.807	71.4859	258.364	202.602	97.2462	33.7297	145.672	185.065	92.2158	0.498289	2.00687
ENSG00000182968	11.6876	8.79309	1.72785	5.08904	NA	NA	SOX1	SRY-box 1 [Source:HGNC Symbol;Acc:HGNC:11189]	13	112067647	112070488	1	0	0	0	0	268.177	5.02364	3.67994	0	92.2936	#DIV/0!	0
ENSG00000245848	36.1076	0.653818	0.7882	0.829507	0.406818	0.534554	CEBPA	CCAAT enhancer binding protein alpha [Source:HGNC Symbol;Acc:HGNC:1833]	19	33299934	33302564	-1	14.5445	184.853	8.93051	30.9156	97.6367	125.353	57.6446	59.8108	93.5448	1.56401	0.639381
ENSG00000164093	99.0781	0.888825	0.680431	1.30627	0.191462	0.297439	PITX2	paired like homeodomain 2 [Source:HGNC Symbol;Acc:HGNC:9005]	4	110617423	110642123	-1	30.0538	59.5543	69.032	46.5515	218.187	62.5454	1.69688	51.2979	94.143	1.83522	0.544893
ENSG00000213999	29.6703	3.03039	0.856449	3.53832	0.00040268	0.00126219	MEF2B	myocyte enhancer factor 2B [Source:HGNC Symbol;Acc:HGNC:6995]	19	19145568	19170289	-1	9.58866	0	7.19908	27.9499	60.3627	189.412	32.8095	11.1844	94.1948	8.42198	0.118737
ENSG00000091656	1588.71	-4.17427	0.411075	-10.1545	3.16e-24	6.23e-23	ZFHX4	zinc finger homeobox 4 [Source:HGNC Symbol;Acc:HGNC:30939]	8	76681219	76867285	1	2032.02	885.255	1768.94	2206.21	90.9023	78.1851	117.696	1723.11	95.5945	0.055478	18.0252
ENSG00000139793	2211.83	-4.68104	0.373251	-12.5413	4.44e-36	1.64e-34	MBNL2	muscleblind like splicing regulator 2 [Source:HGNC Symbol;Acc:HGNC:16746]	13	97221434	97394120	1	2321.61	804.124	4036.89	2663.08	107.453	83.1348	96.3981	2456.43	95.662	0.0389436	25.6782
ENSG00000212993	61.7827	4.92098	0.619397	7.94478	1.95e-15	2.1e-14	POU5F1B	POU class 5 homeobox 1B [Source:HGNC Symbol;Acc:HGNC:9223]	8	127322183	127420066	1	3.57797	2.05995	2.67285	4.35916	129.858	110.435	50.996	3.16748	97.0965	30.6542	0.032622
ENSG00000102034	2189.63	-4.52135	0.279018	-16.2045	4.68e-59	5.04e-57	ELF4	E74 like ETS transcription factor 4 [Source:HGNC Symbol;Acc:HGNC:3319]	X	130064874	130110716	-1	2040.4	2273.7	2108.74	2470.48	140.635	102.485	48.7193	2223.33	97.2797	0.0437541	22.855
ENSG00000275111	227.808	-1.33547	0.21667	-6.16363	7.11e-10	4.73e-09	ZNF2	zinc finger protein 2 [Source:HGNC Symbol;Acc:HGNC:12991]	2	95165432	95184317	1	299.963	238.192	238.866	232.493	115.503	104.619	82.1901	252.379	100.771	0.399285	2.50448
ENSG00000151623	20.676	3.86559	0.714832	5.40768	6.38e-08	3.42e-07	NR3C2	nuclear receptor subfamily 3 group C member 2 [Source:HGNC Symbol;Acc:HGNC:7979]	4	148078762	148444698	-1	10.4989	5.22864	4.19096	7.11897	236.339	34.4989	31.5468	6.75938	100.795	14.9119	0.0670607
ENSG00000179348	2061.31	-4.46443	0.693928	-6.43356	1.25e-10	8.84e-10	GATA2	GATA binding protein 2 [Source:HGNC Symbol;Acc:HGNC:4171]	3	128479427	128493185	-1	2020.44	2215.67	2765.24	1911.6	286.124	5.13804	11.742	2228.24	101.001	0.0453279	22.0615
ENSG00000188816	12.3046	8.93888	4.02033	2.22342	0.0261877	0.0550491	HMX2	H6 family homeobox 2 [Source:HGNC Symbol;Acc:HGNC:5018]	10	123148122	123150672	1	0	0	0	0	66.7607	108.706	131.231	0	102.233	#DIV/0!	0
ENSG00000175691	95.6245	0.259003	0.246233	1.05186	0.292862	0.415379	ZNF77	zinc finger protein 77 [Source:HGNC Symbol;Acc:HGNC:13150]	19	2933218	2944971	-1	77.9316	95.2012	89.5655	78.5037	103.336	123.584	81.4553	85.3005	102.792	1.20505	0.829839
ENSG00000132010	75.2942	0.369477	0.398611	0.92691	0.353973	0.480667	ZNF20	zinc finger protein 20 [Source:HGNC Symbol;Acc:HGNC:12992]	19	12092843	12140407	-1	87.4867	70.3979	77.4872	81.2497	56.3851	117.166	135.137	79.1554	102.896	1.29992	0.769275
ENSG00000249471	172.605	-0.39368	0.201828	-1.95057	0.0511085	0.09865	ZNF324B	zinc finger protein 324B [Source:HGNC Symbol;Acc:HGNC:33107]	19	58451604	58457833	1	144.851	146.69	140.113	120.024	109.726	68.4772	131.165	137.919	103.123	0.747702	1.33743
ENSG00000165495	15.4667	6.00601	0.903715	6.64591	3.01e-11	2.27e-10	PKNOX2	PBX/knotted 1 homeobox 2 [Source:HGNC Symbol;Acc:HGNC:16714]	11	125164687	125433389	1	0	0	7.27321	1.35772	127.74	77.9142	104.181	2.15773	103.278	47.8644	0.0208924
ENSG00000174576	16.759	4.43688	0.944524	4.69748	2.63e-06	1.15e-05	NPAS4	neuronal PAS domain protein 4 [Source:HGNC Symbol;Acc:HGNC:18983]	11	66421004	66426707	1	1.66452	0	5.09004	11.3082	124.856	143.463	41.8697	4.51568	103.396	22.8972	0.0436735
ENSG00000171443	327.572	-1.84084	0.312042	-5.89932	3.65e-09	2.24e-08	ZNF524	zinc finger protein 524 [Source:HGNC Symbol;Acc:HGNC:28322]	19	55600022	55603138	1	352.179	573.671	240.559	322.211	135.243	94.629	80.6217	372.155	103.498	0.278104	3.59577
ENSG00000171574	368.424	-1.70425	0.269592	-6.32157	2.59e-10	1.79e-09	ZNF584	zinc finger protein 584 [Source:HGNC Symbol;Acc:HGNC:27318]	19	58401504	58418327	1	250.303	427.728	264.263	422.408	111.87	59.7013	140.018	341.176	103.863	0.304427	3.28486
ENSG00000214575	303.199	-2.16774	0.384194	-5.64229	1.68e-08	9.56e-08	CPEB1	cytoplasmic polyadenylation element binding protein 1 [Source:HGNC Symbol;Acc:HGNC:21744]	15	82543201	82648861	-1	612.709	325.075	293.165	625.235	84.1916	193.149	36.4402	464.046	104.594	0.225395	4.43666
ENSG00000123685	131.887	-0.441424	0.676503	-0.652508	0.514073	0.636103	BATF3	basic leucine zipper ATF-like transcription factor 3 [Source:HGNC Symbol;Acc:HGNC:28915]	1	212686418	212699985	-1	77.5727	343.432	81.7398	75.713	122.773	134.578	60.712	144.614	106.021	0.733127	1.36402
ENSG00000186026	148.9	-0.70434	0.271409	-2.59512	0.00945579	0.0222997	ZNF284	zinc finger protein 284 [Source:HGNC Symbol;Acc:HGNC:13078]	19	44072144	44089613	1	152.731	230.678	122.107	182.563	106.555	129.423	82.0969	172.02	106.025	0.616353	1.62245
ENSG00000168769	1152.9	-3.21152	0.295237	-10.8778	1.47e-27	3.48e-26	TET2	tet methylcytosine dioxygenase 2 [Source:HGNC Symbol;Acc:HGNC:25941]	4	105145875	105279816	1	1059.5	533.403	1257.51	1129.6	94.2107	68.7618	155.899	995.001	106.291	0.106825	9.36115
ENSG00000183770	23.1867	3.17273	0.620773	5.11093	3.21e-07	1.57e-06	FOXL2	forkhead box L2 [Source:HGNC Symbol;Acc:HGNC:1092]	3	138944224	138947140	-1	12.3918	13.9124	12.3993	9.49836	68.9678	24.5315	228.314	12.0505	107.271	8.90181	0.112337
ENSG00000173404	15.3629	9.02669	1.59755	5.65033	1.6e-08	9.15e-08	INSM1	INSM transcriptional repressor 1 [Source:HGNC Symbol;Acc:HGNC:6090]	20	20368121	20370949	1	0	0	0	0	254.085	62.2206	9.4622	0	108.589	#DIV/0!	0
ENSG00000157429	75.3578	0.537405	0.345821	1.554	0.120185	0.203531	ZNF19	zinc finger protein 19 [Source:HGNC Symbol;Acc:HGNC:12981]	16	71464555	71565089	-1	78.586	54.8903	68.2331	99.4311	141.605	71.883	113.416	75.2851	108.968	1.4474	0.690892
ENSG00000152804	481.332	-1.54862	0.632966	-2.44661	NA	NA	HHEX	hematopoietically expressed homeobox [Source:HGNC Symbol;Acc:HGNC:4901]	10	92689951	92695646	1	299.702	217.837	298.36	479.087	295.143	23.9244	12.3104	323.747	110.459	0.341191	2.93091
ENSG00000153896	176.991	-1.09883	0.211033	-5.20692	1.92e-07	9.67e-07	ZNF599	zinc finger protein 599 [Source:HGNC Symbol;Acc:HGNC:26408]	19	34758076	34773229	-1	231.851	290.21	238.02	197.481	102.285	94.2512	135.186	239.39	110.574	0.461899	2.16498
ENSG00000160229	27.5561	3.17389	0.530313	5.98493	2.16e-09	1.36e-08	ZNF66	zinc finger protein 66 [Source:HGNC Symbol;Acc:HGNC:13135]	19	20776304	20807322	1	8.92314	10.3073	10.7317	20.1973	110.145	66.113	161.765	12.5399	112.674	8.98529	0.111293
ENSG00000196466	94.9539	0.232886	0.25103	0.927724	0.353551	0.480292	ZNF799	zinc finger protein 799 [Source:HGNC Symbol;Acc:HGNC:28071]	19	12390016	12401271	-1	85.7084	138.587	76.3488	91.0585	95.4709	117.733	125.498	97.9257	112.901	1.15292	0.867363
ENSG00000197808	197.54	-0.621344	0.382418	-1.62478	0.10421	0.180765	ZNF461	zinc finger protein 461 [Source:HGNC Symbol;Acc:HGNC:21629]	19	36637192	36666853	-1	211.587	124.391	221.004	142.695	133.326	94.5947	112.776	174.919	113.565	0.649246	1.54025
ENSG00000164296	301.173	-1.71675	0.330308	-5.19742	2.02e-07	1.01e-06	TIGD6	tigger transposable element derived 6 [Source:HGNC Symbol;Acc:HGNC:18332]	5	149993118	150001167	-1	357.378	463.647	317.686	369.464	124.183	111.434	107.915	377.044	114.511	0.303707	3.29265
ENSG00000172818	37.2927	8.47353	1.25711	6.74049	1.58e-11	1.22e-10	OVOL1	ovo like transcriptional repressor 1 [Source:HGNC Symbol;Acc:HGNC:8525]	11	65787022	65797219	1	0	0	0	0.742331	158.83	101.967	85.7689	0.185583	115.522	622.482	0.00160647
ENSG00000138380	353.01	-1.52068	0.338927	-4.48676	7.23e-06	2.98e-05	CARF	calcium responsive transcription factor [Source:HGNC Symbol;Acc:HGNC:14435]	2	202912214	202987063	1	376.047	133.333	511.963	311.111	72.339	141.665	134.478	333.114	116.161	0.348712	2.8677
ENSG00000149050	98.593	-0.104223	0.265175	-0.393035	0.694294	0.7883	ZNF214	zinc finger protein 214 [Source:HGNC Symbol;Acc:HGNC:13006]	11	6999318	7020368	-1	138.026	125.867	129.909	108.084	141.928	102.667	105.499	125.471	116.698	0.930077	1.07518
ENSG00000136826	21844.7	-3.70097	0.48875	-7.57233	3.67e-14	3.54e-13	KLF4	Kruppel like factor 4 [Source:HGNC Symbol;Acc:HGNC:6348]	9	107484852	107490482	-1	1819.3	1656.04	1233.63	1424.91	229.022	85.2598	38.9641	1533.47	117.748	0.0767857	13.0233
ENSG00000220201	89.9987	0.899535	0.416855	2.15791	0.0309352	0.0637272	ZGLP1	zinc finger, GATA-like protein 1 [Source:HGNC Symbol;Acc:HGNC:37245]	19	10304803	10309880	-1	46.5995	31.4329	82.4965	97.579	155.162	71.2645	133.695	64.527	120.04	1.86031	0.537544
ENSG00000204644	21.8765	4.00146	0.673689	5.93962	2.86e-09	1.77e-08	ZFP57	ZFP57 zinc finger protein [Source:HGNC Symbol;Acc:HGNC:18791]	6	29672392	29681110	-1	6.2689	8.15725	9.5386	6.01115	143.972	186.531	30.014	7.49398	120.173	16.0359	0.0623602
ENSG00000179627	229.589	-0.380705	0.402244	-0.946453	0.343918	0.470161	ZBTB42	zinc finger and BTB domain containing 42 [Source:HGNC Symbol;Acc:HGNC:32550]	14	104800596	104804712	1	146.398	195.596	131.537	154.193	138.987	182.511	42.7422	156.931	121.413	0.773674	1.29253
ENSG00000197497	90.5474	0.272462	0.272696	0.99914	0.317727	0.442732	ZNF665	zinc finger protein 665 [Source:HGNC Symbol;Acc:HGNC:25885]	19	53159213	53193386	-1	107.516	93.7118	98.3834	94.0022	107.121	183.248	76.6397	98.4034	122.336	1.24321	0.804368
ENSG00000175787	121.662	0.212606	0.317442	0.669746	0.50302	0.625448	ZNF169	zinc finger protein 169 [Source:HGNC Symbol;Acc:HGNC:12957]	9	94259311	94301454	1	118.986	89.432	91.4707	128.323	71.6618	134.5	166.127	107.053	124.096	1.15921	0.862658
ENSG00000159917	170.885	0.223061	0.310085	0.719353	0.471923	0.596892	ZNF235	zinc finger protein 235 [Source:HGNC Symbol;Acc:HGNC:12866]	19	44228729	44305046	-1	171.181	71.9408	72.0039	120.851	107.207	91.4701	178.525	108.994	125.734	1.15358	0.866863
ENSG00000134107	2048.05	-3.94753	0.571734	-6.9045	5.04e-12	4.05e-11	BHLHE40	basic helix-loop-helix family member e40 [Source:HGNC Symbol;Acc:HGNC:1046]	3	4979116	4985323	1	1363.95	262.878	1616.02	4566.23	125.945	185.086	69.9335	1952.27	126.988	0.0650463	15.3737
ENSG00000267508	72.3114	0.656935	0.325197	2.02011	0.0433718	0.0855424	ZNF285	zinc finger protein 285 [Source:HGNC Symbol;Acc:HGNC:13079]	19	44382298	44401608	-1	88.7422	69.1153	75.9754	86.9702	128.125	172.595	82.0143	80.2008	127.578	1.59074	0.62864
ENSG00000186446	150.891	-0.423312	0.401547	-1.0542	0.291791	0.414251	ZNF501	zinc finger protein 501 [Source:HGNC Symbol;Acc:HGNC:23717]	3	44729596	44737083	1	198.23	117.652	228.073	147.649	148.429	56.004	180.624	172.901	128.352	0.742346	1.34708
ENSG00000178665	72.4706	1.08568	0.357681	3.03533	0.00240273	0.00647717	ZNF713	zinc finger protein 713 [Source:HGNC Symbol;Acc:HGNC:22043]	7	55887475	55942530	1	74.2542	35.8889	51.697	80.2501	153.465	91.9601	140.085	60.5226	128.503	2.12323	0.47098
ENSG00000116016	6171.52	-6.81961	0.356426	-19.1333	1.33e-81	3.09e-79	EPAS1	endothelial PAS domain protein 1 [Source:HGNC Symbol;Acc:HGNC:3374]	2	46293667	46386703	1	12399.6	14299.8	8539.79	20187.2	62.3135	214.033	113.029	13856.6	129.792	0.00936681	106.76
ENSG00000185129	1515.51	-3.45097	0.304045	-11.3502	7.4e-30	1.98e-28	PURA	purine rich element binding protein A [Source:HGNC Symbol;Acc:HGNC:9701]	5	140107777	140125619	1	1234.04	916.331	1488.54	2141.68	121.527	138.922	136.438	1445.15	132.296	0.0915448	10.9236
ENSG00000146592	204.299	0.451964	0.737033	0.613221	0.53973	0.65978	CREB5	cAMP responsive element binding protein 5 [Source:HGNC Symbol;Acc:HGNC:16844]	7	28299321	28825894	1	86.37	111.928	106.504	84.2682	56.8952	286.689	56.8043	97.2676	133.463	1.37212	0.7288
ENSG00000180884	102.868	0.240996	0.314419	0.766481	0.44339	0.570402	ZNF792	zinc finger protein 792 [Source:HGNC Symbol;Acc:HGNC:24751]	19	34956354	34964049	-1	95.6599	183.835	111.229	73.9507	140.704	145.406	123.115	116.169	136.408	1.17423	0.851625
ENSG00000225614	1229.76	-3.53233	0.580458	-6.08542	1.16e-09	7.54e-09	ZNF469	zinc finger protein 469 [Source:HGNC Symbol;Acc:HGNC:23216]	16	88427471	88440757	1	791.729	525.265	1897.84	3168.43	156.635	133.212	123.991	1595.81	137.946	0.0864426	11.5684
ENSG00000163909	23.4189	3.01224	0.917418	3.28339	0.00102568	0.00298808	HEYL	hes related family bHLH transcription factor with YRPW motif-like [Source:HGNC Symbol;Acc:HGNC:4882]	1	39624153	39639945	-1	4.5701	53.7226	5.22244	6.4595	184.552	175.318	54.6418	17.4937	138.17	7.89831	0.126609
ENSG00000129028	156.383	-0.203217	0.417584	-0.486649	0.626507	0.734885	THAP10	THAP domain containing 10 [Source:HGNC Symbol;Acc:HGNC:23193]	15	70881342	70892785	-1	156.717	285.43	91.6954	112.34	138.635	111.436	168.73	161.546	139.6	0.864155	1.1572
ENSG00000257591	67.5039	1.32683	0.552021	2.40359	0.0162351	0.0360827	ZNF625	zinc finger protein 625 [Source:HGNC Symbol;Acc:HGNC:30571]	19	12142090	12156729	-1	51.0849	68.2421	64.7129	40.4861	145.29	120.848	153.646	56.1315	139.928	2.49286	0.401146
ENSG00000174306	2760.18	-4.69035	0.21041	-22.2915	4.47e-110	2.77e-107	ZHX3	zinc fingers and homeoboxes 3 [Source:HGNC Symbol;Acc:HGNC:15935]	20	41178448	41317672	-1	3869.23	2955.15	3924.85	4026.87	180.906	104.753	142.057	3694.02	142.572	0.0385953	25.9099
ENSG00000162924	326.508	-1.00339	0.363858	-2.75765	0.00582186	0.0144273	REL	REL proto-oncogene, NF-kB subunit [Source:HGNC Symbol;Acc:HGNC:9954]	2	60881521	60931610	1	215.602	153.659	343.257	445.65	103.665	97.9022	231.664	289.542	144.41	0.498754	2.005
ENSG00000149922	35.2233	2.89737	0.560952	5.1651	2.4e-07	1.2e-06	TBX6	T-box 6 [Source:HGNC Symbol;Acc:HGNC:11605]	16	30085793	30091887	-1	26.3552	18.12	21.8847	11.4741	174.058	235.291	26.2563	19.4585	145.202	7.46211	0.13401
ENSG00000064489	200.171	-0.310119	0.42741	-0.725577	0.468098	0.593477	BORCS8-MEF2B	BORCS8-MEF2B readthrough [Source:HGNC Symbol;Acc:HGNC:39979]	19	19145567	19192158	-1	143.678	317.843	87.1422	176.783	200.878	138.061	97.7747	181.361	145.571	0.802658	1.24586
ENSG00000125740	129.987	1.12933	0.553204	2.04144	0.041207	0.0818966	FOSB	FosB proto-oncogene, AP-1 transcription factor subunit [Source:HGNC Symbol;Acc:HGNC:3797]	19	45467995	45475179	1	76.351	58.5336	68.9657	64.4597	301.481	124.039	13.173	67.0775	146.231	2.18003	0.458709
ENSG00000134317	108.814	1.19816	0.387261	3.09393	0.00197524	0.00542017	GRHL1	grainyhead like transcription factor 1 [Source:HGNC Symbol;Acc:HGNC:17923]	2	9951693	10002277	1	64.5396	44.9931	60.6601	84.3526	127.361	142.083	170.074	63.6363	146.506	2.30224	0.43436
ENSG00000112182	77.895	0.34336	0.59027	0.5817	0.560769	0.677757	BACH2	BTB domain and CNC homolog 2 [Source:HGNC Symbol;Acc:HGNC:14078]	6	89926529	90296908	-1	182.004	178.55	27.4613	78.1903	170.76	123.986	147.973	116.551	147.573	1.26616	0.789789
ENSG00000187792	330.233	-1.42374	0.225133	-6.324	2.55e-10	1.76e-09	ZNF70	zinc finger protein 70 [Source:HGNC Symbol;Acc:HGNC:13140]	22	23738678	23751092	-1	395.179	294.644	475.202	430.779	150.784	120.18	173.048	398.951	148.004	0.370983	2.69554
ENSG00000167555	998.236	-2.68369	0.346581	-7.74331	9.69e-15	9.83e-14	ZNF528	zinc finger protein 528 [Source:HGNC Symbol;Acc:HGNC:29384]	19	52397849	52418412	1	1135.95	455.529	1108.04	1135.23	85.582	89.7104	268.901	958.688	148.065	0.154445	6.4748
ENSG00000173258	54.4461	2.0349	0.484458	4.20036	2.66e-05	0.00010115	ZNF483	zinc finger protein 483 [Source:HGNC Symbol;Acc:HGNC:23384]	9	111525159	111577844	1	49.5807	15.2012	44.0414	33.7354	68.6761	191.822	183.863	35.6397	148.12	4.15605	0.240613
ENSG00000197857	272.193	-0.630028	0.423936	-1.48614	0.137242	0.227415	ZNF44	zinc finger protein 44 [Source:HGNC Symbol;Acc:HGNC:13110]	19	12224686	12294887	-1	216.425	211.438	269.124	222.928	123.469	109.023	212.16	229.978	148.217	0.644484	1.55163
ENSG00000152475	73.7667	1.1351	0.259945	4.36669	1.26e-05	5.02e-05	ZNF837	zinc finger protein 837 [Source:HGNC Symbol;Acc:HGNC:25164]	19	58367618	58381060	-1	71.8214	78.5445	56.0376	64.2356	160.163	154.84	129.975	67.6598	148.326	2.19223	0.456157
ENSG00000159885	136.119	0.161244	0.400095	0.403012	0.686939	0.782726	ZNF222	zinc finger protein 222 [Source:HGNC Symbol;Acc:HGNC:13015]	19	44025342	44033112	1	160.731	141.777	108.878	121.704	146.029	129.962	169.825	133.273	148.606	1.11505	0.896821
ENSG00000179588	290.442	-0.688013	0.40888	-1.68268	0.0924377	0.163674	ZFPM1	zinc finger protein, FOG family member 1 [Source:HGNC Symbol;Acc:HGNC:19762]	16	88453317	88537016	1	262.853	322.242	139.555	235.371	162.188	226.119	60.3173	240.005	149.541	0.623075	1.60494
ENSG00000136936	398.635	-1.31803	0.287257	-4.58832	4.47e-06	1.89e-05	XPA	XPA, DNA damage recognition and repair factor [Source:HGNC Symbol;Acc:HGNC:12814]	9	97674909	97697357	-1	345.087	549.025	322.758	290.935	184.787	127.779	139.111	376.951	150.559	0.399412	2.50368
ENSG00000117010	82.8004	1.08601	0.337715	3.21575	0.00130102	0.00370943	ZNF684	zinc finger protein 684 [Source:HGNC Symbol;Acc:HGNC:28418]	1	40531561	40548169	1	48.9505	103.092	50.2925	87.9476	125.836	200.574	134.076	72.5706	153.495	2.11512	0.472787
ENSG00000251192	234.038	-0.21942	0.256503	-0.855431	0.392313	0.520198	ZNF674	zinc finger protein 674 [Source:HGNC Symbol;Acc:HGNC:17625]	X	46497727	46545457	-1	170.407	125.088	223.596	193.454	164.195	148.571	148.97	178.136	153.912	0.864012	1.15739
ENSG00000167637	302.028	-1.08988	0.370879	-2.93865	0.00329641	0.00863543	ZNF283	zinc finger protein 283 [Source:HGNC Symbol;Acc:HGNC:13077]	19	43827292	43852017	1	334.503	182.945	384.878	429.167	164.308	52.0086	252.006	332.873	156.108	0.46897	2.13233
ENSG00000059728	637.819	-1.14684	0.433821	-2.64358	0.00820334	0.0196288	MXD1	MAX dimerization protein 1 [Source:HGNC Symbol;Acc:HGNC:6761]	2	69897688	69942945	1	333.058	220.816	328.508	508.056	207.766	123.936	138.967	347.61	156.89	0.451339	2.21563
ENSG00000251247	92.2352	1.27423	0.271315	4.69648	2.65e-06	1.15e-05	ZNF345	zinc finger protein 345 [Source:HGNC Symbol;Acc:HGNC:16367]	19	36850361	36913029	1	88.2605	65.5229	42.9614	65.9443	145.427	133.199	194.54	65.6723	157.722	2.40166	0.416379
ENSG00000169951	287.124	-0.536841	0.262194	-2.0475	0.040609	0.0807925	ZNF764	zinc finger protein 764 [Source:HGNC Symbol;Acc:HGNC:28200]	16	30553764	30558498	-1	200.388	225.572	218.956	280.427	146.489	115	214.49	231.336	158.66	0.685841	1.45806
ENSG00000083838	454.342	-1.80872	0.197072	-9.17795	4.39e-20	6.57e-19	ZNF446	zinc finger protein 446 [Source:HGNC Symbol;Acc:HGNC:21036]	19	58474017	58481230	1	526.444	658.63	463.976	578.699	163.089	158.468	154.716	556.937	158.758	0.285055	3.5081
ENSG00000062370	248.857	-0.755399	0.278678	-2.71065	0.00671519	0.0164042	ZNF112	zinc finger protein 112 [Source:HGNC Symbol;Acc:HGNC:12892]	19	44326555	44367217	-1	322.154	251.119	266.071	240.487	158.994	124.822	194.161	269.958	159.326	0.590187	1.69438
ENSG00000234284	151.284	0.251437	0.414073	0.607228	0.5437	0.663177	ZNF879	zinc finger protein 879 [Source:HGNC Symbol;Acc:HGNC:37273]	5	179023752	179035064	1	144.938	135.151	142.636	120.146	203.321	91.9361	187.638	135.718	160.965	1.18603	0.843151
ENSG00000182986	129.001	0.715351	0.501433	1.42661	0.153691	0.248994	ZNF320	zinc finger protein 320 [Source:HGNC Symbol;Acc:HGNC:13842]	19	52863790	52897693	-1	80.6626	33.5265	111.012	168.986	82.2209	117.533	284.28	98.5468	161.345	1.63724	0.610784
ENSG00000189164	169.372	-0.112157	0.216573	-0.517873	0.604546	0.716412	ZNF527	zinc finger protein 527 [Source:HGNC Symbol;Acc:HGNC:29385]	19	37371061	37393066	1	215.072	148.428	147.014	191.577	177.576	125.366	181.837	175.523	161.593	0.920637	1.0862
ENSG00000125878	19.5157	9.60311	2.71191	3.54109	0.000398475	0.00124997	TCF15	transcription factor 15 [Source:HGNC Symbol;Acc:HGNC:11627]	20	603797	610398	-1	0	0	0	0	185.116	202.514	98.4211	0	162.017	#DIV/0!	0
ENSG00000189190	338.948	-0.846608	0.37393	-2.26408	0.0235692	0.0501789	ZNF600	zinc finger protein 600 [Source:HGNC Symbol;Acc:HGNC:30951]	19	52749942	52786807	-1	335.099	262.845	335.943	242.782	163.057	233.438	97.1496	294.167	164.548	0.559368	1.78773
ENSG00000198453	258.703	-0.738163	0.44603	-1.65496	0.0979325	0.171621	ZNF568	zinc finger protein 568 [Source:HGNC Symbol;Acc:HGNC:25392]	19	36916329	36998700	1	299.493	237.416	273.016	294.747	225.848	20.931	250.638	276.168	165.806	0.600379	1.66561
ENSG00000030419	318.773	-0.599817	0.406378	-1.47601	0.139942	0.230921	IKZF2	IKAROS family zinc finger 2 [Source:HGNC Symbol;Acc:HGNC:13177]	2	212999691	213152427	-1	233.878	112.531	397.517	260.336	103.758	80.0329	315.761	251.066	166.517	0.663241	1.50775
ENSG00000197385	57.886	1.5708	0.414926	3.78573	0.000153258	0.000516286	ZNF860	zinc finger protein 860 [Source:HGNC Symbol;Acc:HGNC:34513]	3	31981771	31991628	1	60.467	30.2356	89.0234	46.1326	197.464	108.692	198.258	56.4647	168.138	2.97776	0.335823
ENSG00000115112	24.9478	6.67681	0.725813	9.19908	3.61e-20	5.42e-19	TFCP2L1	transcription factor CP2 like 1 [Source:HGNC Symbol;Acc:HGNC:17925]	2	121216587	121285207	-1	1.13361	0	3.01936	1.85272	157.728	179.35	167.89	1.50142	168.322	112.109	0.00891992
ENSG00000167157	1231.69	-3.42398	0.461697	-7.41609	1.21e-13	1.12e-12	PRRX2	paired related homeobox 2 [Source:HGNC Symbol;Acc:HGNC:21338]	9	129665641	129722674	1	1099.98	3236.11	1700.8	1196	232.008	225.597	49.0507	1808.22	168.885	0.0933986	10.7068
ENSG00000172733	37.8013	3.21976	0.623078	5.16752	2.37e-07	1.18e-06	PURG	purine rich element binding protein G [Source:HGNC Symbol;Acc:HGNC:17930]	8	30995802	31033715	-1	18.2883	12.3282	6.19143	36.9448	199.684	216.201	91.2337	18.4382	169.039	9.1679	0.109076
ENSG00000119042	757.936	-1.68116	0.303475	-5.5397	3.03e-08	1.68e-07	SATB2	SATB homeobox 2 [Source:HGNC Symbol;Acc:HGNC:21637]	2	199269500	199471266	-1	541.173	455.572	559.201	614.434	215.391	214.59	81.1873	542.595	170.39	0.314027	3.18444
ENSG00000018869	139.039	1.19297	0.325204	3.66836	0.00024411	0.000795801	ZNF582	zinc finger protein 582 [Source:HGNC Symbol;Acc:HGNC:26421]	19	56375846	56393545	-1	59.8713	52.7932	98.656	89.1418	185.24	88.7218	237.301	75.1156	170.421	2.26878	0.440765
ENSG00000120669	25.6812	5.97516	1.02045	5.8554	4.76e-09	2.89e-08	SOHLH2	spermatogenesis and oogenesis specific basic helix-loop-helix 2 [Source:HGNC Symbol;Acc:HGNC:26026]	13	36168208	36214615	-1	3.29038	3.01184	3.84261	0.91789	262.443	126.384	128.363	2.76568	172.397	62.3343	0.0160425
ENSG00000229809	240.338	-1.1562	0.381255	-3.03263	0.00242435	0.00652925	ZNF688	zinc finger protein 688 [Source:HGNC Symbol;Acc:HGNC:30489]	16	30569346	30572734	-1	374.546	644.427	248.309	276.271	177.141	239.708	106.859	385.888	174.569	0.452383	2.21052
ENSG00000180479	122.342	0.901043	0.300491	2.99857	0.00271248	0.00723548	ZNF571	zinc finger protein 571 [Source:HGNC Symbol;Acc:HGNC:25000]	19	37554782	37594790	-1	77.3029	87.1982	104.336	105.36	148.366	179.053	197.298	93.5495	174.906	1.86966	0.534857
ENSG00000213020	303.904	-0.550877	0.328372	-1.6776	0.0934255	0.165217	ZNF611	zinc finger protein 611 [Source:HGNC Symbol;Acc:HGNC:28766]	19	52702813	52735073	-1	296.462	125.52	407.546	197.287	168.483	145.926	211.02	256.704	175.143	0.682277	1.46568
ENSG00000161940	42.0959	6.94415	1.06584	6.5152	7.26e-11	5.26e-10	BCL6B	B cell CLL/lymphoma 6B [Source:HGNC Symbol;Acc:HGNC:1002]	17	7023020	7030290	1	0.89348	3.75744	0.798003	0.729502	176.848	280.691	68.7934	1.54461	175.444	113.585	0.00880398
ENSG00000131848	130.14	0.622053	0.232959	2.67022	0.00758013	0.0182773	ZSCAN5A	zinc finger and SCAN domain containing 5A [Source:HGNC Symbol;Acc:HGNC:23710]	19	56219670	56368383	-1	139.755	85.7735	115.3	117.921	230.226	107.198	189.811	114.687	175.745	1.53238	0.652578
ENSG00000088876	485.98	-1.30001	0.203026	-6.40321	1.52e-10	1.07e-09	ZNF343	zinc finger protein 343 [Source:HGNC Symbol;Acc:HGNC:16017]	20	2481817	2524702	-1	413.716	407.298	518.643	393.725	216.445	165.066	147.563	433.346	176.358	0.406969	2.45719
ENSG00000196152	426.954	-0.68926	0.438468	-1.57197	0.115957	0.197556	ZNF79	zinc finger protein 79 [Source:HGNC Symbol;Acc:HGNC:13153]	9	127424374	127445372	1	359.137	236.914	245.048	295.572	189.259	194.16	145.995	284.168	176.471	0.621012	1.61028
ENSG00000196378	108.791	0.952423	0.293194	3.24843	0.00116042	0.00334233	ZNF34	zinc finger protein 34 [Source:HGNC Symbol;Acc:HGNC:13098]	8	144773114	144787345	-1	73.791	113.131	100.536	79.8562	173.743	247.51	113.738	91.8286	178.33	1.94199	0.514936
ENSG00000087903	198.745	-0.734209	0.311651	-2.35587	0.0184792	0.0404643	RFX2	regulatory factor X2 [Source:HGNC Symbol;Acc:HGNC:9983]	19	5993164	6199572	-1	399.865	333.216	222.025	223.967	210.89	236.084	88.7027	294.768	178.559	0.605761	1.65082
ENSG00000180855	94.619	1.15924	0.286969	4.03962	5.35e-05	0.000194429	ZNF443	zinc finger protein 443 [Source:HGNC Symbol;Acc:HGNC:20878]	19	12429707	12441112	-1	60.3841	73.5762	114.156	73.5472	189.932	100.168	245.721	80.4158	178.607	2.22105	0.450238
ENSG00000185697	578.519	-1.68351	0.424893	-3.9622	7.43e-05	0.000263569	MYBL1	MYB proto-oncogene like 1 [Source:HGNC Symbol;Acc:HGNC:7547]	8	66562175	66614247	-1	485.91	430.454	991.969	396.382	138.824	132.506	265.8	576.179	179.044	0.310743	3.21809
ENSG00000151090	351.411	-0.518262	0.575493	-0.900552	0.367827	0.494848	THRB	thyroid hormone receptor beta [Source:HGNC Symbol;Acc:HGNC:11799]	3	24117153	24495756	-1	402.688	89.5141	167.289	365.447	279.838	216.331	41.2765	256.235	179.148	0.699157	1.43029
ENSG00000116833	31.4358	4.16968	0.557199	7.48328	7.25e-14	6.82e-13	NR5A2	nuclear receptor subfamily 5 group A member 2 [Source:HGNC Symbol;Acc:HGNC:7984]	1	200027602	200177424	1	3.16783	12.5841	12.0442	13.3854	135.564	166.668	239.815	10.2954	180.682	17.5498	0.0569806
ENSG00000176399	27.7835	7.06161	0.869092	8.12527	4.46e-16	5.05e-15	DMRTA1	DMRT like family A1 [Source:HGNC Symbol;Acc:HGNC:13826]	9	22446841	22455740	1	2.22792	1.44843	0.999729	0.934019	162.928	240.403	148.956	1.40252	184.096	131.26	0.00761845
ENSG00000167981	181.629	0.350131	0.283607	1.23456	0.216992	0.328213	ZNF597	zinc finger protein 597 [Source:HGNC Symbol;Acc:HGNC:26573]	16	3432422	3443553	-1	142.162	121.122	172.689	146.724	244.24	115.46	195.3	145.674	185	1.26996	0.787429
ENSG00000177873	192.166	-0.106188	0.457703	-0.232001	0.816538	0.880456	ZNF619	zinc finger protein 619 [Source:HGNC Symbol;Acc:HGNC:26910]	3	40477113	40490236	1	215.943	166.87	224.53	192.249	260.798	30.6769	263.667	199.898	185.047	0.925708	1.08025
ENSG00000141040	213.62	-0.76854	0.40616	-1.89221	0.0584633	0.11073	ZNF287	zinc finger protein 287 [Source:HGNC Symbol;Acc:HGNC:13502]	17	16551387	16569206	-1	329.697	461.014	261.889	204.382	76.0474	331.133	153.245	314.246	186.808	0.594466	1.68218
ENSG00000197863	181.422	0.0875966	0.28091	0.311832	0.755168	0.834856	ZNF790	zinc finger protein 790 [Source:HGNC Symbol;Acc:HGNC:33114]	19	36817428	36850787	-1	187.729	188.097	165.376	162.611	174.101	208.084	178.68	175.953	186.955	1.06253	0.941151
ENSG00000104447	1014.06	-2.41809	0.340442	-7.10279	1.22e-12	1.04e-11	TRPS1	transcriptional repressor GATA binding 1 [Source:HGNC Symbol;Acc:HGNC:12340]	8	115408496	115809673	-1	897.829	569.229	1437	1095.86	216.749	231.079	114.532	999.979	187.453	0.187457	5.33455
ENSG00000186300	200.146	-0.0786796	0.273467	-0.287712	0.773567	0.848707	ZNF555	zinc finger protein 555 [Source:HGNC Symbol;Acc:HGNC:28382]	19	2841435	2860484	1	157.93	211.863	212.039	205.46	175.962	262.59	124.062	196.823	187.538	0.952825	1.04951
ENSG00000126368	1145.9	-1.97103	0.59478	-3.31388	0.000920123	0.00270659	NR1D1	nuclear receptor subfamily 1 group D member 1 [Source:HGNC Symbol;Acc:HGNC:7962]	17	40092787	40100725	-1	715.143	846.301	461.621	924.906	118.691	232.919	212.862	736.993	188.157	0.255304	3.9169
ENSG00000177468	22.8344	9.83516	5.60334	1.75523	0.0792194	0.143675	OLIG3	oligodendrocyte transcription factor 3 [Source:HGNC Symbol;Acc:HGNC:18003]	6	137492202	137494250	-1	0	0	0	0	548.442	16.9393	5.47784	0	190.286	#DIV/0!	0
ENSG00000125347	1708.54	-2.90186	0.571223	-5.08008	3.77e-07	1.83e-06	IRF1	interferon regulatory factor 1 [Source:HGNC Symbol;Acc:HGNC:6116]	5	132481609	132490798	-1	1315.62	1916.95	964.093	1490.76	204.286	203.054	163.689	1421.86	190.343	0.133869	7.46997
ENSG00000171956	23.0299	9.84389	2.75897	3.56795	0.00035978	0.00113591	FOXB1	forkhead box B1 [Source:HGNC Symbol;Acc:HGNC:3799]	15	60004222	60061730	1	0	0	0	0	286.418	28.7197	259.045	0	191.394	#DIV/0!	0
ENSG00000179388	103.24	1.37	0.963294	1.4222	0.154968	0.250518	EGR3	early growth response 3 [Source:HGNC Symbol;Acc:HGNC:3240]	8	22687659	22693302	-1	25.0845	5.53158	34.7451	230.124	434.642	126.679	13.6046	73.8712	191.642	2.59427	0.385464
ENSG00000198482	177.586	0.600803	0.256845	2.33917	0.0193267	0.0420775	ZNF808	zinc finger protein 808 [Source:HGNC Symbol;Acc:HGNC:33230]	19	52527652	52564464	1	155.799	92.7896	113.163	150.706	206.377	195.662	181.822	128.114	194.621	1.51912	0.658278
ENSG00000196605	244.927	-0.591389	0.229733	-2.57424	0.0100459	0.023553	ZNF846	zinc finger protein 846 [Source:HGNC Symbol;Acc:HGNC:27260]	19	9751993	9793180	-1	320.797	224.162	308.718	305.118	174.136	241.34	168.96	289.699	194.812	0.672464	1.48707
ENSG00000171827	264.594	-0.36937	0.253293	-1.45827	0.144766	0.23741	ZNF570	zinc finger protein 570 [Source:HGNC Symbol;Acc:HGNC:26416]	19	37467585	37488652	1	238.427	182.553	265.804	323.011	221.214	165.898	198.63	252.449	195.247	0.773413	1.29297
ENSG00000196275	402.022	-1.33137	0.401653	-3.31472	0.000917335	0.00269923	GTF2IRD2	GTF2I repeat domain containing 2 [Source:HGNC Symbol;Acc:HGNC:30775]	7	74796144	74851551	-1	478.503	382.142	598.964	497.024	72.0493	262.773	258.14	489.158	197.654	0.40407	2.47482
ENSG00000168661	136.316	1.15226	0.306766	3.75615	0.000172548	0.0005767	ZNF30	zinc finger protein 30 [Source:HGNC Symbol;Acc:HGNC:13090]	19	34926903	34945170	1	74.5083	75.5579	112.116	93.5748	146.411	190.363	257.546	88.9392	198.107	2.22744	0.448946
ENSG00000182318	213.167	-0.0448681	0.247503	-0.181283	0.856146	0.908311	ZSCAN22	zinc finger and SCAN domain containing 22 [Source:HGNC Symbol;Acc:HGNC:4929]	19	58327019	58342332	1	179.887	151.177	221.795	268.646	270.725	159.603	167.411	205.376	199.247	0.970153	1.03076
ENSG00000197363	279.671	-0.178838	0.3948	-0.452984	0.65056	0.753796	ZNF517	zinc finger protein 517 [Source:HGNC Symbol;Acc:HGNC:27984]	8	144798876	144811169	1	115.81	207.386	209.592	376.416	236.576	146.241	219.121	227.301	200.646	0.882732	1.13285
ENSG00000137203	2361.72	-3.93363	0.69362	-5.67115	NA	NA	TFAP2A	transcription factor AP-2 alpha [Source:HGNC Symbol;Acc:HGNC:11742]	6	10393186	10419659	-1	3937.62	3084.11	2803.31	2585.43	560.372	40.4503	5.6984	3102.62	202.174	0.0651623	15.3463
ENSG00000167554	151.328	0.837556	0.522113	1.60416	0.108678	0.187159	ZNF610	zinc finger protein 610 [Source:HGNC Symbol;Acc:HGNC:26687]	19	52336245	52367778	1	173.802	104.629	99.1972	80.7561	265.746	219.465	129.723	114.596	204.978	1.7887	0.559066
ENSG00000140836	2014.87	-2.97702	0.380694	-7.81998	5.28e-15	5.47e-14	ZFHX3	zinc finger homeobox 3 [Source:HGNC Symbol;Acc:HGNC:777]	16	72782885	73891871	-1	1501.76	835.003	2052.37	2126.63	205.893	72.2595	340.232	1628.94	206.128	0.126541	7.90255
ENSG00000105708	183.819	0.363078	0.300332	1.20892	0.226693	0.340051	ZNF14	zinc finger protein 14 [Source:HGNC Symbol;Acc:HGNC:12924]	19	19710471	19733097	-1	146.059	135.597	176.223	184.555	174.935	175.796	268.377	160.608	206.369	1.28492	0.778256
ENSG00000188283	320.601	-0.452305	0.331657	-1.36377	0.172639	0.273468	ZNF383	zinc finger protein 383 [Source:HGNC Symbol;Acc:HGNC:18609]	19	37217926	37248738	1	274.939	201.058	321.825	341.663	220.558	108.27	293.294	284.871	207.374	0.727957	1.37371
ENSG00000152217	491.392	-1.78545	0.426396	-4.18731	2.82e-05	0.000106914	SETBP1	SET binding protein 1 [Source:HGNC Symbol;Acc:HGNC:15573]	18	44680173	45068510	1	756.351	404.67	535.765	1155.86	210.567	246.232	165.39	713.163	207.396	0.290812	3.43865
ENSG00000232040	71.8171	2.12536	0.462814	4.59225	4.38e-06	1.86e-05	ZBED9	zinc finger BED-type containing 9 [Source:HGNC Symbol;Acc:HGNC:13851]	6	28570535	28616212	-1	70.321	12.024	45.3617	64.5236	227.832	112.42	283.568	48.0576	207.94	4.3269	0.231113
ENSG00000138083	27.8703	6.58864	1.16003	5.6797	1.35e-08	7.77e-08	SIX3	SIX homeobox 3 [Source:HGNC Symbol;Acc:HGNC:10889]	2	44941898	44946077	1	3.38866	0	4.14351	0.926402	484.999	129.263	13.676	2.11464	209.313	98.9825	0.0101028
ENSG00000114853	1160.54	-2.86093	0.373055	-7.66893	1.73e-14	1.73e-13	ZBTB47	zinc finger and BTB domain containing 47 [Source:HGNC Symbol;Acc:HGNC:26955]	3	42653684	42665854	1	1192.37	1227.59	1285.91	2359.72	261.62	272.349	95.5794	1516.4	209.85	0.138387	7.22611
ENSG00000120784	399.688	-0.939683	0.241991	-3.88313	0.000103119	0.000358279	ZFP30	ZFP30 zinc finger protein [Source:HGNC Symbol;Acc:HGNC:29555]	19	37613749	37692337	-1	419.059	250.831	491.371	447.205	196.133	214.499	219.236	402.117	209.956	0.522127	1.91524
ENSG00000249709	214.098	0.110382	0.399808	0.276088	0.78248	0.855685	ZNF564	zinc finger protein 564 [Source:HGNC Symbol;Acc:HGNC:31106]	19	12525370	12551542	-1	180.743	162.817	225.927	212.126	253.694	108.553	269.294	195.404	210.514	1.07733	0.928222
ENSG00000256294	267.858	-0.417497	0.181824	-2.29616	0.0216669	0.0466096	ZNF225	zinc finger protein 225 [Source:HGNC Symbol;Acc:HGNC:13018]	19	44112181	44134816	1	299.311	285.263	286.558	260.688	219.91	196.474	217.751	282.955	211.378	0.747038	1.33862
ENSG00000178386	151.262	0.511331	0.267217	1.91354	0.0556787	0.106141	ZNF223	zinc finger protein 223 [Source:HGNC Symbol;Acc:HGNC:13016]	19	44051367	44067991	1	149.603	161.01	128.722	155.118	192.118	190.355	252.013	148.613	211.495	1.42312	0.70268
ENSG00000160961	445.691	-1.05937	0.282405	-3.75123	0.000175972	0.000587179	ZNF333	zinc finger protein 333 [Source:HGNC Symbol;Acc:HGNC:15624]	19	14689801	14733746	1	353.645	265.493	517.943	631.787	189.343	222.813	225.518	442.217	212.558	0.480665	2.08045
ENSG00000183647	113.98	1.18866	0.320835	3.70491	0.000211467	0.000696156	ZNF530	zinc finger protein 530 [Source:HGNC Symbol;Acc:HGNC:29297]	19	57599885	57612722	1	94.6768	115.91	79.5428	87.3163	150.633	183.636	306.717	94.3615	213.662	2.2643	0.441638
ENSG00000009950	36.9743	5.35452	0.833411	6.42483	1.32e-10	9.35e-10	MLXIPL	MLX interacting protein like [Source:HGNC Symbol;Acc:HGNC:12744]	7	73593194	73624543	-1	0	0	6.47289	13.2497	252.101	271.032	118.246	4.93064	213.793	43.36	0.0230627
ENSG00000172006	219.745	0.128492	0.311406	0.412618	0.679887	0.777084	ZNF554	zinc finger protein 554 [Source:HGNC Symbol;Acc:HGNC:26629]	19	2819874	2835773	1	193.416	188.69	184.575	214.212	210.427	245.913	185.399	195.223	213.913	1.09574	0.912628
ENSG00000118513	324.528	2.97967	0.58291	5.11171	3.19e-07	1.56e-06	MYB	MYB proto-oncogene, transcription factor [Source:HGNC Symbol;Acc:HGNC:7545]	6	135181315	135219173	1	7.69974	59.3214	33.6715	10.1264	274.967	268.392	99.2419	27.7048	214.201	7.73154	0.12934
ENSG00000113916	1869.88	-2.6642	0.323897	-8.22547	1.94e-16	2.26e-15	BCL6	B cell CLL/lymphoma 6 [Source:HGNC Symbol;Acc:HGNC:1001]	3	187721377	187745727	-1	1303.01	819.927	1192.78	2123.8	273.001	205.292	164.744	1359.88	214.346	0.157621	6.34433
ENSG00000078900	35.4313	7.51346	0.985228	7.62611	2.42e-14	2.38e-13	TP73	tumor protein p73 [Source:HGNC Symbol;Acc:HGNC:12003]	1	3652520	3736201	1	3.67048	3.94196	0	0.711939	237.371	342.375	65.9637	2.0811	215.237	103.425	0.00966888
ENSG00000177888	858.324	-2.09629	0.299626	-6.99637	2.63e-12	2.17e-11	ZBTB41	zinc finger and BTB domain containing 41 [Source:HGNC Symbol;Acc:HGNC:24819]	1	197153680	197200542	-1	942.738	483.067	1138.34	1115.98	164.833	232.373	248.584	920.029	215.263	0.233975	4.27397
ENSG00000127152	28.6893	7.28896	0.76092	9.57915	9.79e-22	1.64e-20	BCL11B	B cell CLL/lymphoma 11B [Source:HGNC Symbol;Acc:HGNC:13222]	14	99169287	99271524	-1	0	4.36752	0.995198	0.902399	244.328	222.58	181.997	1.56628	216.302	138.099	0.00724117
ENSG00000186272	213.855	0.128445	0.254294	0.505104	0.613486	0.724113	ZNF17	zinc finger protein 17 [Source:HGNC Symbol;Acc:HGNC:12958]	19	57411163	57421939	1	219.054	166.326	249.908	163.14	251.535	143.737	255.755	199.607	217.009	1.08718	0.919809
ENSG00000187595	38.0661	4.98698	0.921005	5.41472	6.14e-08	3.29e-07	ZNF385C	zinc finger protein 385C [Source:HGNC Symbol;Acc:HGNC:33722]	17	42025576	42098479	-1	3.44427	4.76953	11.4915	7.48854	293.258	261.655	98.7655	6.79846	217.893	32.0503	0.031201
ENSG00000184271	478.236	-0.976253	0.373008	-2.61724	0.00886427	0.0210598	POU6F1	POU class 6 homeobox 1 [Source:HGNC Symbol;Acc:HGNC:9224]	12	51186936	51217708	-1	499.449	290.431	271.708	643.192	200.441	153.851	299.523	426.195	217.938	0.511358	1.95558
ENSG00000136866	131.219	0.585327	0.252364	2.31937	0.0203748	0.0441433	ZFP37	ZFP37 zinc finger protein [Source:HGNC Symbol;Acc:HGNC:12863]	9	113038380	113056759	-1	144.642	114.327	190.659	130.563	153.924	265.419	235.096	145.048	218.147	1.50396	0.664909
ENSG00000198298	104.32	2.07308	0.286876	7.22639	4.96e-13	4.35e-12	ZNF485	zinc finger protein 485 [Source:HGNC Symbol;Acc:HGNC:23440]	10	43606407	43617903	1	51.9019	39.2119	60.2298	55.8025	202.977	223.814	231.213	51.7865	219.335	4.23537	0.236107
ENSG00000197935	86.6903	1.52396	0.432103	3.52684	0.000420552	0.00131342	ZNF311	zinc finger protein 311 [Source:HGNC Symbol;Acc:HGNC:13847]	6	28994785	29005316	-1	103.261	52.7937	74.8813	74.0193	284.683	187.051	186.85	76.2388	219.528	2.87948	0.347285
ENSG00000198963	36.5508	5.005	0.907449	5.51546	3.48e-08	1.92e-07	RORB	RAR related orphan receptor B [Source:HGNC Symbol;Acc:HGNC:10259]	9	74497365	74693177	1	6.40348	2.85693	5.59956	12.4255	197.444	157.666	311.537	6.82137	222.216	32.5764	0.030697
ENSG00000147124	369.959	-0.709548	0.241663	-2.9361	0.00332365	0.00870438	ZNF41	zinc finger protein 41 [Source:HGNC Symbol;Acc:HGNC:13107]	X	47445879	47482946	-1	440.972	242.092	414.449	355.732	195.51	214.699	256.638	363.311	222.282	0.611823	1.63446
ENSG00000196597	148.074	1.39139	0.21296	6.53355	6.42e-11	4.69e-10	ZNF782	zinc finger protein 782 [Source:HGNC Symbol;Acc:HGNC:33110]	9	96816472	96875623	-1	78.9724	63.9709	118.494	79.5721	240.917	181.253	244.816	85.2525	222.329	2.60789	0.383452
ENSG00000235109	75.6335	2.2935	0.449122	5.10663	3.28e-07	1.6e-06	ZSCAN31	zinc finger and SCAN domain containing 31 [Source:HGNC Symbol;Acc:HGNC:14097]	6	28324693	28356271	-1	44.058	37.1575	34.6556	65.7348	273.744	253.525	140.04	45.4015	222.436	4.89932	0.20411
ENSG00000168826	183.71	0.861137	0.463178	1.85919	0.0630001	0.118106	ZBTB49	zinc finger and BTB domain containing 49 [Source:HGNC Symbol;Acc:HGNC:19883]	4	4290251	4321786	1	160.754	98.1699	96.8929	134.956	290.697	206.838	171.132	122.693	222.889	1.81664	0.550467
ENSG00000171295	372.131	-0.723285	0.200292	-3.61116	0.00030483	0.000974567	ZNF440	zinc finger protein 440 [Source:HGNC Symbol;Acc:HGNC:20874]	19	11814284	11835201	1	376.941	265.256	461.523	388.01	222.455	193.403	260.07	372.933	225.309	0.604156	1.6552
ENSG00000164651	27.3247	10.086	5.60328	1.80001	0.0718591	0.132183	SP8	Sp8 transcription factor [Source:HGNC Symbol;Acc:HGNC:19196]	7	20782283	20786886	-1	0	0	0	0	493.549	91.252	94.4581	0	226.42	#DIV/0!	0
ENSG00000185669	57.3185	3.29204	0.723781	4.54839	5.41e-06	2.26e-05	SNAI3	snail family transcriptional repressor 3 [Source:HGNC Symbol;Acc:HGNC:18411]	16	88677682	88686493	-1	3.4609	3.18066	30.2066	54.0873	228.703	281.814	169.747	22.7339	226.755	9.97432	0.100257
ENSG00000161914	170.45	0.708484	0.457479	1.54867	0.121461	0.205399	ZNF653	zinc finger protein 653 [Source:HGNC Symbol;Acc:HGNC:25196]	19	11483427	11505923	-1	144.487	192.679	96.8989	119.939	268.356	296.181	115.791	138.501	226.776	1.63736	0.61074
ENSG00000187815	149.814	0.735271	0.208325	3.52945	0.000416426	0.00130169	ZFP69	ZFP69 zinc finger protein [Source:HGNC Symbol;Acc:HGNC:24708]	1	40477215	40496343	1	99.8368	155.682	162.773	126.555	219.289	271.448	190.084	136.212	226.94	1.66609	0.600209
ENSG00000196867	375.343	-0.92579	0.237909	-3.89137	9.97e-05	0.000347167	ZFP28	ZFP28 zinc finger protein [Source:HGNC Symbol;Acc:HGNC:17801]	19	56538948	56556810	1	411.765	315.065	589.456	417.783	240.426	142.659	297.766	433.517	226.95	0.523509	1.91019
ENSG00000171970	142.557	1.5121	0.473677	3.19227	0.0014116	0.00399471	ZNF57	zinc finger protein 57 [Source:HGNC Symbol;Acc:HGNC:13125]	19	2900898	2918476	1	81.3679	85.4308	90.3472	62.3268	235.114	314.017	134.697	79.8682	227.942	2.85398	0.350387
ENSG00000166432	124.026	1.36704	0.341097	4.00777	6.13e-05	0.000220486	ZMAT1	zinc finger matrin-type 1 [Source:HGNC Symbol;Acc:HGNC:29377]	X	101882288	101932031	-1	97.0886	60.4646	77.5924	114.59	167.31	330.138	188.177	87.434	228.542	2.61388	0.382573
ENSG00000256087	489.372	-0.88445	0.269858	-3.27746	0.00104744	0.00304619	ZNF432	zinc finger protein 432 [Source:HGNC Symbol;Acc:HGNC:20810]	19	52031379	52095738	-1	425.692	253.191	491.51	518.413	184.948	213.449	288.164	422.201	228.854	0.542049	1.84485
ENSG00000198429	169.591	0.448389	0.338257	1.32559	0.184976	0.289247	ZNF69	zinc finger protein 69 [Source:HGNC Symbol;Acc:HGNC:13138]	19	11887784	11914329	1	128.792	120.226	218.255	205.695	191.149	163.22	334.083	168.242	229.484	1.36401	0.733131
ENSG00000170954	180.755	0.404534	0.183854	2.2003	0.0277857	0.0579771	ZNF415	zinc finger protein 415 [Source:HGNC Symbol;Acc:HGNC:20636]	19	53107879	53133077	-1	189.353	154.875	200.344	152.594	235.682	279.905	179.121	174.292	231.569	1.32863	0.752654
ENSG00000131196	333.811	-0.282586	0.275921	-1.02415	0.305762	0.429654	NFATC1	nuclear factor of activated T cells 1 [Source:HGNC Symbol;Acc:HGNC:7775]	18	79395856	79529325	1	279.236	298.531	221.487	329.669	298.294	286.446	114.188	282.231	232.976	0.825479	1.21142
ENSG00000237440	130.769	0.936799	0.284408	3.29385	0.000988247	0.0028873	ZNF737	zinc finger protein 737 [Source:HGNC Symbol;Acc:HGNC:32468]	19	20535825	20565809	-1	154.743	113.47	131.658	88.6625	259.989	249.691	194.648	122.133	234.776	1.92229	0.520212
ENSG00000274349	156.585	0.537312	0.230505	2.33102	0.0197521	0.0429248	ZNF658	zinc finger protein 658 [Source:HGNC Symbol;Acc:HGNC:25226]	9	66856426	66932141	1	169.512	122.769	209.865	143.944	202.313	225.434	276.716	161.523	234.821	1.4538	0.687854
ENSG00000135899	2039.1	-2.09464	0.62716	-3.33988	0.000838134	0.00248151	SP110	SP110 nuclear body protein [Source:HGNC Symbol;Acc:HGNC:5401]	2	230167293	230225729	-1	1112.15	785.678	940.418	1183.16	197.497	174.09	333.9	1005.35	235.162	0.233911	4.27514
ENSG00000185507	2294.93	-1.56349	0.699697	-2.23452	0.025449	0.0537033	IRF7	interferon regulatory factor 7 [Source:HGNC Symbol;Acc:HGNC:6122]	11	612553	615999	-1	616.676	695.005	406	1066.61	277.194	168.865	260.17	696.072	235.409	0.338197	2.95686
ENSG00000188629	89.6501	1.66867	0.360508	4.62868	3.68e-06	1.58e-05	ZNF177	zinc finger protein 177 [Source:HGNC Symbol;Acc:HGNC:12966]	19	9363020	9382617	1	70.0367	75.0799	64.9423	87.7628	296.301	218.323	196.213	74.4554	236.945	3.18238	0.31423
ENSG00000178229	149.076	0.897378	0.249235	3.60054	0.000317561	0.00101209	ZNF543	zinc finger protein 543 [Source:HGNC Symbol;Acc:HGNC:25281]	19	57320509	57330776	1	128.711	104.166	124.327	150.833	337.58	193.047	180.307	127.009	236.978	1.86583	0.535953
ENSG00000178917	99.3214	2.07975	0.291014	7.14654	8.9e-13	7.63e-12	ZNF852	zinc finger protein 852 [Source:HGNC Symbol;Acc:HGNC:27713]	3	44494847	44510636	-1	46.7338	24.2542	79.0942	71.6957	253.07	239.565	224.364	55.4445	239	4.31061	0.231986
ENSG00000104856	898.537	-1.75028	0.703961	-2.48633	0.0129069	0.0294157	RELB	RELB proto-oncogene, NF-kB subunit [Source:HGNC Symbol;Acc:HGNC:9956]	19	45001430	45038198	1	451.665	1578.28	321.707	870.293	198.022	248.047	272.046	805.487	239.372	0.297176	3.36501
ENSG00000187801	98.7958	1.62146	0.314934	5.14857	2.62e-07	1.3e-06	ZFP69B	ZFP69 zinc finger protein B [Source:HGNC Symbol;Acc:HGNC:28053]	1	40450102	40463718	1	46.2907	69.079	125.758	68.3916	224.656	278.32	215.192	77.3797	239.389	3.0937	0.323238
ENSG00000176182	317.663	-0.523835	0.215678	-2.42878	0.0151497	0.0339512	MYPOP	Myb related transcription factor, partner of profilin [Source:HGNC Symbol;Acc:HGNC:20178]	19	45890020	45902604	-1	299.353	506.538	294.335	277.28	251.966	286.874	180.542	344.376	239.794	0.696314	1.43613
ENSG00000140993	211.886	0.439488	0.18649	2.35663	0.0184419	0.0403979	TIGD7	tigger transposable element derived 7 [Source:HGNC Symbol;Acc:HGNC:18331]	16	3298832	3305729	-1	193.838	145.02	176.291	194.333	287.781	199.508	234.641	177.37	240.643	1.35673	0.737067
ENSG00000250571	589.882	-1.48061	0.178817	-8.28007	1.23e-16	1.46e-15	GLI4	GLI family zinc finger 4 [Source:HGNC Symbol;Acc:HGNC:4320]	8	143267433	143276931	1	511.506	692.484	694.074	771.769	218.818	299.547	205.114	667.458	241.16	0.36131	2.7677
ENSG00000161298	209.316	0.125261	0.297274	0.421366	0.673488	0.771534	ZNF382	zinc finger protein 382 [Source:HGNC Symbol;Acc:HGNC:17409]	19	36604817	36634113	1	282.055	184.504	198.049	215.656	202.371	361.665	161.832	220.066	241.956	1.09947	0.90953
ENSG00000256683	306.128	-0.316518	0.41254	-0.767244	0.442937	0.569922	ZNF350	zinc finger protein 350 [Source:HGNC Symbol;Acc:HGNC:16656]	19	51964343	51986856	-1	484.076	188.546	296.665	249.869	396.414	86.7802	248.608	304.789	243.934	0.800338	1.24947
ENSG00000069667	535.324	-0.500067	0.353749	-1.41362	0.157473	0.25385	RORA	RAR related orphan receptor A [Source:HGNC Symbol;Acc:HGNC:10258]	15	60488284	61229319	-1	388.934	177.89	291.072	515.152	176.15	334.059	225.574	343.262	245.261	0.7145	1.39958
ENSG00000196843	947.154	-2.8928	0.298655	-9.6861	3.45e-22	5.96e-21	ARID5A	AT-rich interaction domain 5A [Source:HGNC Symbol;Acc:HGNC:17361]	2	96536743	96552638	1	1655.86	2587.12	1188.14	1914.77	302.077	124.574	310.429	1836.47	245.694	0.133786	7.47464
ENSG00000083814	287.962	-0.423681	0.308547	-1.37315	0.169706	0.269829	ZNF671	zinc finger protein 671 [Source:HGNC Symbol;Acc:HGNC:26279]	19	57719751	57727624	-1	329.548	376.865	363.038	262.87	253.988	173.1	314.364	333.08	247.151	0.742015	1.34768
ENSG00000183850	44.9203	3.6347	0.417373	8.70852	3.08e-18	4.08e-17	ZNF730	zinc finger protein 730 [Source:HGNC Symbol;Acc:HGNC:32470]	19	23075210	23147219	1	18.8391	28.0398	16.4867	17.6054	300.809	277.214	164.231	20.2428	247.418	12.2225	0.0818161
ENSG00000186230	157.761	0.640462	0.442507	1.44735	0.147799	0.24119	ZNF749	zinc finger protein 749 [Source:HGNC Symbol;Acc:HGNC:32783]	19	57435329	57445485	1	123.257	308.404	135.71	74.4261	428.824	95.2129	219.523	160.449	247.853	1.54475	0.647356
ENSG00000083812	525.3	-0.686565	0.266622	-2.57505	0.0100224	0.0235095	ZNF324	zinc finger protein 324 [Source:HGNC Symbol;Acc:HGNC:14096]	19	58467045	58475436	1	330.29	420.52	421.42	443.105	249.373	160.792	337.768	403.834	249.311	0.617361	1.6198
ENSG00000152439	413.365	-0.393344	0.460516	-0.854137	0.393029	0.521027	ZNF773	zinc finger protein 773 [Source:HGNC Symbol;Acc:HGNC:30487]	19	57499915	57518404	1	317.606	307.374	340.172	354.758	309.137	149.19	294.612	329.977	250.98	0.760597	1.31476
ENSG00000174796	571.239	-1.09885	0.253221	-4.33947	1.43e-05	5.65e-05	THAP6	THAP domain containing 6 [Source:HGNC Symbol;Acc:HGNC:23189]	4	75513946	75550473	1	563.048	450.312	613.546	528.526	225.267	248.382	281.041	538.858	251.563	0.466845	2.14204
ENSG00000126561	285.099	-0.888735	0.332511	-2.6728	0.00752219	0.0181545	STAT5A	signal transducer and activator of transcription 5A [Source:HGNC Symbol;Acc:HGNC:11366]	17	42287547	42311943	1	374.903	375.806	330.512	783.282	246.379	372.638	139.768	466.126	252.928	0.542618	1.84292
ENSG00000133794	404.199	-0.496566	0.377555	-1.31522	0.188438	0.293565	ARNTL	aryl hydrocarbon receptor nuclear translocator like [Source:HGNC Symbol;Acc:HGNC:701]	11	13276652	13387266	1	454.124	352.176	362.19	269.907	330.548	213.16	219.215	359.599	254.308	0.707198	1.41403
ENSG00000127081	217.463	0.511737	0.346901	1.47517	0.140167	0.231212	ZNF484	zinc finger protein 484 [Source:HGNC Symbol;Acc:HGNC:23385]	9	92845031	92878038	-1	214.148	161.449	203.832	132.441	172.977	336.487	254.093	177.967	254.519	1.43014	0.69923
ENSG00000197013	163.787	0.564662	0.198437	2.84555	0.00443346	0.0112901	ZNF429	zinc finger protein 429 [Source:HGNC Symbol;Acc:HGNC:20817]	19	21496682	21556270	1	170.019	154.614	209.961	154.383	306.881	182.446	275.539	172.244	254.955	1.4802	0.675585
ENSG00000130544	264.344	-0.0106058	0.26468	-0.0400703	0.968037	0.984207	ZNF557	zinc finger protein 557 [Source:HGNC Symbol;Acc:HGNC:28632]	19	7069444	7087968	1	270.754	219.534	269.259	277.201	360.152	202.676	208.153	259.187	256.994	0.991538	1.00853
ENSG00000102349	229.587	0.961227	0.718542	1.33775	0.180979	0.284262	KLF8	Kruppel like factor 8 [Source:HGNC Symbol;Acc:HGNC:6351]	X	56232421	56287889	1	182.952	63.214	131.792	150.438	429.368	2.26415	340.692	132.099	257.441	1.94885	0.513122
ENSG00000108509	3108.52	-3.64254	0.328214	-11.0981	1.28e-28	3.2e-27	CAMTA2	calmodulin binding transcription activator 2 [Source:HGNC Symbol;Acc:HGNC:18807]	17	4967992	4987652	-1	2395.83	2164.1	3665.37	4720.34	210.244	129.793	436.244	3236.41	258.76	0.0799529	12.5074
ENSG00000067646	921.134	-1.36526	0.69917	-1.9527	0.0508558	0.0982021	ZFY	zinc finger protein Y-linked [Source:HGNC Symbol;Acc:HGNC:12870]	Y	2935281	2982506	1	773.63	393.495	759.496	762.888	375.544	0	405.719	672.377	260.421	0.387314	2.58189
ENSG00000125850	32.1022	10.2962	1.21915	8.44537	3.03e-17	3.76e-16	OVOL2	ovo like zinc finger 2 [Source:HGNC Symbol;Acc:HGNC:15804]	20	17956979	18059188	-1	0	0	0	0	301.759	242.425	241.456	0	261.88	#DIV/0!	0
ENSG00000166188	623.943	-0.82785	0.305566	-2.70923	0.00674394	0.0164673	ZNF319	zinc finger protein 319 [Source:HGNC Symbol;Acc:HGNC:13644]	16	57994668	58000453	-1	593.038	412.02	421.334	436.79	213.184	298.985	276.794	465.795	262.987	0.564599	1.77117
ENSG00000161277	253.015	-0.349104	0.224782	-1.55307	0.120405	0.203819	THAP8	THAP domain containing 8 [Source:HGNC Symbol;Acc:HGNC:23191]	19	36034985	36054762	-1	402.44	244.934	294.649	403.047	323.953	298.662	176.971	336.268	266.528	0.792608	1.26166
ENSG00000105516	250.803	-0.745451	0.291618	-2.55626	0.0105805	0.024652	DBP	D-box binding PAR bZIP transcription factor [Source:HGNC Symbol;Acc:HGNC:2697]	19	48630030	48637438	-1	525.172	593.694	326.454	357.056	279.015	349.088	180.87	450.594	269.657	0.598449	1.67099
ENSG00000187626	212.17	0.302793	0.18275	1.65687	0.0975464	0.171082	ZKSCAN4	zinc finger with KRAB and SCAN domains 4 [Source:HGNC Symbol;Acc:HGNC:13854]	6	28244623	28252224	-1	211.941	212.924	244.547	208.414	263.946	236.365	308.859	219.457	269.723	1.22905	0.813637
ENSG00000180257	181.057	0.702915	0.241109	2.91534	0.00355304	0.00924986	ZNF816	zinc finger protein 816 [Source:HGNC Symbol;Acc:HGNC:26995]	19	52949379	52962911	-1	175.432	115.054	210.984	161.122	290.743	266.245	253.904	165.648	270.297	1.63176	0.612835
ENSG00000183340	643.5	-1.49626	0.205229	-7.29072	3.08e-13	2.76e-12	JRKL	JRK like [Source:HGNC Symbol;Acc:HGNC:6200]	11	96389989	96507574	1	845.402	603.126	914.403	692.403	202.586	270.971	338.013	763.834	270.523	0.354165	2.82354
ENSG00000204920	123.36	1.10774	0.334228	3.31432	0.000918658	0.00270256	ZNF155	zinc finger protein 155 [Source:HGNC Symbol;Acc:HGNC:12940]	19	43967862	43998325	1	166.351	129.486	86.3023	121.762	296.004	241.349	275.284	125.975	270.879	2.15026	0.465061
ENSG00000075426	4994.85	-4.07581	0.317975	-12.818	1.3e-37	5.21e-36	FOSL2	FOS like 2, AP-1 transcription factor subunit [Source:HGNC Symbol;Acc:HGNC:3798]	2	28392448	28417312	1	4465.88	3172.22	5043.93	5676.78	282.761	381.373	157.797	4589.7	273.977	0.0596938	16.7522
ENSG00000196646	245.323	0.468498	0.308092	1.52064	0.12835	0.215082	ZNF136	zinc finger protein 136 [Source:HGNC Symbol;Acc:HGNC:12920]	19	12163064	12189881	1	208.159	169.101	188.262	229.205	261.15	189.579	373.074	198.682	274.601	1.38212	0.723529
ENSG00000175105	858.802	-1.53786	0.299347	-5.1374	2.79e-07	1.37e-06	ZNF654	zinc finger protein 654 [Source:HGNC Symbol;Acc:HGNC:25612]	3	88059274	88144665	1	1014.97	660.715	855.095	684.743	164.601	354.034	318.53	803.881	279.055	0.347135	2.88073
ENSG00000007968	92.114	1.36746	0.604431	2.26239	0.0236733	0.0503702	E2F2	E2F transcription factor 2 [Source:HGNC Symbol;Acc:HGNC:3114]	1	23506430	23531220	-1	19.1307	300.514	65.8352	51.1574	275.445	305.369	258.516	109.159	279.777	2.56301	0.390166
ENSG00000249459	184.799	1.1935	0.42958	2.77829	0.00546453	0.013614	ZNF286B	zinc finger protein 286B [Source:HGNC Symbol;Acc:HGNC:33241]	17	18658429	18682262	-1	147.583	78.9957	76.0966	190.88	172.675	284.944	384.527	123.389	280.715	2.27504	0.439553
ENSG00000197050	300.367	0.65753	0.288664	2.27784	0.0227363	0.0486309	ZNF420	zinc finger protein 420 [Source:HGNC Symbol;Acc:HGNC:20649]	19	37007857	37130314	1	200.365	129.473	217.491	165.124	225.075	213.505	403.584	178.113	280.721	1.57608	0.634484
ENSG00000178573	774.855	-2.66936	0.480815	-5.55174	2.83e-08	1.57e-07	MAF	MAF bZIP transcription factor [Source:HGNC Symbol;Acc:HGNC:6776]	16	79585843	79600714	-1	1776.29	1612.01	1174.2	2593.61	483.875	146.834	212.925	1789.03	281.211	0.157187	6.36186
ENSG00000171169	370.815	-0.367179	0.26494	-1.3859	0.165779	0.264737	NAIF1	nuclear apoptosis inducing factor 1 [Source:HGNC Symbol;Acc:HGNC:25446]	9	128061233	128068206	-1	356.494	494.757	305.285	306.043	250.226	322.936	276.154	365.645	283.105	0.774263	1.29155
ENSG00000168310	840.946	-2.02891	0.351835	-5.76664	8.09e-09	4.78e-08	IRF2	interferon regulatory factor 2 [Source:HGNC Symbol;Acc:HGNC:6117]	4	184387713	184474580	-1	1249.24	1389.66	891.095	1070.15	189.987	448.823	211.464	1150.04	283.425	0.246448	4.05764
ENSG00000175197	1752.02	-2.35198	0.599222	-3.92505	8.67e-05	0.000304944	DDIT3	DNA damage inducible transcript 3 [Source:HGNC Symbol;Acc:HGNC:2726]	12	57516588	57521737	-1	1266.73	1047.58	1467.13	2014.52	371.134	308.13	172.605	1448.99	283.956	0.195969	5.10285
ENSG00000198046	479.586	-0.327735	0.708507	-0.462572	0.643671	0.748149	ZNF667	zinc finger protein 667 [Source:HGNC Symbol;Acc:HGNC:28854]	19	56439325	56478065	-1	372.765	245.471	358.792	469.333	369.555	0	493.12	361.59	287.558	0.795261	1.25745
ENSG00000197279	54.6385	4.10313	0.344762	11.9013	1.16e-32	3.61e-31	ZNF165	zinc finger protein 165 [Source:HGNC Symbol;Acc:HGNC:12953]	6	28080975	28089563	1	22.6165	21.9467	12.9604	11.2095	354.021	292.17	219.443	17.1833	288.545	16.7922	0.0595515
ENSG00000185022	1808.14	-2.2801	0.566451	-4.02523	5.69e-05	0.000205761	MAFF	MAF bZIP transcription factor F [Source:HGNC Symbol;Acc:HGNC:6780]	22	38200767	38216511	1	1242.23	1899.06	735.126	1734.38	313.753	357.215	196.049	1402.7	289.006	0.206035	4.85353
ENSG00000245680	412.104	-0.537363	0.269254	-1.99575	0.0459611	0.0900233	ZNF585B	zinc finger protein 585B [Source:HGNC Symbol;Acc:HGNC:30948]	19	37181579	37218153	-1	493.858	352.813	500.816	446.152	397.331	101.271	369.447	448.41	289.349	0.645279	1.54972
ENSG00000010818	1933.51	-2.4524	0.357009	-6.86929	6.45e-12	5.14e-11	HIVEP2	human immunodeficiency virus type I enhancer binding protein 2 [Source:HGNC Symbol;Acc:HGNC:4921]	6	142751467	142956698	-1	1401.71	753.657	1770.86	2417.51	236.296	326.005	307.89	1585.93	290.064	0.182898	5.46753
ENSG00000263002	454.764	-0.368196	0.298906	-1.23181	0.218019	0.329398	ZNF234	zinc finger protein 234 [Source:HGNC Symbol;Acc:HGNC:13027]	19	44141557	44160309	1	425.22	157.9	447.515	471.887	269.524	220.182	381.375	375.631	290.36	0.772995	1.29367
ENSG00000213793	237.938	0.442302	0.301493	1.46704	0.142366	0.234242	ZNF888	zinc finger protein 888 [Source:HGNC Symbol;Acc:HGNC:38695]	19	52904417	52923481	-1	309.04	123.358	231.782	203.712	287.406	315.428	282.399	216.973	295.078	1.35997	0.735309
ENSG00000275004	78.8722	3.39066	0.418092	8.10984	5.07e-16	5.7e-15	ZNF280B	zinc finger protein 280B [Source:HGNC Symbol;Acc:HGNC:23022]	22	22484421	22509154	-1	36.1219	18.2653	21.953	35.8955	277.04	358.742	250.553	28.0589	295.445	10.5294	0.0949718
ENSG00000197483	306.457	0.539525	0.32709	1.64947	0.0990517	0.173348	ZNF628	zinc finger protein 628 [Source:HGNC Symbol;Acc:HGNC:28054]	19	55476332	55484487	1	224.994	134.153	201.657	255.124	301.692	184.93	402.387	203.982	296.337	1.45276	0.688345
ENSG00000178338	330.719	-0.0998161	0.282109	-0.353821	0.723473	0.811628	ZNF354B	zinc finger protein 354B [Source:HGNC Symbol;Acc:HGNC:17197]	5	178859953	178888122	1	284.166	196.082	320.353	472.34	176.424	334.138	382.982	318.235	297.848	0.935937	1.06845
ENSG00000129654	36.3755	9.75794	1.12381	8.68292	3.86e-18	5.09e-17	FOXJ1	forkhead box J1 [Source:HGNC Symbol;Acc:HGNC:3816]	17	76136333	76141299	-1	0	1.57757	0	0	219.379	303.881	371.317	0.394393	298.192	756.08	0.00132261
ENSG00000196267	156.062	0.460425	0.376924	1.22153	0.221885	0.33407	ZNF836	zinc finger protein 836 [Source:HGNC Symbol;Acc:HGNC:34333]	19	52153864	52171643	-1	304.906	180.381	164.129	223.51	401.857	369.773	131.758	218.232	301.129	1.37986	0.724711
ENSG00000131061	229.859	0.46339	0.221244	2.09448	0.0362177	0.0731077	ZNF341	zinc finger protein 341 [Source:HGNC Symbol;Acc:HGNC:15992]	20	33731657	33792269	1	184.224	187.368	240.227	270.078	318.332	248.293	344.562	220.474	303.729	1.37762	0.725891
ENSG00000106546	3138.48	-2.67129	0.324447	-8.23337	1.82e-16	2.13e-15	AHR	aryl hydrocarbon receptor [Source:HGNC Symbol;Acc:HGNC:348]	7	16916359	17346152	1	1929.51	1771.21	2286.62	1797.59	369.534	321.552	225.665	1946.23	305.584	0.157013	6.3689
ENSG00000165156	1392.85	-2.14245	0.161091	-13.2996	2.33e-40	1.07e-38	ZHX1	zinc fingers and homeoboxes 1 [Source:HGNC Symbol;Acc:HGNC:12871]	8	123248451	123275541	-1	1594.97	1131.29	1398.08	1284.67	344.976	299.414	275.283	1352.25	306.558	0.226702	4.41108
ENSG00000188171	190.595	0.906945	0.25879	3.50456	0.000457361	0.00142061	ZNF626	zinc finger protein 626 [Source:HGNC Symbol;Acc:HGNC:30461]	19	20620061	20661596	-1	210.192	96.9772	215.823	132.903	320.25	292.994	307.064	163.974	306.769	1.87084	0.534518
ENSG00000105497	440.652	-0.33805	0.298189	-1.13368	0.25693	0.375201	ZNF175	zinc finger protein 175 [Source:HGNC Symbol;Acc:HGNC:12964]	19	51571298	51592508	1	439.727	249.021	449.291	422.338	247.571	179.414	501.264	390.094	309.417	0.793184	1.26074
ENSG00000167562	300.143	0.395859	0.294271	1.34522	0.178555	0.281074	ZNF701	zinc finger protein 701 [Source:HGNC Symbol;Acc:HGNC:25597]	19	52555457	52587174	1	271.273	132.989	293.284	243.874	399.059	226.088	304.16	235.355	309.769	1.31618	0.759776
ENSG00000141905	4325.19	-4.09316	0.389807	-10.5005	8.59e-26	1.85e-24	NFIC	nuclear factor I C [Source:HGNC Symbol;Acc:HGNC:7786]	19	3314403	3469217	1	4513.3	2942.34	5976.81	7778.18	347.577	178.803	403.851	5302.66	310.077	0.0584758	17.1011
ENSG00000175592	3146.48	-3.37107	0.513187	-6.5689	5.07e-11	3.73e-10	FOSL1	FOS like 1, AP-1 transcription factor subunit [Source:HGNC Symbol;Acc:HGNC:13718]	11	65892049	65900573	-1	2790.91	3862.96	2636.6	3576.37	275.441	581.247	78.6814	3216.71	311.79	0.0969282	10.3169
ENSG00000089775	424.023	-0.367073	0.305524	-1.20145	0.229575	0.343326	ZBTB25	zinc finger and BTB domain containing 25 [Source:HGNC Symbol;Acc:HGNC:13112]	14	64449106	64505213	-1	477.457	396.139	409.675	333.004	276.078	435.608	231.088	404.069	314.258	0.777734	1.28579
ENSG00000196812	122.746	2.20158	0.545914	4.03283	5.51e-05	0.000199645	ZSCAN16	zinc finger and SCAN domain containing 16 [Source:HGNC Symbol;Acc:HGNC:20813]	6	28124560	28130082	1	90.708	113.409	29.958	43.2294	426.549	257.166	266.681	69.326	316.799	4.56969	0.218833
ENSG00000185730	228.024	1.03462	0.334744	3.09078	0.00199633	0.00547383	ZNF696	zinc finger protein 696 [Source:HGNC Symbol;Acc:HGNC:25872]	8	143289676	143298061	1	122.347	98.9112	219.079	181.199	241.468	210.402	498.924	155.384	316.931	2.03966	0.490277
ENSG00000196653	242.558	0.694778	0.292065	2.37885	0.0173669	0.0383112	ZNF502	zinc finger protein 502 [Source:HGNC Symbol;Acc:HGNC:23718]	3	44712643	44723831	1	212.76	209.766	184.509	181.467	359.092	290.84	305.922	197.125	318.618	1.61632	0.618689
ENSG00000197779	381.219	0.296464	0.410433	0.722321	0.470097	0.59527	ZNF81	zinc finger protein 81 [Source:HGNC Symbol;Acc:HGNC:13156]	X	47836902	48002561	1	223.872	108.761	307.246	401.2	231.056	257.938	474.279	260.27	321.091	1.23368	0.81058
ENSG00000167528	686.366	-0.507803	0.330094	-1.53836	0.123961	0.20887	ZNF641	zinc finger protein 641 [Source:HGNC Symbol;Acc:HGNC:31834]	12	48337180	48351414	-1	467.57	184.37	620.821	546.689	247.012	425.088	291.796	454.862	321.299	0.706364	1.4157
ENSG00000130751	262.921	1.84448	0.579034	3.18544	0.00144532	0.00407881	NPAS1	neuronal PAS domain protein 1 [Source:HGNC Symbol;Acc:HGNC:7894]	19	47019820	47045775	1	77.5451	83.5477	134.154	63.5203	389.765	414.406	162.473	89.6917	322.215	3.59247	0.27836
ENSG00000130940	78.9104	4.65796	0.650162	7.1643	7.82e-13	6.76e-12	CASZ1	castor zinc finger 1 [Source:HGNC Symbol;Acc:HGNC:26002]	1	10636604	10796650	-1	8.34245	3.33955	23.4796	20.294	439.215	392.885	137.227	13.8639	323.109	23.3058	0.0429078
ENSG00000185869	196.131	1.03466	0.436821	2.36862	0.0178545	0.0392593	ZNF829	zinc finger protein 829 [Source:HGNC Symbol;Acc:HGNC:34032]	19	36888124	36916291	-1	121.811	171.047	159.116	189.179	564.558	90.1053	327.736	160.288	327.467	2.04298	0.48948
ENSG00000184517	306.914	-0.0267231	0.192901	-0.138533	0.889819	0.931205	ZFP1	ZFP1 zinc finger protein [Source:HGNC Symbol;Acc:HGNC:23328]	16	75148492	75172236	1	350.866	341.888	349.953	290.854	330.833	358.565	293.762	333.39	327.72	0.982991	1.0173
ENSG00000109320	1915.5	-2.73993	0.276717	-9.90157	4.1e-23	7.45e-22	NFKB1	nuclear factor kappa B subunit 1 [Source:HGNC Symbol;Acc:HGNC:7794]	4	102501329	102617302	1	2012.96	2166.62	1938.08	2639.4	247.787	426.095	312.372	2189.26	328.752	0.150165	6.65933
ENSG00000083828	222.174	0.888132	0.23217	3.82535	0.000130584	0.000445329	ZNF586	zinc finger protein 586 [Source:HGNC Symbol;Acc:HGNC:25949]	19	57769655	57819939	1	215.861	190.788	170.63	137.57	352.587	312.7	323.791	178.712	329.693	1.84483	0.542057
ENSG00000223547	417.09	-0.0368061	0.498898	-0.0737747	0.94119	0.96664	ZNF844	zinc finger protein 844 [Source:HGNC Symbol;Acc:HGNC:25932]	19	12064699	12081565	1	335.67	260.533	441.191	316.56	361.359	282.487	345.785	338.488	329.877	0.97456	1.0261
ENSG00000124613	87.1713	2.39684	0.344235	6.96281	3.34e-12	2.73e-11	ZNF391	zinc finger protein 391 [Source:HGNC Symbol;Acc:HGNC:18779]	6	27374615	27403904	1	68.1853	39.8127	64.4598	79.6149	243.758	417.595	335.814	63.0181	332.389	5.27449	0.189592
ENSG00000102984	221.753	0.866944	0.260239	3.33134	0.000864292	0.00255317	ZNF821	zinc finger protein 821 [Source:HGNC Symbol;Acc:HGNC:28043]	16	71859680	71895336	-1	153.919	236.695	200.732	142.192	359.543	290.988	349.702	183.384	333.411	1.8181	0.550025
ENSG00000179886	443.561	-0.362586	0.244303	-1.48417	0.137765	0.228095	TIGD5	tigger transposable element derived 5 [Source:HGNC Symbol;Acc:HGNC:18336]	8	143597835	143603224	1	388.077	576.413	335.8	420.039	313.338	315.873	371.37	430.082	333.527	0.775495	1.2895
ENSG00000173451	238.996	0.542026	0.46034	1.17745	0.239017	0.35437	THAP2	THAP domain containing 2 [Source:HGNC Symbol;Acc:HGNC:20854]	12	71663009	71680639	1	270.346	257.212	243.916	142.576	260.318	528.878	212.223	228.512	333.806	1.46078	0.684567
ENSG00000135638	41.6562	8.53033	0.88761	9.61044	7.22e-22	1.22e-20	EMX1	empty spiracles homeobox 1 [Source:HGNC Symbol;Acc:HGNC:3340]	2	72916260	72936071	1	0	0	1.57075	1.39154	200.999	279.58	533.835	0.740571	338.138	456.591	0.00219015
ENSG00000147421	709.311	-0.256675	0.185931	-1.38048	0.167438	0.266968	HMBOX1	homeobox containing 1 [Source:HGNC Symbol;Acc:HGNC:26137]	8	28890394	29064764	1	297.505	493.448	417.232	420.084	321.408	345.601	349.903	407.068	338.97	0.832713	1.20089
ENSG00000180346	509.423	-0.52976	0.317253	-1.66983	0.0949523	0.167429	TIGD2	tigger transposable element derived 2 [Source:HGNC Symbol;Acc:HGNC:18333]	4	89111500	89114899	1	507.45	286.187	533.443	630.816	343.622	395.1	282.346	489.474	340.356	0.695351	1.43812
ENSG00000124216	295.591	0.0200132	0.372213	0.053768	0.95712	0.976698	SNAI1	snail family transcriptional repressor 1 [Source:HGNC Symbol;Acc:HGNC:11128]	20	49982999	49988886	1	220.688	286.193	504.024	329.742	423.294	407.931	190.584	335.162	340.603	1.01624	0.984024
ENSG00000005513	163.018	5.00659	0.50364	9.94081	2.77e-23	5.09e-22	SOX8	SRY-box 8 [Source:HGNC Symbol;Acc:HGNC:11203]	16	981808	986979	1	7.81764	1.34855	18.2015	14.3116	286.021	563.115	178.001	10.4198	342.379	32.8585	0.0304336
ENSG00000256223	340.226	0.00936031	0.327925	0.0285441	0.977228	0.990264	ZNF10	zinc finger protein 10 [Source:HGNC Symbol;Acc:HGNC:12879]	12	133130575	133159465	1	348.545	213.226	402.245	397.477	309.404	225.461	492.508	340.373	342.458	1.00612	0.993913
ENSG00000176293	217.419	0.491394	0.343495	1.43057	0.152553	0.247445	ZNF135	zinc finger protein 135 [Source:HGNC Symbol;Acc:HGNC:12919]	19	58059239	58086310	1	286.07	180.868	298.411	219.032	423.204	160.697	450.982	246.095	344.961	1.40174	0.713399
ENSG00000196345	201.296	0.952238	0.203459	4.68024	2.87e-06	1.24e-05	ZKSCAN7	zinc finger with KRAB and SCAN domains 7 [Source:HGNC Symbol;Acc:HGNC:12955]	3	44555193	44594173	1	223.715	142.878	191.151	158.643	375.077	311.503	353.234	179.097	346.605	1.93529	0.516717
ENSG00000151789	242.82	0.719824	0.442423	1.627	0.103736	0.180108	ZNF385D	zinc finger protein 385D [Source:HGNC Symbol;Acc:HGNC:26191]	3	21412222	22373321	-1	189.598	319.983	180.26	153.328	478.863	437.685	123.795	210.792	346.781	1.64513	0.607854
ENSG00000170549	69.242	3.62302	0.677031	5.35134	8.73e-08	4.59e-07	IRX1	iroquois homeobox 1 [Source:HGNC Symbol;Acc:HGNC:14358]	5	3596054	3601403	1	18.18	43.7867	17.6939	33.5875	841.322	167.374	32.236	28.312	346.977	12.2555	0.0815962
ENSG00000081665	268.519	0.486609	0.315213	1.54375	0.122649	0.207089	ZNF506	zinc finger protein 506 [Source:HGNC Symbol;Acc:HGNC:23780]	19	19785839	19821751	-1	238.837	192.164	272.382	294.379	451.535	137.964	452.059	249.44	347.186	1.39186	0.718464
ENSG00000197619	279.166	0.381951	0.216762	1.76208	0.0780565	0.141915	ZNF615	zinc finger protein 615 [Source:HGNC Symbol;Acc:HGNC:24740]	19	51991332	52008230	-1	293.127	263.786	228.695	280.838	330.639	361.027	350.511	266.612	347.392	1.30299	0.767465
ENSG00000273274	65.4795	4.32406	0.629823	6.86552	6.62e-12	5.27e-11	ZBTB8B	zinc finger and BTB domain containing 8B [Source:HGNC Symbol;Acc:HGNC:37057]	1	32465069	32496686	1	5.62116	4.59673	33.6637	24.2291	347.753	298.65	396.722	17.0277	347.708	20.4202	0.0489711
ENSG00000278318	437.85	-0.491544	0.342151	-1.43663	0.150824	0.245129	ZNF229	zinc finger protein 229 [Source:HGNC Symbol;Acc:HGNC:13022]	19	44417519	44448578	-1	618.179	364.279	470.778	512.582	319.031	120.57	605.678	491.454	348.426	0.70897	1.4105
ENSG00000171223	2259.51	-2.91669	0.603172	-4.83559	1.33e-06	6e-06	JUNB	JunB proto-oncogene, AP-1 transcription factor subunit [Source:HGNC Symbol;Acc:HGNC:6205]	19	12791496	12793315	1	2512.76	3933.26	1389.88	2697.93	764.924	241.952	38.7944	2633.46	348.557	0.132357	7.55531
ENSG00000142065	247.329	0.608846	0.173345	3.51235	0.000444165	0.00138188	ZFP14	ZFP14 zinc finger protein [Source:HGNC Symbol;Acc:HGNC:29312]	19	36334453	36379199	-1	241.347	226.335	228.215	220.899	376.764	354.635	317.868	229.199	349.756	1.52599	0.655312
ENSG00000081059	543.156	-0.596853	0.359299	-1.66116	0.0966821	0.169911	TCF7	transcription factor 7 [Source:HGNC Symbol;Acc:HGNC:11639]	5	134114711	134151865	1	718.147	739.149	316.358	343.433	473.293	327.147	248.845	529.272	349.762	0.660835	1.51324
ENSG00000165259	312.847	0.962283	0.372272	2.58489	0.00974089	0.0229038	HDX	highly divergent homeobox [Source:HGNC Symbol;Acc:HGNC:26411]	X	84317874	84502479	-1	252.136	116.574	148.207	204.936	430.32	279.261	343.603	180.463	351.061	1.94534	0.51405
ENSG00000151650	108.4	5.9498	0.599346	9.92715	3.17e-23	5.82e-22	VENTX	VENT homeobox [Source:HGNC Symbol;Acc:HGNC:13639]	10	133237404	133241929	1	1.13977	3.14855	9.47017	8.25041	471.988	481.186	106.663	5.50222	353.279	64.2066	0.0155747
ENSG00000196150	295.446	0.706219	0.145454	4.85528	1.2e-06	5.47e-06	ZNF250	zinc finger protein 250 [Source:HGNC Symbol;Acc:HGNC:13044]	8	144876497	144902168	-1	202.299	213.175	217.898	226.987	373.096	388.408	302.073	215.09	354.526	1.64827	0.606698
ENSG00000028277	919.214	-1.54171	0.290803	-5.30157	1.15e-07	5.94e-07	POU2F2	POU class 2 homeobox 2 [Source:HGNC Symbol;Acc:HGNC:9213]	19	42086110	42196585	-1	908.374	1377.96	843.099	1057.12	337.998	278.664	461.442	1046.64	359.368	0.343355	2.91244
ENSG00000126351	1678.32	-3.06449	0.223485	-13.7123	8.57e-43	4.42e-41	THRA	thyroid hormone receptor alpha [Source:HGNC Symbol;Acc:HGNC:11796]	17	40058290	40093867	1	2949.58	2666.5	3008.98	3464.98	417.888	380.093	286.822	3022.51	361.601	0.119636	8.3587
ENSG00000236104	700.438	-1.14529	0.195529	-5.8574	4.7e-09	2.85e-08	ZBTB22	zinc finger and BTB domain containing 22 [Source:HGNC Symbol;Acc:HGNC:13085]	6	33314406	33317942	-1	808.472	811.874	773.653	826.296	448.135	315.621	325.591	805.074	363.116	0.451034	2.21713
ENSG00000188785	357.654	-0.0673818	0.19347	-0.348281	0.727629	0.814746	ZNF548	zinc finger protein 548 [Source:HGNC Symbol;Acc:HGNC:26561]	19	57389850	57402992	1	381.372	266.481	475.325	400.208	458.803	319.307	312.673	380.847	363.594	0.9547	1.04745
ENSG00000178935	175.129	1.45951	0.200274	7.28755	3.16e-13	2.82e-12	ZNF552	zinc finger protein 552 [Source:HGNC Symbol;Acc:HGNC:26135]	19	57803841	57814913	-1	130.197	124.39	147.055	129.319	372.215	317.945	404.334	132.74	364.831	2.74846	0.36384
ENSG00000197128	467.581	-0.234391	0.330393	-0.70943	0.478057	0.602457	ZNF772	zinc finger protein 772 [Source:HGNC Symbol;Acc:HGNC:33106]	19	57466663	57477570	-1	501.453	252.974	525.543	441.903	428.958	158.095	508.156	430.468	365.07	0.848076	1.17914
ENSG00000010539	311.998	0.447438	0.283014	1.58098	0.113884	0.1947	ZNF200	zinc finger protein 200 [Source:HGNC Symbol;Acc:HGNC:12993]	16	3222325	3236221	-1	258.119	258.3	268.489	294.096	415.287	200.697	483.284	269.751	366.423	1.35837	0.736175
ENSG00000113580	3459.38	-3.0094	0.296997	-10.1328	3.95e-24	7.74e-23	NR3C1	nuclear receptor subfamily 3 group C member 1 [Source:HGNC Symbol;Acc:HGNC:7978]	5	143277931	143435512	-1	3179.07	1861.2	3514.49	3276.93	325.022	268.335	506.441	2957.92	366.599	0.123938	8.06854
ENSG00000196418	149.023	2.03493	0.218454	9.31517	1.22e-20	1.89e-19	ZNF124	zinc finger protein 124 [Source:HGNC Symbol;Acc:HGNC:12907]	1	247121975	247172016	-1	87.5958	81.7833	96.2538	93.404	428.125	255.481	417.906	89.7592	367.171	4.09062	0.244462
ENSG00000221944	407.453	0.0157114	0.213612	0.0735511	0.941368	0.966683	TIGD1	tigger transposable element derived 1 [Source:HGNC Symbol;Acc:HGNC:14523]	2	232547970	232550592	-1	307.812	368.523	402.692	383.303	322.813	313.706	469.191	365.583	368.57	1.00817	0.991895
ENSG00000171448	348.219	0.0858922	0.247506	0.347031	0.728568	0.815282	ZBTB26	zinc finger and BTB domain containing 26 [Source:HGNC Symbol;Acc:HGNC:23383]	9	122915566	122931500	-1	338.223	317.877	401.033	337.502	307.586	265.266	533.755	348.659	368.869	1.05797	0.94521
ENSG00000164684	65.4773	4.03059	0.944374	4.26801	1.97e-05	7.63e-05	ZNF704	zinc finger protein 704 [Source:HGNC Symbol;Acc:HGNC:32291]	8	80628451	80874781	-1	17.8001	2.04741	8.66209	62.1188	369.536	385.727	358.454	22.6571	371.239	16.3851	0.061031
ENSG00000179965	324.03	-0.0575063	0.376068	-0.152915	0.878466	0.923871	ZNF771	zinc finger protein 771 [Source:HGNC Symbol;Acc:HGNC:29653]	16	30407297	30431108	1	357.427	773.908	238.523	181.036	470.268	363.707	279.76	387.724	371.245	0.957499	1.04439
ENSG00000111249	45.4713	8.78723	0.954326	9.20779	3.33e-20	5.02e-19	CUX2	cut like homeobox 2 [Source:HGNC Symbol;Acc:HGNC:19347]	12	111034024	111350554	1	0	1.56362	1.0319	0.921456	393.791	345.003	376.297	0.879244	371.697	422.746	0.00236549
ENSG00000128000	500.962	-0.1891	0.386746	-0.488952	0.624876	0.733576	ZNF780B	zinc finger protein 780B [Source:HGNC Symbol;Acc:HGNC:33109]	19	40028260	40056209	-1	451.214	161.859	488.512	601.146	281.699	227.033	608.502	425.683	372.411	0.874856	1.14305
ENSG00000213928	3486.66	-3.1652	0.445055	-7.11192	1.14e-12	9.74e-12	IRF9	interferon regulatory factor 9 [Source:HGNC Symbol;Acc:HGNC:6131]	14	24161053	24166565	1	3773.27	3538.85	2588.41	3516.18	378.519	323.459	418.814	3354.18	373.597	0.111383	8.97806
ENSG00000197608	544.179	-0.41859	0.280253	-1.49361	0.135277	0.224676	ZNF841	zinc finger protein 841 [Source:HGNC Symbol;Acc:HGNC:27611]	19	52064466	52095765	-1	570.947	245.455	648.262	534.303	288.245	404.256	430.959	499.742	374.487	0.749361	1.33447
ENSG00000198556	421.308	0.0539664	0.273891	0.197036	0.843799	0.900131	ZNF789	zinc finger protein 789 [Source:HGNC Symbol;Acc:HGNC:27801]	7	99472841	99503650	1	303.316	271.214	462.51	407.703	357.418	293.749	472.988	361.186	374.718	1.03747	0.963887
ENSG00000185668	49.4869	9.359	1.24896	7.49343	6.71e-14	6.34e-13	POU3F1	POU class 3 homeobox 1 [Source:HGNC Symbol;Acc:HGNC:9214]	1	38044611	38046794	-1	1.11386	0	0	0.99765	336.892	352.184	438.14	0.527877	375.739	711.792	0.0014049
ENSG00000177946	444.817	-0.414255	0.212664	-1.94793	0.0514229	0.0991964	CENPBD1	CENPB DNA-binding domain containing 1 [Source:HGNC Symbol;Acc:HGNC:28272]	16	89969773	89972832	-1	515.789	642.904	415.644	441.663	470.112	342.498	317.298	504	376.636	0.747294	1.33816
ENSG00000188295	212.652	1.18242	0.217135	5.44557	5.16e-08	2.8e-07	ZNF669	zinc finger protein 669 [Source:HGNC Symbol;Acc:HGNC:25736]	1	247099962	247104372	-1	196.231	112.439	162.548	189.32	398.517	391.809	341.09	165.135	377.139	2.28383	0.437862
ENSG00000124920	876.52	2.70485	0.473887	5.7078	1.14e-08	6.66e-08	MYRF	myelin regulatory factor [Source:HGNC Symbol;Acc:HGNC:1181]	11	61752642	61788518	1	35.3314	53.5908	82.4675	58.4766	395.043	495.52	241.929	57.4666	377.497	6.56899	0.15223
ENSG00000085644	605.676	-0.543025	0.172455	-3.1488	0.00163941	0.0045668	ZNF213	zinc finger protein 213 [Source:HGNC Symbol;Acc:HGNC:13005]	16	3129777	3142805	1	491.145	526.575	560.542	630.033	364.858	314.677	453.779	552.074	377.772	0.684277	1.4614
ENSG00000120832	385.866	0.412711	0.229379	1.79925	0.0719787	0.13236	MTERF2	mitochondrial transcription termination factor 2 [Source:HGNC Symbol;Acc:HGNC:30779]	12	106977291	106987166	-1	202.776	389.315	313.561	235.023	460.723	405.075	271.223	285.169	379.007	1.32906	0.752411
ENSG00000087510	868.233	-1.84516	0.509537	-3.62125	0.000293184	0.000940501	TFAP2C	transcription factor AP-2 gamma [Source:HGNC Symbol;Acc:HGNC:11744]	20	56629302	56639283	1	1546.61	2197.2	628.551	1085.94	739.797	331.799	67.1085	1364.57	379.568	0.278159	3.59507
ENSG00000083817	263.347	0.995186	0.416168	2.39131	0.0167885	0.0371908	ZNF416	zinc finger protein 416 [Source:HGNC Symbol;Acc:HGNC:20645]	19	57571566	57578927	-1	192.738	247.177	160.271	166.836	465.349	270.815	407.284	191.756	381.149	1.98768	0.503098
ENSG00000214029	207.197	1.15982	0.287351	4.03625	5.43e-05	0.000196962	ZNF891	zinc finger protein 891 [Source:HGNC Symbol;Acc:HGNC:38709]	12	133106817	133130473	-1	168.887	119.239	192.504	202.526	272.949	324.585	548.472	170.789	382.002	2.23669	0.447089
ENSG00000204946	600.513	-0.482361	0.338284	-1.4259	0.153896	0.249169	ZNF783	zinc finger family member 783 [Source:HGNC Symbol;Acc:HGNC:27222]	7	149262171	149297302	1	479.34	241.541	604.458	828.027	355.576	436.856	365.127	538.342	385.853	0.716744	1.3952
ENSG00000178662	199.312	1.64508	0.79827	2.0608	0.0393217	0.0785166	CSRNP3	cysteine and serine rich nuclear protein 3 [Source:HGNC Symbol;Acc:HGNC:30729]	2	165469647	165689407	1	236.887	21.4285	95.384	141.882	326.744	614.91	221.921	123.895	387.858	3.13053	0.319434
ENSG00000163435	68.2135	3.98393	0.946152	4.21067	2.55e-05	9.69e-05	ELF3	E74 like ETS transcription factor 3 [Source:HGNC Symbol;Acc:HGNC:3318]	1	202007945	202017188	1	5.03817	71.9693	12.9242	11.6314	550.625	370.215	249.899	25.3907	390.246	15.3696	0.0650634
ENSG00000103343	379.675	0.0259234	0.212538	0.12197	0.902922	0.940048	ZNF174	zinc finger protein 174 [Source:HGNC Symbol;Acc:HGNC:12963]	16	3401235	3409370	1	411.447	536.673	317.392	271.805	422.538	423.728	324.59	384.329	390.285	1.0155	0.984739
ENSG00000198538	350.289	0.545712	0.33073	1.65002	0.0989383	0.173182	ZNF28	zinc finger protein 28 [Source:HGNC Symbol;Acc:HGNC:13073]	19	52797409	52857600	-1	241.894	300.351	337.577	197.909	432.259	366.446	376.498	269.433	391.734	1.45392	0.687795
ENSG00000181135	484.777	0.119222	0.265499	0.449049	0.653396	0.755966	ZNF707	zinc finger protein 707 [Source:HGNC Symbol;Acc:HGNC:27815]	8	143684452	143713898	1	279.345	291.819	384.962	496.321	368.009	231.678	579.239	363.112	392.975	1.08224	0.924007
ENSG00000124444	439.63	-0.102535	0.252713	-0.405737	0.684936	0.781099	ZNF576	zinc finger protein 576 [Source:HGNC Symbol;Acc:HGNC:28357]	19	43596392	43601157	1	333.508	599.119	420.389	343.545	430.669	303.342	445.149	424.14	393.053	0.926705	1.07909
ENSG00000198300	60.7364	6.09125	1.08497	5.61423	1.97e-08	1.12e-07	PEG3	paternally expressed 3 [Source:HGNC Symbol;Acc:HGNC:8826]	19	56810077	56840728	-1	1.48649	9.08824	4.95677	7.35306	712.671	0	466.526	5.72114	393.066	68.704	0.0145552
ENSG00000181722	714.617	-0.338582	0.456206	-0.742169	0.457985	0.584322	ZBTB20	zinc finger and BTB domain containing 20 [Source:HGNC Symbol;Acc:HGNC:13503]	3	114314501	115147271	-1	362.355	163.256	474.772	500.122	196.12	826.375	161.296	375.127	394.597	1.0519	0.950658
ENSG00000065970	1216.85	-1.78824	0.179792	-9.94619	2.62e-23	4.83e-22	FOXJ2	forkhead box J2 [Source:HGNC Symbol;Acc:HGNC:24818]	12	8032703	8055503	1	1241.96	1177.19	1495.62	1522.37	355.553	462.982	366.796	1359.28	395.11	0.290675	3.44026
ENSG00000103199	578.492	-0.404375	0.227729	-1.77569	0.0757841	0.138295	ZNF500	zinc finger protein 500 [Source:HGNC Symbol;Acc:HGNC:23716]	16	4748239	4767624	-1	451.278	615.912	498.166	535.633	319.893	328.547	539.245	525.247	395.895	0.753731	1.32673
ENSG00000130684	982.82	-1.3223	0.167962	-7.87262	3.47e-15	3.66e-14	ZNF337	zinc finger protein 337 [Source:HGNC Symbol;Acc:HGNC:15809]	20	25674215	25696841	-1	1115.06	930.595	949.901	955.86	354.324	458.533	376.906	987.854	396.588	0.401464	2.49088
ENSG00000196081	81.9107	3.79646	0.354603	10.7062	9.52e-27	2.16e-25	ZNF724	zinc finger protein 724 [Source:HGNC Symbol;Acc:HGNC:32460]	19	23221599	23250390	-1	23.9194	14.7378	40.1517	35.6767	498.693	345.997	347.708	28.6214	397.466	13.887	0.0720097
ENSG00000267680	873.29	-1.19355	0.22949	-5.20089	1.98e-07	9.97e-07	ZNF224	zinc finger protein 224 [Source:HGNC Symbol;Acc:HGNC:13017]	19	44094339	44109886	1	1072.98	554.402	915.577	1106.56	333.49	345.567	516.978	912.381	398.678	0.436965	2.28851
ENSG00000011332	157.843	2.19515	0.317987	6.90328	5.08e-12	4.08e-11	DPF1	double PHD fingers 1 [Source:HGNC Symbol;Acc:HGNC:20225]	19	38211006	38229714	-1	65.3527	117.148	116.234	52.9496	489.639	223.078	491.088	87.9211	401.268	4.56396	0.219108
ENSG00000277462	165.039	2.29589	0.446919	5.13715	2.79e-07	1.38e-06	ZNF670	zinc finger protein 670 [Source:HGNC Symbol;Acc:HGNC:28167]	1	247036784	247078755	-1	64.9937	84.9651	78.059	100.626	393.295	328.366	488.264	82.1608	403.308	4.90876	0.203717
ENSG00000121454	277.015	2.06474	0.658072	3.13755	0.00170364	0.00473276	LHX4	LIM homeobox 4 [Source:HGNC Symbol;Acc:HGNC:21734]	1	180230286	180278982	1	11.0142	10.7357	184.967	178.58	365.349	269.21	579.427	96.3241	404.662	4.20105	0.238036
ENSG00000122877	349.886	2.35151	1.16174	2.02414	0.0429561	0.0848165	EGR2	early growth response 2 [Source:HGNC Symbol;Acc:HGNC:3239]	10	62811996	62919900	-1	43.9223	0	18.5992	253.968	929.508	242.064	42.6763	79.1224	404.75	5.11548	0.195485
ENSG00000204947	312.591	0.519768	0.226033	2.29953	0.0214751	0.0462529	ZNF425	zinc finger protein 425 [Source:HGNC Symbol;Acc:HGNC:20690]	7	149102784	149126346	-1	279.341	229.837	313.946	304.701	527.323	384.73	304.021	281.956	405.358	1.43766	0.695573
ENSG00000142528	276.186	0.834484	0.235517	3.5432	0.000395298	0.00124096	ZNF473	zinc finger protein 473 [Source:HGNC Symbol;Acc:HGNC:23239]	19	50025714	50053414	1	168.05	234.877	264.635	250.217	455.226	355.461	414.695	229.445	408.46	1.78021	0.561731
ENSG00000158805	1190.78	-0.881974	0.194728	-4.52925	5.92e-06	2.47e-05	ZNF276	zinc finger protein 276 [Source:HGNC Symbol;Acc:HGNC:23330]	16	89720400	89740903	1	595.534	716.585	850.074	854.955	419.747	342.69	463.857	754.287	408.764	0.541922	1.84529
ENSG00000170684	154.837	3.62663	0.621491	5.83537	5.37e-09	3.24e-08	ZNF296	zinc finger protein 296 [Source:HGNC Symbol;Acc:HGNC:15981]	19	45071500	45076588	-1	42.0812	42.3943	25.5783	23.2659	697.851	268.59	262.717	33.3299	409.719	12.2928	0.0813482
ENSG00000215421	706.374	-0.794808	0.264809	-3.00143	0.00268711	0.00717317	ZNF407	zinc finger protein 407 [Source:HGNC Symbol;Acc:HGNC:19904]	18	74597870	75065671	1	741.253	618.248	749.258	734.124	574.997	166.289	488.237	710.721	409.841	0.576655	1.73414
ENSG00000175279	349.13	-0.056167	0.281451	-0.199562	0.841823	0.898807	CENPS	centromere protein S [Source:HGNC Symbol;Acc:HGNC:23163]	1	10430443	10442809	1	426.498	707.623	327.722	255.87	453.089	404.62	376.882	429.428	411.53	0.958322	1.04349
ENSG00000041988	551.594	-0.416384	0.36434	-1.14284	0.253104	0.370937	THAP3	THAP domain containing 3 [Source:HGNC Symbol;Acc:HGNC:20855]	1	6624866	6635586	1	513.57	819.437	444.726	422.326	433.598	469.021	333.506	550.015	412.042	0.749147	1.33485
ENSG00000147862	91.7398	4.03829	0.532795	7.57944	3.47e-14	3.36e-13	NFIB	nuclear factor I B [Source:HGNC Symbol;Acc:HGNC:7785]	9	14081843	14398983	-1	11.8949	26.9023	21.7676	40.3509	438.435	336.654	464.976	25.2289	413.355	16.3842	0.0610346
ENSG00000179922	245.822	0.803015	0.29418	2.72967	0.00633973	0.015598	ZNF784	zinc finger protein 784 [Source:HGNC Symbol;Acc:HGNC:33111]	19	55620742	55624601	-1	184.647	373.906	198.736	196.278	475.226	382.425	384.083	238.392	413.911	1.73627	0.575948
ENSG00000186017	326.866	1.14279	0.369202	3.09531	0.0019661	0.00539819	ZNF566	zinc finger protein 566 [Source:HGNC Symbol;Acc:HGNC:25919]	19	36445119	36489902	-1	172.697	204.96	144.618	231.826	341.566	249.256	654.913	188.525	415.245	2.2026	0.45401
ENSG00000173480	290.547	0.32562	0.202054	1.61155	0.10706	0.184797	ZNF417	zinc finger protein 417 [Source:HGNC Symbol;Acc:HGNC:20646]	19	57900296	57916610	-1	310.149	325.652	359.668	335.999	486.154	282.995	477.711	332.867	415.62	1.24861	0.800893
ENSG00000083844	836.11	-0.544302	0.264678	-2.05647	0.0397376	0.079236	ZNF264	zinc finger protein 264 [Source:HGNC Symbol;Acc:HGNC:13057]	19	57191500	57222846	1	659.039	555.669	759.93	452.003	424.631	259.376	564.31	606.66	416.106	0.685896	1.45795
ENSG00000121417	430.733	-0.0552108	0.235933	-0.234011	0.814976	0.879166	ZNF211	zinc finger protein 211 [Source:HGNC Symbol;Acc:HGNC:13003]	19	57630395	57642779	1	485.568	345.236	515.237	386.626	444.895	320.001	484.452	433.167	416.449	0.961406	1.04014
ENSG00000186376	752.903	-1.00597	0.188357	-5.34077	9.26e-08	4.84e-07	ZNF75D	zinc finger protein 75D [Source:HGNC Symbol;Acc:HGNC:13145]	X	135248920	135344087	-1	821.634	1071.28	741.131	727.836	505.745	364.613	379.538	840.47	416.632	0.495713	2.0173
ENSG00000172059	464.991	-0.198916	0.359197	-0.553779	0.57973	0.694835	KLF11	Kruppel like factor 11 [Source:HGNC Symbol;Acc:HGNC:11811]	2	10042849	10054836	1	406.554	302.792	331.391	871.607	327.668	462.933	460.306	478.086	416.969	0.872163	1.14657
ENSG00000186951	1120.28	-1.53729	0.360027	-4.26993	1.96e-05	7.57e-05	PPARA	peroxisome proliferator activated receptor alpha [Source:HGNC Symbol;Acc:HGNC:9232]	22	46150521	46243756	1	1313.25	808.384	1068.94	1662.51	328.472	522.013	407.956	1213.27	419.48	0.345744	2.89231
ENSG00000118620	309.549	0.980678	0.216241	4.53511	5.76e-06	2.4e-05	ZNF430	zinc finger protein 430 [Source:HGNC Symbol;Acc:HGNC:20808]	19	21020620	21060050	1	245.784	177.908	241.862	186.118	446.601	407.672	407.649	212.918	420.641	1.9756	0.506175
ENSG00000136169	1085.35	-1.38638	0.349703	-3.96446	7.36e-05	0.000261188	SETDB2	SET domain bifurcated 2 [Source:HGNC Symbol;Acc:HGNC:20263]	13	49444374	49495003	1	1346.9	718.291	1036.37	1293.66	356.601	540.055	366.351	1098.81	421.002	0.383145	2.60998
ENSG00000066827	474.847	-0.123449	0.207828	-0.593997	0.552514	0.670826	ZFAT	zinc finger and AT-hook domain containing [Source:HGNC Symbol;Acc:HGNC:19899]	8	134477788	134713049	-1	415.431	556.396	419.879	450.071	496.77	416.069	352.37	460.445	421.736	0.915933	1.09178
ENSG00000213347	358.834	-1.00675	0.523091	-1.92462	0.0542775	0.103922	MXD3	MAX dimerization protein 3 [Source:HGNC Symbol;Acc:HGNC:14008]	5	177301461	177312757	-1	376.776	2299.66	468.245	253.345	504.912	525.444	235.155	849.505	421.837	0.496568	2.01382
ENSG00000173041	146.256	2.12239	0.260026	8.16222	3.29e-16	3.76e-15	ZNF680	zinc finger protein 680 [Source:HGNC Symbol;Acc:HGNC:26897]	7	64519884	64563106	-1	87.4557	124.57	87.4189	90.9161	430.305	487.545	351.71	97.5903	423.187	4.33636	0.230608
ENSG00000158691	363.727	0.271664	0.340371	0.798141	0.424788	0.552712	ZSCAN12	zinc finger and SCAN domain containing 12 [Source:HGNC Symbol;Acc:HGNC:13172]	6	28378955	28399734	-1	475.556	283.235	347.824	298.067	436.687	333.949	500.181	351.17	423.606	1.20627	0.829003
ENSG00000119950	1428.41	-0.895352	0.284343	-3.14885	0.00163915	0.00456652	MXI1	MAX interactor 1, dimerization protein [Source:HGNC Symbol;Acc:HGNC:7534]	10	110207605	110287365	1	993.722	754.385	529.883	880.2	484.405	570.983	223.063	789.548	426.15	0.53974	1.85274
ENSG00000197841	332.263	0.433508	0.22666	1.91259	0.0558004	0.106349	ZNF181	zinc finger protein 181 [Source:HGNC Symbol;Acc:HGNC:12971]	19	34734155	34745378	1	337.903	201.231	395.728	330.18	434.169	343.453	501.06	316.261	426.227	1.34771	0.742
ENSG00000165061	53.3636	9.23945	1.04517	8.84011	9.56e-19	1.31e-17	ZMAT4	zinc finger matrin-type 4 [Source:HGNC Symbol;Acc:HGNC:25844]	8	40530590	40897833	-1	1.56373	1.17964	0	0	423.489	594.108	264.668	0.685843	427.422	623.206	0.00160461
ENSG00000161642	469.265	-0.168408	0.163795	-1.02817	0.303872	0.427588	ZNF385A	zinc finger protein 385A [Source:HGNC Symbol;Acc:HGNC:17521]	12	54369133	54391298	-1	507.652	531.147	382.281	499.74	476.299	448.555	358.434	480.205	427.763	0.890792	1.1226
ENSG00000215271	417.498	-0.0693304	0.27242	-0.254499	0.79911	0.868602	HOMEZ	homeobox and leucine zipper encoding [Source:HGNC Symbol;Acc:HGNC:20164]	14	23272422	23299447	-1	401.64	714.723	371.291	324.643	460.117	439.414	390.53	453.074	430.021	0.949117	1.05361
ENSG00000198169	798.774	-1.27334	0.19407	-6.56126	5.34e-11	3.92e-10	ZNF251	zinc finger protein 251 [Source:HGNC Symbol;Acc:HGNC:13045]	8	144720907	144756417	-1	1033.98	1026.8	1090.62	984.769	320.791	608.506	363.555	1034.04	430.951	0.416763	2.39944
ENSG00000144792	102.762	2.56177	0.392121	6.53311	6.44e-11	4.7e-10	ZNF660	zinc finger protein 660 [Source:HGNC Symbol;Acc:HGNC:26720]	3	44578223	44599694	1	78.5714	36.3451	104.421	73.7289	504.341	307.63	483.823	73.2667	431.931	5.89533	0.169626
ENSG00000121297	1085.17	-1.40099	0.258064	-5.42885	5.67e-08	3.06e-07	TSHZ3	teashirt zinc finger homeobox 3 [Source:HGNC Symbol;Acc:HGNC:30700]	19	31274945	31349547	-1	1132	958.952	1169.93	1344.86	363.887	324.628	616.547	1151.44	435.021	0.377807	2.64685
ENSG00000117595	70.4732	4.70501	0.475129	9.9026	4.06e-23	7.39e-22	IRF6	interferon regulatory factor 6 [Source:HGNC Symbol;Acc:HGNC:6121]	1	209785623	209806175	-1	21.75	20.3873	11.33	14.6693	430.072	486.658	392.101	17.0341	436.277	25.6119	0.0390443
ENSG00000154957	310.503	0.616065	0.213631	2.88378	0.0039293	0.0101148	ZNF18	zinc finger protein 18 [Source:HGNC Symbol;Acc:HGNC:12969]	17	11977439	11997510	-1	249.825	231.325	332.714	319.836	361.84	607.631	344.371	283.425	437.947	1.5452	0.647167
ENSG00000170631	325.091	0.472473	0.286154	1.65111	0.0987156	0.172855	ZNF16	zinc finger protein 16 [Source:HGNC Symbol;Acc:HGNC:12947]	8	144930358	144950888	-1	352.785	300.137	313.658	297.318	545.534	378.867	389.464	315.975	437.955	1.38604	0.721478
ENSG00000197782	567.782	-0.335972	0.298851	-1.12421	0.260924	0.379819	ZNF780A	zinc finger protein 780A [Source:HGNC Symbol;Acc:HGNC:27603]	19	40069152	40090938	-1	500.666	738.674	458.257	488.835	301.996	694.024	319.985	546.608	438.668	0.802528	1.24606
ENSG00000198455	696.659	0.140203	0.253844	0.552319	0.58073	0.695548	ZXDB	zinc finger X-linked duplicated B [Source:HGNC Symbol;Acc:HGNC:13199]	X	57591652	57597545	1	402.913	251.759	393.417	547.359	433.914	332.381	551.932	398.862	439.409	1.10166	0.907723
ENSG00000218891	571.054	-0.372717	0.196266	-1.89904	0.0575596	0.1092	ZNF579	zinc finger protein 579 [Source:HGNC Symbol;Acc:HGNC:26646]	19	55576770	55580845	-1	476.569	500.545	637.333	665.484	369.346	373.349	576.05	569.983	439.582	0.771219	1.29665
ENSG00000125398	757.689	-0.705503	0.365073	-1.9325	0.053298	0.102322	SOX9	SRY-box 9 [Source:HGNC Symbol;Acc:HGNC:11204]	17	72121020	72126420	1	831.9	622.695	766.886	659.805	781.338	199.248	341.945	720.322	440.844	0.61201	1.63396
ENSG00000173275	457.519	-0.385455	0.264677	-1.45632	0.145303	0.238072	ZNF449	zinc finger protein 449 [Source:HGNC Symbol;Acc:HGNC:21039]	X	135344796	135363152	1	666.024	514.54	476.348	642.166	445.472	546.145	331.491	574.77	441.036	0.767327	1.30323
ENSG00000120690	2623.63	-2.30591	0.319534	-7.21647	5.34e-13	4.67e-12	ELF1	E74 like ETS transcription factor 1 [Source:HGNC Symbol;Acc:HGNC:3316]	13	40932028	41061440	-1	2361.12	864.081	2778.19	2721.06	536.343	463.675	323.663	2181.11	441.227	0.202294	4.94329
ENSG00000197016	373.846	0.255607	0.268269	0.952804	0.340689	0.466872	ZNF470	zinc finger protein 470 [Source:HGNC Symbol;Acc:HGNC:22220]	19	56567511	56588911	1	413.573	186.49	458.459	423.159	467.817	324.099	535.064	370.42	442.327	1.19412	0.837436
ENSG00000186814	856.779	-1.05867	0.168373	-6.28763	3.22e-10	2.21e-09	ZSCAN30	zinc finger and SCAN domain containing 30 [Source:HGNC Symbol;Acc:HGNC:33517]	18	35251058	35290245	-1	1001.84	781.934	1022.7	879.106	348.064	433.016	546.514	921.395	442.531	0.480284	2.0821
ENSG00000188227	214.303	1.40926	0.37762	3.73195	0.000190007	0.000631125	ZNF793	zinc finger protein 793 [Source:HGNC Symbol;Acc:HGNC:33115]	19	37506939	37548762	1	178.585	75.9529	225.6	184.83	309.898	299.381	718.717	166.242	442.665	2.66278	0.375548
ENSG00000257315	2555.3	-2.55888	0.80976	-3.16005	0.00157744	0.00441319	ZBED6	zinc finger BED-type containing 6 [Source:HGNC Symbol;Acc:HGNC:33273]	1	203795714	203854999	1	2027.75	296.261	3681.84	4484.86	173.781	132.594	1026.95	2622.68	444.44	0.169461	5.90108
ENSG00000185513	490.822	0.0948887	0.264037	0.359377	0.719313	0.808139	L3MBTL1	L3MBTL1, histone methyl-lysine binding protein [Source:HGNC Symbol;Acc:HGNC:15905]	20	43489442	43550950	1	358.785	320.102	543.448	443.139	376.75	444.689	514.172	416.368	445.204	1.06925	0.935231
ENSG00000251369	449.447	0.217053	0.258254	0.840461	0.40065	0.528425	ZNF550	zinc finger protein 550 [Source:HGNC Symbol;Acc:HGNC:28643]	19	57535257	57559863	-1	419.425	294.331	456.028	382.732	406.073	380.058	565.809	388.129	450.647	1.16108	0.861271
ENSG00000221923	366.72	0.210146	0.345058	0.609018	0.542512	0.662228	ZNF880	zinc finger protein 880 [Source:HGNC Symbol;Acc:HGNC:37249]	19	52369917	52385795	1	414.988	351.964	406.276	394.077	565.095	151.09	639.661	391.826	451.949	1.15344	0.86697
ENSG00000167380	730.979	-1.14666	0.266917	-4.29594	1.74e-05	6.79e-05	ZNF226	zinc finger protein 226 [Source:HGNC Symbol;Acc:HGNC:13019]	19	44165073	44178381	1	1275.58	1189.51	945.481	593.016	447.092	566.458	344.122	1000.9	452.557	0.452152	2.21165
ENSG00000197162	459.498	-0.386157	0.195889	-1.9713	0.0486893	0.0945635	ZNF785	zinc finger protein 785 [Source:HGNC Symbol;Acc:HGNC:26496]	16	30573740	30585771	-1	580.162	628.965	587.063	576.938	512.02	430.477	418.804	593.282	453.767	0.764842	1.30746
ENSG00000196757	405.614	0.01763	0.233453	0.0755184	0.939802	0.965668	ZNF700	zinc finger protein 700 [Source:HGNC Symbol;Acc:HGNC:25292]	19	11925068	11950773	1	393.18	470.973	475.929	456.471	385.038	431.455	545.982	449.138	454.158	1.01118	0.988946
ENSG00000186777	59.9597	6.4926	0.522031	12.4372	1.64e-35	5.95e-34	ZNF732	zinc finger protein 732 [Source:HGNC Symbol;Acc:HGNC:37138]	4	270675	305321	-1	3.36452	1.4888	7.82562	6.59605	648.438	284.739	436.323	4.81875	456.5	94.7342	0.0105559
ENSG00000197472	88.4214	3.10975	0.59141	5.25819	1.45e-07	7.43e-07	ZNF695	zinc finger protein 695 [Source:HGNC Symbol;Acc:HGNC:30954]	1	246945547	247008093	-1	54.7904	82.7534	55.7057	20.3451	512.989	511.924	345.527	53.3986	456.813	8.55478	0.116894
ENSG00000169955	457.455	0.0502038	0.244509	0.205325	0.837318	0.895508	ZNF747	zinc finger protein 747 [Source:HGNC Symbol;Acc:HGNC:28350]	16	30530367	30535347	-1	445.608	527.416	400.88	401.658	474.436	464.483	438.385	443.89	459.101	1.03427	0.966868
ENSG00000089116	55.4202	9.58964	3.80603	2.51959	0.0117492	0.027074	LHX5	LIM homeobox 5 [Source:HGNC Symbol;Acc:HGNC:14216]	12	113462034	113472280	-1	2.247	0	0	0	1146.52	190.095	42.2967	0.56175	459.638	818.225	0.00122216
ENSG00000096654	295.548	0.646559	0.203717	3.17381	0.00150454	0.00422793	ZNF184	zinc finger protein 184 [Source:HGNC Symbol;Acc:HGNC:12975]	6	27450743	27473118	-1	325.754	343.039	290.358	223.442	423.473	552.419	412.646	295.648	462.846	1.56553	0.638762
ENSG00000165030	1401.3	-2.31608	0.412232	-5.61839	1.93e-08	1.09e-07	NFIL3	nuclear factor, interleukin 3 regulated [Source:HGNC Symbol;Acc:HGNC:7787]	9	91409045	91423862	-1	2698.25	2886.63	1459.61	2214.43	566.43	448.24	379.651	2314.73	464.774	0.20079	4.98033
ENSG00000189042	242.088	1.30292	0.288087	4.52266	6.11e-06	2.54e-05	ZNF567	zinc finger protein 567 [Source:HGNC Symbol;Acc:HGNC:28696]	19	36687612	36727701	1	209.657	100.878	229.604	215.591	520.398	437.642	440.908	188.933	466.316	2.46816	0.40516
ENSG00000186130	500.801	0.204414	0.230088	0.888418	0.374316	0.501617	ZBTB6	zinc finger and BTB domain containing 6 [Source:HGNC Symbol;Acc:HGNC:16764]	9	122908056	122913330	-1	473.321	301.874	448.526	398.52	600.315	299.126	499.744	405.56	466.395	1.15	0.869563
ENSG00000166704	337.384	0.506737	0.266166	1.90384	0.0569312	0.108181	ZNF606	zinc finger protein 606 [Source:HGNC Symbol;Acc:HGNC:25879]	19	57977053	58003349	-1	406.957	258.685	332.046	317.249	410.081	371.616	619.035	328.734	466.911	1.42033	0.704062
ENSG00000180626	354.678	0.580352	0.255011	2.27579	0.0228584	0.0488553	ZNF594	zinc finger protein 594 [Source:HGNC Symbol;Acc:HGNC:29392]	17	5179536	5191883	-1	307.848	255.107	356.311	334.752	376.261	319.777	707.5	313.504	467.846	1.49231	0.670101
ENSG00000177311	5008.64	-3.45608	0.274088	-12.6094	1.87e-36	7.09e-35	ZBTB38	zinc finger and BTB domain containing 38 [Source:HGNC Symbol;Acc:HGNC:26636]	3	141324213	141449792	1	5928.62	2577.49	5821.28	6234.91	368.092	434.3	603.551	5140.57	468.648	0.0911664	10.969
ENSG00000177842	124.577	3.58436	0.44062	8.13481	4.13e-16	4.68e-15	ZNF620	zinc finger protein 620 [Source:HGNC Symbol;Acc:HGNC:28742]	3	40477131	40518736	1	35.4018	38.0197	47.6459	35.0052	491.214	377.711	538.389	39.0182	469.105	12.0227	0.0831758
ENSG00000164916	2078.4	-2.11158	0.243756	-8.66268	4.61e-18	6.03e-17	FOXK1	forkhead box K1 [Source:HGNC Symbol;Acc:HGNC:23480]	7	4682309	4771443	1	2091.54	1361.51	2177.2	2487.82	500.403	435.515	472.648	2029.52	469.522	0.231346	4.32252
ENSG00000129194	147.801	2.86923	0.416437	6.88995	5.58e-12	4.47e-11	SOX15	SRY-box 15 [Source:HGNC Symbol;Acc:HGNC:11196]	17	7588178	7590170	-1	92.0172	69.8667	59.0478	38.1167	746.438	362.213	303.422	64.7621	470.691	7.268	0.137589
ENSG00000196724	153.439	1.937	0.330593	5.85918	4.65e-09	2.82e-08	ZNF418	zinc finger protein 418 [Source:HGNC Symbol;Acc:HGNC:20647]	19	57921884	57935393	-1	127.974	118.949	173.627	75.6759	351.78	412.1	652.083	124.056	471.988	3.80462	0.262838
ENSG00000137185	338.33	0.577869	0.27812	2.07777	0.0377303	0.0757639	ZSCAN9	zinc finger and SCAN domain containing 9 [Source:HGNC Symbol;Acc:HGNC:12984]	6	28224886	28233482	1	281.469	374.913	348.528	265.519	402.993	466.951	550.034	317.607	473.326	1.49029	0.671012
ENSG00000147118	334.38	0.551662	0.222284	2.48178	0.0130727	0.0297625	ZNF182	zinc finger protein 182 [Source:HGNC Symbol;Acc:HGNC:13001]	X	47974851	48003978	-1	340.61	364.315	310.237	286	392.724	638.589	402.54	325.291	477.951	1.46931	0.680594
ENSG00000197124	123.602	3.32643	0.42437	7.83852	4.56e-15	4.75e-14	ZNF682	zinc finger protein 682 [Source:HGNC Symbol;Acc:HGNC:28857]	19	19997058	20039506	-1	31.4586	38.0875	61.2738	61.9496	365.707	473.455	601.362	48.1924	480.175	9.96371	0.100364
ENSG00000196437	255.509	1.27722	0.262114	4.87279	1.1e-06	5.03e-06	ZNF569	zinc finger protein 569 [Source:HGNC Symbol;Acc:HGNC:24737]	19	37411155	37469275	-1	227.406	179.378	220.872	164.781	485.658	427.377	527.892	198.109	480.309	2.42446	0.412462
ENSG00000198393	420.303	0.502351	0.287304	1.7485	0.0803775	0.145475	ZNF26	zinc finger protein 26 [Source:HGNC Symbol;Acc:HGNC:13053]	12	132986365	133032952	1	322.362	236.456	421.976	376.231	402.787	316.809	723.23	339.256	480.942	1.41764	0.7054
ENSG00000189298	244.082	1.08072	0.25635	4.2158	2.49e-05	9.49e-05	ZKSCAN3	zinc finger with KRAB and SCAN domains 3 [Source:HGNC Symbol;Acc:HGNC:13853]	6	28349914	28369177	1	245.129	244.722	258.834	170.475	568.722	397.844	487.92	229.79	484.829	2.10988	0.473961
ENSG00000167384	285.796	0.943323	0.216575	4.35564	1.33e-05	5.27e-05	ZNF180	zinc finger protein 180 [Source:HGNC Symbol;Acc:HGNC:12970]	19	44474428	44500524	-1	290.932	255.554	284.63	181.603	408.014	445.399	604.326	253.18	485.913	1.91924	0.52104
ENSG00000105136	555.681	-0.182201	0.361142	-0.504512	0.613902	0.724407	ZNF419	zinc finger protein 419 [Source:HGNC Symbol;Acc:HGNC:20648]	19	57487711	57496097	1	546.877	549.803	595.011	525.021	544.073	438.992	481.66	554.178	488.242	0.88102	1.13505
ENSG00000169155	717.609	0.0449185	0.284544	0.157861	0.874566	0.920986	ZBTB43	zinc finger and BTB domain containing 43 [Source:HGNC Symbol;Acc:HGNC:17908]	9	126805006	126838210	1	562.531	328.078	421.921	584.597	492.919	364.759	609.045	474.282	488.908	1.03084	0.970084
ENSG00000265763	67.0041	5.51534	0.477438	11.5519	7.22e-31	2.03e-29	ZNF488	zinc finger protein 488 [Source:HGNC Symbol;Acc:HGNC:23535]	10	47365496	47384273	-1	4.63335	21.0851	8.05646	10.9233	484.857	322.755	666.469	11.1745	491.36	43.9714	0.0227421
ENSG00000197937	443.365	0.355894	0.305333	1.16559	0.243778	0.360049	ZNF347	zinc finger protein 347 [Source:HGNC Symbol;Acc:HGNC:16447]	19	53124072	53159075	-1	449.654	172.456	427.916	489.156	570.571	393.203	511.868	384.795	491.881	1.27829	0.782294
ENSG00000144161	386.911	1.035	0.245592	4.21429	2.51e-05	9.54e-05	ZC3H8	zinc finger CCCH-type containing 8 [Source:HGNC Symbol;Acc:HGNC:30941]	2	112211525	112255136	-1	297.392	305.091	203.998	167.989	549.628	512.671	428.015	243.617	496.771	2.03915	0.490401
ENSG00000205189	584.327	0.380142	0.316387	1.20151	0.229554	0.343313	ZBTB10	zinc finger and BTB domain containing 10 [Source:HGNC Symbol;Acc:HGNC:30953]	8	80485619	80526265	1	305.473	195.623	427.111	598.53	540.732	493.961	455.74	381.684	496.811	1.30163	0.768269
ENSG00000189308	825.269	-0.762641	0.157153	-4.85286	1.22e-06	5.53e-06	LIN54	lin-54 DREAM MuvB core complex component [Source:HGNC Symbol;Acc:HGNC:25397]	4	82909973	83012926	-1	841.007	659.947	984.398	891.981	459.455	516.341	519.215	844.334	498.337	0.590213	1.6943
ENSG00000167785	633.824	-0.267894	0.227367	-1.17825	0.238698	0.354014	ZNF558	zinc finger protein 558 [Source:HGNC Symbol;Acc:HGNC:26422]	19	8806170	8832328	-1	695.917	353.306	669.204	681.638	430.301	511.247	555.099	600.016	498.882	0.831447	1.20272
ENSG00000213015	1230.28	-1.75928	0.156838	-11.2172	3.36e-29	8.66e-28	ZNF580	zinc finger protein 580 [Source:HGNC Symbol;Acc:HGNC:29473]	19	55635016	55643469	1	1645.73	2139.76	1579.34	1388.45	528.325	541.089	428.236	1688.32	499.217	0.295688	3.38194
ENSG00000250312	188.729	2.22026	0.318137	6.97893	2.97e-12	2.44e-11	ZNF718	zinc finger protein 718 [Source:HGNC Symbol;Acc:HGNC:26889]	4	124480	202303	1	106.98	94.3258	112.885	116.627	606.184	250.649	647.155	107.704	501.329	4.65468	0.214838
ENSG00000165244	253.552	1.06223	0.39337	2.70033	0.00692702	0.0168724	ZNF367	zinc finger protein 367 [Source:HGNC Symbol;Acc:HGNC:18320]	9	96385941	96418329	-1	116.97	482.541	185.269	181.015	669.677	510.137	328.594	241.449	502.803	2.08244	0.480205
ENSG00000169981	349.195	1.25589	0.23014	5.45708	4.84e-08	2.63e-07	ZNF35	zinc finger protein 35 [Source:HGNC Symbol;Acc:HGNC:13099]	3	44648727	44660791	1	199.191	180.988	216.46	253.106	583.437	289.082	647.654	212.436	506.724	2.3853	0.419235
ENSG00000168152	174.238	2.37573	0.310716	7.64598	2.07e-14	2.05e-13	THAP9	THAP domain containing 9 [Source:HGNC Symbol;Acc:HGNC:23192]	4	82900684	82919969	1	98.2309	82.5655	107.578	102.445	484.634	454.406	585.496	97.7048	508.179	5.20116	0.192265
ENSG00000152977	696.615	-0.59689	0.724281	-0.824114	NA	NA	ZIC1	Zic family member 1 [Source:HGNC Symbol;Acc:HGNC:12872]	3	147393422	147510293	1	719.519	846.088	830.903	706.633	1457.01	51.7456	22.7738	775.786	510.509	0.658054	1.51963
ENSG00000153814	768.279	-1.10355	0.275443	-4.00647	6.16e-05	0.000221569	JAZF1	JAZF zinc finger 1 [Source:HGNC Symbol;Acc:HGNC:28917]	7	27830573	28180743	-1	959.11	784.472	1150.44	1495.45	540.955	499.855	492.168	1097.37	510.993	0.465652	2.14753
ENSG00000149054	295.566	0.937379	0.267738	3.50111	0.000463323	0.00143631	ZNF215	zinc finger protein 215 [Source:HGNC Symbol;Acc:HGNC:13007]	11	6926404	7001004	1	287.786	214.323	308.77	256.271	446.715	528.377	559.737	266.788	511.61	1.91767	0.521467
ENSG00000083307	65.2439	9.602	1.24165	7.73327	1.05e-14	1.06e-13	GRHL2	grainyhead like transcription factor 2 [Source:HGNC Symbol;Acc:HGNC:2799]	8	101492432	101669726	1	0	1.24025	0.998714	0.365416	524.155	363.994	650.366	0.651095	512.838	787.655	0.00126959
ENSG00000144655	844.072	-0.0461517	0.510637	-0.0903806	0.927985	0.957844	CSRNP1	cysteine and serine rich nuclear protein 1 [Source:HGNC Symbol;Acc:HGNC:14300]	3	39141855	39154562	-1	469.136	351.993	468.637	836.575	931.99	314.474	297.923	531.585	514.796	0.968416	1.03261
ENSG00000111087	352.461	0.628714	0.434113	1.44827	0.14754	0.240933	GLI1	GLI family zinc finger 1 [Source:HGNC Symbol;Acc:HGNC:4317]	12	57460135	57472262	1	268.453	374.304	487.163	209.345	524.526	396.39	628.724	334.816	516.547	1.54278	0.648182
ENSG00000236609	119.353	2.89726	0.403246	7.18485	6.73e-13	5.85e-12	ZNF853	zinc finger protein 853 [Source:HGNC Symbol;Acc:HGNC:21767]	7	6615617	6624290	1	37.2988	62.5621	58.3853	117.719	552.775	743.896	254.627	68.9914	517.099	7.49513	0.13342
ENSG00000176024	230.164	1.53109	0.358471	4.27115	1.94e-05	7.53e-05	ZNF613	zinc finger protein 613 [Source:HGNC Symbol;Acc:HGNC:25827]	19	51927147	51948759	1	188.319	211.586	129.867	187.839	641.681	491.625	418.605	179.403	517.304	2.88348	0.346804
ENSG00000111145	2407.43	-2.76055	0.209744	-13.1616	1.46e-39	6.47e-38	ELK3	ELK3, ETS transcription factor [Source:HGNC Symbol;Acc:HGNC:3325]	12	96194382	96269835	1	3637.13	3296.84	3260.17	3813.85	473.212	608.153	471.692	3502	517.686	0.147826	6.76472
ENSG00000255192	62.9051	9.88111	2.52106	3.91943	8.88e-05	0.000311335	NANOGP8	Nanog homeobox retrogene P8 [Source:HGNC Symbol;Acc:HGNC:23106]	15	35084193	35085110	-1	0	0	0	1.95924	439.267	755.094	362.598	0.48981	518.986	1059.57	0.000943781
ENSG00000129173	110.202	2.7123	0.496983	5.45754	4.83e-08	2.62e-07	E2F8	E2F transcription factor 8 [Source:HGNC Symbol;Acc:HGNC:24727]	11	19224063	19241620	-1	26.2315	163.579	74.6854	53.7968	620.686	386.665	549.992	79.5731	519.114	6.52374	0.153286
ENSG00000152454	173.427	2.18305	0.406724	5.36739	7.99e-08	4.22e-07	ZNF256	zinc finger protein 256 [Source:HGNC Symbol;Acc:HGNC:13049]	19	57940833	57947675	-1	135.054	121.102	97.1638	107.656	687.093	486.512	394.758	115.244	522.788	4.53637	0.220441
ENSG00000077150	1942.41	-1.83991	0.507077	-3.62845	0.000285129	0.000916724	NFKB2	nuclear factor kappa B subunit 2 [Source:HGNC Symbol;Acc:HGNC:7795]	10	102394110	102402529	1	1253.85	2751.8	1305.63	2190.88	618.927	632.813	320.545	1875.54	524.095	0.279437	3.57863
ENSG00000123411	542.247	0.0479513	0.308911	0.155226	0.876643	0.922567	IKZF4	IKAROS family zinc finger 4 [Source:HGNC Symbol;Acc:HGNC:13179]	12	56007659	56038435	1	497.543	361.384	604.188	581.228	401.418	493.746	690.285	511.086	528.483	1.03404	0.967081
ENSG00000174428	574.641	-0.801874	0.305028	-2.62885	0.00856741	0.0204193	GTF2IRD2B	GTF2I repeat domain containing 2B [Source:HGNC Symbol;Acc:HGNC:33125]	7	75092573	75149817	1	962.907	1277.55	676.086	794.711	758.204	388.059	445.173	927.813	530.479	0.571752	1.74901
ENSG00000261221	733.869	-0.474924	0.181666	-2.61427	0.00894175	0.0212245	ZNF865	zinc finger protein 865 [Source:HGNC Symbol;Acc:HGNC:38705]	19	55605405	55617269	1	543.97	951.666	655.588	808.363	470.375	620.626	508.693	739.897	533.232	0.720684	1.38757
ENSG00000181690	836.884	-0.754752	0.25444	-2.96633	0.00301381	0.00796026	PLAG1	PLAG1 zinc finger [Source:HGNC Symbol;Acc:HGNC:9045]	8	56160904	56211324	-1	1055.8	632.939	954.997	959.596	498.094	533.153	570.935	900.833	534.06	0.592852	1.68676
ENSG00000178163	1133.93	-0.895012	0.333167	-2.68638	0.00722319	0.017513	ZNF518B	zinc finger protein 518B [Source:HGNC Symbol;Acc:HGNC:29365]	4	10439874	10457410	-1	1096.73	744.495	1023.24	1107.93	495.421	920.921	191.662	993.1	536.001	0.539726	1.85279
ENSG00000198551	443.268	0.388152	0.374102	1.03756	0.299477	0.422696	ZNF627	zinc finger protein 627 [Source:HGNC Symbol;Acc:HGNC:30570]	19	11559374	11619135	1	404.346	419.506	408.807	411.036	629.885	368.861	612.703	410.924	537.15	1.30718	0.765008
ENSG00000136870	780.206	-0.495308	0.219195	-2.25967	0.0238417	0.0506984	ZNF189	zinc finger protein 189 [Source:HGNC Symbol;Acc:HGNC:12980]	9	101398873	101410660	1	770.421	675.62	822.945	771.767	462.058	516.782	638.455	760.188	539.098	0.709164	1.41011
ENSG00000105750	176.767	2.68602	0.235293	11.4157	3.49e-30	9.52e-29	ZNF85	zinc finger protein 85 [Source:HGNC Symbol;Acc:HGNC:13160]	19	20923222	20950697	1	73.4408	125.835	74.4938	64.9734	625.16	491.015	503.872	84.6859	540.016	6.37669	0.156821
ENSG00000131116	706.411	-0.542742	0.238416	-2.27645	0.0228191	0.0487788	ZNF428	zinc finger protein 428 [Source:HGNC Symbol;Acc:HGNC:20804]	19	43607219	43619874	-1	644.066	885.02	880.985	758.704	497.44	468.518	663.408	792.194	543.122	0.685592	1.45859
ENSG00000101493	2155.35	-2.12417	0.465418	-4.564	5.02e-06	2.11e-05	ZNF516	zinc finger protein 516 [Source:HGNC Symbol;Acc:HGNC:28990]	18	76358190	76495190	-1	2411.61	1381.77	2153.19	3508.66	671.5	868.546	90.1445	2363.81	543.397	0.229882	4.35006
ENSG00000133250	404.993	0.462606	0.192045	2.40884	0.0160032	0.0356091	ZNF414	zinc finger protein 414 [Source:HGNC Symbol;Acc:HGNC:20630]	19	8509678	8514164	-1	355	496.301	357.671	369.705	567.694	610.219	452.957	394.669	543.623	1.37741	0.725998
ENSG00000144026	555.891	-0.202423	0.217378	-0.931201	0.35175	0.478654	ZNF514	zinc finger protein 514 [Source:HGNC Symbol;Acc:HGNC:25894]	2	95147330	95165413	-1	619.831	576.538	643.337	649.708	652.941	623.503	354.955	622.354	543.8	0.87378	1.14445
ENSG00000188321	354.466	0.577762	0.158488	3.64546	0.000266909	0.000863602	ZNF559	zinc finger protein 559 [Source:HGNC Symbol;Acc:HGNC:28197]	19	9323772	9351162	1	341.435	377.551	419.128	324.454	430.793	578.685	625.775	365.642	545.084	1.49076	0.670799
ENSG00000127989	503.389	0.693233	0.216697	3.19909	0.0013786	0.00391143	MTERF1	mitochondrial transcription termination factor 1 [Source:HGNC Symbol;Acc:HGNC:21463]	7	91692008	91880720	-1	402.613	319.682	357.084	273.119	619.544	473.67	545.21	338.124	546.141	1.61521	0.619115
ENSG00000181007	269.933	1.50242	0.325209	4.61984	3.84e-06	1.64e-05	ZFP82	ZFP82 zinc finger protein [Source:HGNC Symbol;Acc:HGNC:28682]	19	36383120	36418656	-1	218.633	136.98	173.048	242.746	503.605	586.218	553.255	192.852	547.692	2.83996	0.352117
ENSG00000197062	595.303	-0.249921	0.253529	-0.98577	0.324246	0.449742	ZSCAN26	zinc finger and SCAN domain containing 26 [Source:HGNC Symbol;Acc:HGNC:12978]	6	28267010	28278224	1	754.397	592.299	722.946	537.74	629.869	531.704	482.932	651.845	548.168	0.840948	1.18913
ENSG00000121406	353.711	0.792902	0.221024	3.5874	0.000333993	0.00106019	ZNF549	zinc finger protein 549 [Source:HGNC Symbol;Acc:HGNC:26632]	19	57527325	57557542	1	327.538	252.021	312.886	379.981	591.09	355.121	704.744	318.107	550.318	1.72998	0.578041
ENSG00000118922	1139.21	-0.742734	0.344886	-2.15356	0.0312746	0.0643008	KLF12	Kruppel like factor 12 [Source:HGNC Symbol;Acc:HGNC:6346]	13	73686089	73995056	-1	800.139	479.835	1444.35	962.998	531.163	368.501	751.919	921.831	550.527	0.597211	1.67445
ENSG00000234616	1418.68	-1.87479	0.34142	-5.49115	3.99e-08	2.19e-07	JRK	Jrk helix-turn-helix protein [Source:HGNC Symbol;Acc:HGNC:6199]	8	142657460	142681968	-1	2114.15	1683.83	2579.33	1734.7	535.158	234.247	887.384	2028	552.263	0.272319	3.67217
ENSG00000179456	605.211	-0.0302856	0.248846	-0.121704	0.903134	0.940233	ZBTB18	zinc finger and BTB domain containing 18 [Source:HGNC Symbol;Acc:HGNC:13030]	1	244048939	244057476	1	641.472	332.326	709.598	574.003	590.518	551.577	518.792	564.35	553.629	0.981003	1.01936
ENSG00000163884	269.756	2.93839	0.621327	4.72921	2.25e-06	9.92e-06	KLF15	Kruppel like factor 15 [Source:HGNC Symbol;Acc:HGNC:14536]	3	126342635	126357442	-1	64.9568	48.2234	47.3802	128.209	710.594	708.416	246.309	72.1923	555.106	7.68927	0.130051
ENSG00000163666	73.9852	5.26815	0.424562	12.4084	2.35e-35	8.49e-34	HESX1	HESX homeobox 1 [Source:HGNC Symbol;Acc:HGNC:4877]	3	57197838	57227606	-1	12.4054	15.7734	18.4782	11.364	880.538	362.902	421.997	14.5052	555.146	38.2721	0.0261287
ENSG00000141956	526.387	0.601447	0.245756	2.44733	0.0143918	0.0324083	PRDM15	PR/SET domain 15 [Source:HGNC Symbol;Acc:HGNC:13999]	21	41798225	41879482	-1	333.742	261.719	386.888	481.041	455.551	434.875	775.273	365.847	555.233	1.51766	0.658907
ENSG00000188786	906.899	-0.429732	0.259307	-1.65723	0.0974727	0.170994	MTF1	metal regulatory transcription factor 1 [Source:HGNC Symbol;Acc:HGNC:7428]	1	37809567	37859620	-1	685.783	557.033	827.098	922.781	755.207	280.376	630.673	748.174	555.419	0.742366	1.34704
ENSG00000167394	591.102	-0.463234	0.177573	-2.60869	0.00908884	0.0215216	ZNF668	zinc finger protein 668 [Source:HGNC Symbol;Acc:HGNC:25821]	16	31060843	31074320	-1	812.468	862.438	626.333	772.721	569.634	502.483	596.012	768.49	556.043	0.723552	1.38207
ENSG00000196417	353.359	1.26663	0.258344	4.90288	9.44e-07	4.36e-06	ZNF765	zinc finger protein 765 [Source:HGNC Symbol;Acc:HGNC:25092]	19	53389793	53430413	1	241.604	153.426	227.012	300.716	606.516	494.623	567.6	230.689	556.247	2.41124	0.414725
ENSG00000167377	657.095	-0.408559	0.24626	-1.65906	0.0971043	0.170486	ZNF23	zinc finger protein 23 [Source:HGNC Symbol;Acc:HGNC:13023]	16	71447597	71463095	-1	834.952	543.797	898.241	677.552	593.922	573.786	504.037	738.635	557.248	0.75443	1.3255
ENSG00000174652	957.033	-1.08395	0.232102	-4.67014	3.01e-06	1.3e-05	ZNF266	zinc finger protein 266 [Source:HGNC Symbol;Acc:HGNC:13059]	19	9412461	9435578	-1	1055.37	915.815	1219.91	1568.14	564.85	485.404	632.732	1189.81	560.995	0.471501	2.12089
ENSG00000196387	463.344	0.377904	0.302425	1.24958	0.211453	0.32147	ZNF140	zinc finger protein 140 [Source:HGNC Symbol;Acc:HGNC:12925]	12	133079838	133107544	1	480.432	312.166	467.398	470.378	529.609	392.325	763.395	432.594	561.776	1.29862	0.770046
ENSG00000177932	468.188	0.144339	0.234337	0.615946	0.53793	0.658127	ZNF354C	zinc finger protein 354C [Source:HGNC Symbol;Acc:HGNC:16736]	5	179060415	179083537	1	655.467	372.721	511.123	501.182	697.593	305.847	683.095	510.123	562.178	1.10204	0.907404
ENSG00000198795	984.96	-1.78064	0.312308	-5.70154	1.19e-08	6.89e-08	ZNF521	zinc finger protein 521 [Source:HGNC Symbol;Acc:HGNC:24605]	18	25061926	25352190	-1	2181.7	2364.44	1308.68	1886.17	785.139	265.417	637.186	1935.25	562.581	0.290702	3.43995
ENSG00000056277	364.444	0.820628	0.226822	3.61794	0.000296956	0.000951528	ZNF280C	zinc finger protein 280C [Source:HGNC Symbol;Acc:HGNC:25955]	X	130202711	130268899	-1	308.001	291.498	322.846	350.634	499.46	636.597	553.341	318.245	563.133	1.7695	0.565133
ENSG00000104221	589.08	0.00682126	0.211017	0.0323256	0.974212	0.988157	BRF2	BRF2, RNA polymerase III transcription initiation factor subunit [Source:HGNC Symbol;Acc:HGNC:17298]	8	37843268	37849904	-1	549.518	531.192	638.366	532.184	526.707	475.132	691.753	562.815	564.531	1.00305	0.996961
ENSG00000025434	565.245	-1.01447	0.224202	-4.52481	6.04e-06	2.51e-05	NR1H3	nuclear receptor subfamily 1 group H member 3 [Source:HGNC Symbol;Acc:HGNC:7966]	11	47248300	47269032	1	1175.02	1210.11	924.299	1247.96	624.178	611.655	457.982	1139.35	564.605	0.495551	2.01795
ENSG00000186020	503.832	0.579215	0.221266	2.61772	0.00885182	0.0210338	ZNF529	zinc finger protein 529 [Source:HGNC Symbol;Acc:HGNC:29328]	19	36534774	36605276	-1	314.805	274.817	435.876	487.949	503.251	437.469	754.454	378.362	565.058	1.49343	0.669598
ENSG00000131845	592.379	-0.0698773	0.159739	-0.437447	0.661787	0.762393	ZNF304	zinc finger protein 304 [Source:HGNC Symbol;Acc:HGNC:13505]	19	57351307	57359898	1	662.52	508.987	564.022	636.465	598.082	537.473	560.121	592.998	565.225	0.953165	1.04914
ENSG00000197951	341.206	0.606499	0.215812	2.81032	0.00494927	0.0124721	ZNF71	zinc finger protein 71 [Source:HGNC Symbol;Acc:HGNC:13141]	19	56595264	56626481	1	332.672	520.59	295.92	347.438	644.384	531.963	523.338	374.155	566.562	1.51424	0.660396
ENSG00000198105	547.869	-0.157786	0.258041	-0.611478	0.540883	0.660779	ZNF248	zinc finger protein 248 [Source:HGNC Symbol;Acc:HGNC:13041]	10	37776526	37858106	-1	747.346	736.72	593.507	472.34	672.188	500.788	538.482	637.478	570.486	0.894911	1.11743
ENSG00000160685	1602.75	-0.957845	0.212195	-4.514	6.36e-06	2.64e-05	ZBTB7B	zinc finger and BTB domain containing 7B [Source:HGNC Symbol;Acc:HGNC:18668]	1	155002630	155018522	1	885.779	1000.61	1180.54	1377.31	601.541	564.559	550.125	1111.06	572.075	0.514891	1.94216
ENSG00000157613	5102.61	-3.86743	0.318783	-12.1319	7.16e-34	2.37e-32	CREB3L1	cAMP responsive element binding protein 3 like 1 [Source:HGNC Symbol;Acc:HGNC:18856]	11	46277661	46321422	1	7412.94	4381.8	9190.84	12526.8	599.155	666.228	458.28	8378.11	574.554	0.068578	14.5819
ENSG00000272602	204.736	1.89864	0.379102	5.00826	5.49e-07	2.6e-06	ZNF595	zinc finger protein 595 [Source:HGNC Symbol;Acc:HGNC:27196]	4	53285	88211	1	164.766	209.334	133.41	113.53	881.419	367.878	481.288	155.26	576.862	3.71546	0.269146
ENSG00000197372	223.124	1.92762	0.284747	6.76958	1.29e-11	1e-10	ZNF675	zinc finger protein 675 [Source:HGNC Symbol;Acc:HGNC:30768]	19	23525631	23687220	-1	177.347	123.645	149.413	158.081	684.628	509.723	543.578	152.121	579.31	3.80821	0.262591
ENSG00000198517	1687.68	-1.0113	0.289784	-3.48984	0.000483319	0.0014939	MAFK	MAF bZIP transcription factor K [Source:HGNC Symbol;Acc:HGNC:6782]	7	1530714	1543043	1	883.868	1186.91	971.123	1644.32	559.458	589.664	595.096	1171.56	581.406	0.496268	2.01504
ENSG00000124459	580.918	0.18987	0.258328	0.734997	0.462341	0.588404	ZNF45	zinc finger protein 45 [Source:HGNC Symbol;Acc:HGNC:13111]	19	43912629	43935278	-1	551.143	394.289	535.047	580.14	584.233	323.109	852.836	515.155	586.726	1.13893	0.878016
ENSG00000169083	2442.35	-2.28488	0.363975	-6.27756	3.44e-10	2.35e-09	AR	androgen receptor [Source:HGNC Symbol;Acc:HGNC:644]	X	67544032	67730619	1	2966.75	1966.81	3210.55	3359.65	664.696	387.7	716.212	2875.94	589.536	0.204989	4.87831
ENSG00000186416	585.368	0.455344	0.133791	3.4034	0.00066553	0.00200723	NKRF	NFKB repressing factor [Source:HGNC Symbol;Acc:HGNC:19374]	X	119588337	119606443	-1	402.441	494.164	438.187	386.434	532.924	678.346	560.068	430.306	590.446	1.37215	0.728782
ENSG00000196793	294.611	1.80503	0.315001	5.73024	1e-08	5.88e-08	ZNF239	zinc finger protein 239 [Source:HGNC Symbol;Acc:HGNC:13031]	10	43556344	43574618	-1	163.953	133.88	226.515	153.431	483.956	322.107	966.78	169.445	590.948	3.48755	0.286734
ENSG00000198839	628.776	-0.288623	0.230534	-1.25198	0.210579	0.320487	ZNF277	zinc finger protein 277 [Source:HGNC Symbol;Acc:HGNC:13070]	7	112206588	112343096	1	843.267	632.03	545.227	853.369	457.105	876.319	440.407	718.473	591.277	0.822963	1.21512
ENSG00000172216	2051.81	-2.45776	0.485253	-5.06491	4.09e-07	1.97e-06	CEBPB	CCAAT enhancer binding protein beta [Source:HGNC Symbol;Acc:HGNC:1834]	20	50190734	50192689	1	3538.43	5067.41	1310.05	3102.94	619.142	809.013	350.492	3254.71	592.882	0.182161	5.48964
ENSG00000185278	604.554	0.364348	0.36134	1.00832	0.313298	0.437932	ZBTB37	zinc finger and BTB domain containing 37 [Source:HGNC Symbol;Acc:HGNC:28365]	1	173868082	173903549	1	376.925	204.233	579.833	683.909	473.951	405.324	902.884	461.225	594.053	1.28799	0.776404
ENSG00000132005	656.28	-0.0539662	0.228914	-0.235749	0.813627	0.878615	RFX1	regulatory factor X1 [Source:HGNC Symbol;Acc:HGNC:9982]	19	13961538	14007039	-1	605.105	603.48	586.576	681.743	478.867	522.692	786.36	619.226	595.973	0.962448	1.03902
ENSG00000170365	699.413	0.569326	0.220244	2.58498	0.0097384	0.0228998	SMAD1	SMAD family member 1 [Source:HGNC Symbol;Acc:HGNC:6767]	4	145481194	145558079	1	395.031	388.745	348.574	479.43	507.608	501.942	782.924	402.945	597.491	1.48281	0.674395
ENSG00000166949	3096.28	-2.57762	0.181747	-14.1824	1.18e-45	6.82e-44	SMAD3	SMAD family member 3 [Source:HGNC Symbol;Acc:HGNC:6769]	15	67063763	67195195	1	3737.27	2884.44	3945.76	3688.98	628.802	683.801	480.91	3564.11	597.838	0.167738	5.96167
ENSG00000080298	420.27	1.04947	0.308868	3.39779	0.000679324	0.00204537	RFX3	regulatory factor X3 [Source:HGNC Symbol;Acc:HGNC:9984]	9	3218297	3526004	-1	348.946	271.81	316.795	224.243	663.305	261.698	870.196	290.448	598.4	2.06026	0.485375
ENSG00000095794	724.922	-0.243982	0.306952	-0.794852	0.426699	0.554514	CREM	cAMP responsive element modulator [Source:HGNC Symbol;Acc:HGNC:2352]	10	35126791	35212958	1	796.964	856.88	652.013	540.208	669.637	526.328	604.701	711.516	600.222	0.843581	1.18542
ENSG00000135547	73.0751	9.24759	2.66822	3.46583	0.000528596	0.00162241	HEY2	hes related family bHLH transcription factor with YRPW motif 2 [Source:HGNC Symbol;Acc:HGNC:4881]	6	125747664	125761269	1	1.16314	2.94781	0	0	644.91	482.781	677.328	1.02774	601.673	585.435	0.00170813
ENSG00000167625	652.506	-0.0879667	0.130332	-0.674945	0.499711	0.622149	ZNF526	zinc finger protein 526 [Source:HGNC Symbol;Acc:HGNC:29415]	19	42220271	42228201	1	615.186	637.088	647.633	698.872	656.763	509.806	659.551	649.695	608.707	0.936911	1.06734
ENSG00000170608	78.3416	8.68888	0.973777	8.92286	4.54e-19	6.4e-18	FOXA3	forkhead box A3 [Source:HGNC Symbol;Acc:HGNC:5023]	19	45863989	45873797	1	0	6.83268	0	0	670.705	630.797	531.416	1.70817	610.973	357.677	0.00279582
ENSG00000198039	161.051	2.87076	0.232818	12.3305	6.21e-35	2.18e-33	ZNF273	zinc finger protein 273 [Source:HGNC Symbol;Acc:HGNC:13067]	7	64870172	64930966	1	64.745	109.881	73.5048	90.4763	568.692	584.306	690.14	84.6517	614.379	7.25773	0.137784
ENSG00000174446	510.102	0.480679	0.274204	1.753	0.0796022	0.144255	SNAPC5	small nuclear RNA activating complex polypeptide 5 [Source:HGNC Symbol;Acc:HGNC:15484]	15	66490135	66497813	-1	450.816	499.315	420.711	386.951	653.411	855.651	337.171	439.448	615.411	1.40042	0.714073
ENSG00000228623	139.072	2.44828	0.430178	5.69133	1.26e-08	7.29e-08	ZNF883	zinc finger protein 883 [Source:HGNC Symbol;Acc:HGNC:27271]	9	112957722	113012227	-1	156.986	88.2413	109.534	97.4662	809.268	475.516	566.996	113.057	617.26	5.45974	0.183159
ENSG00000167074	885.434	-0.74626	0.199364	-3.7432	0.000181694	0.000604925	TEF	TEF, PAR bZIP transcription factor [Source:HGNC Symbol;Acc:HGNC:11722]	22	41367333	41399326	1	1249.39	890.351	968.4	1043.93	749.814	643.864	467.017	1038.02	620.232	0.597516	1.67359
ENSG00000131115	490.706	0.488189	0.180847	2.69945	0.00694536	0.0169128	ZNF227	zinc finger protein 227 [Source:HGNC Symbol;Acc:HGNC:13020]	19	44207547	44237268	1	442.976	511.305	386.117	439.939	546.089	583.019	739.825	445.084	622.978	1.39968	0.714446
ENSG00000119574	594.893	-0.00126105	0.165993	-0.00759701	0.993938	1	ZBTB45	zinc finger and BTB domain containing 45 [Source:HGNC Symbol;Acc:HGNC:23715]	19	58513530	58538911	-1	655.941	793.279	497.995	567.573	670.456	490.398	711.547	628.697	624.134	0.992741	1.00731
ENSG00000156374	374.254	0.930023	0.268041	3.4697	0.000521043	0.00160113	PCGF6	polycomb group ring finger 6 [Source:HGNC Symbol;Acc:HGNC:21156]	10	103302796	103351144	-1	242.829	445.916	281.173	344.791	565.081	706.639	604.336	328.677	625.352	1.90263	0.525588
ENSG00000181638	617.021	0.267313	0.372625	0.717379	0.47314	0.598113	ZFP41	ZFP41 zinc finger protein [Source:HGNC Symbol;Acc:HGNC:26786]	8	143246821	143262705	1	470.456	451.905	563.094	606.021	651.708	183.526	1049.57	522.869	628.269	1.20158	0.832238
ENSG00000155592	558.7	0.879293	0.280186	3.13825	0.00169961	0.0047225	ZKSCAN2	zinc finger with KRAB and SCAN domains 2 [Source:HGNC Symbol;Acc:HGNC:25677]	16	25236001	25257931	-1	362.823	209.424	368.143	427.799	758.468	538.295	593.875	342.047	630.212	1.84247	0.542749
ENSG00000160908	554.531	0.290599	0.306661	0.947624	0.343321	0.469545	ZNF394	zinc finger protein 394 [Source:HGNC Symbol;Acc:HGNC:18832]	7	99486519	99500324	-1	515.433	544.635	521.634	491.16	737.053	608.624	555.287	518.215	633.655	1.22276	0.817819
ENSG00000106459	474.675	0.605604	0.186184	3.25271	0.00114311	0.00329881	NRF1	nuclear respiratory factor 1 [Source:HGNC Symbol;Acc:HGNC:7996]	7	129611714	129757082	1	413.684	512.45	338.722	409.437	645.582	595.481	663.5	418.573	634.854	1.51671	0.659322
ENSG00000095574	883.657	-0.0909841	0.269857	-0.337157	0.735999	0.820681	IKZF5	IKAROS family zinc finger 5 [Source:HGNC Symbol;Acc:HGNC:14283]	10	122990806	123008817	-1	787.418	467.701	795.839	662.011	617.511	415.479	875.549	678.242	636.18	0.937983	1.06612
ENSG00000160062	442.386	0.657564	0.293774	2.23833	0.0251993	0.0532394	ZBTB8A	zinc finger and BTB domain containing 8A [Source:HGNC Symbol;Acc:HGNC:24172]	1	32539427	32605939	1	428.363	217.393	494.503	477.478	633.067	645.098	636.099	404.434	638.088	1.57773	0.633822
ENSG00000148411	2454.39	-1.78975	0.314285	-5.69466	1.24e-08	7.16e-08	NACC2	NACC family member 2 [Source:HGNC Symbol;Acc:HGNC:23846]	9	136006537	136095285	-1	1991.38	1648.62	2491.36	2714.98	723.885	788.671	409.209	2211.59	640.588	0.289651	3.45243
ENSG00000125846	739.931	-0.185594	0.24194	-0.767109	0.443017	0.569973	ZNF133	zinc finger protein 133 [Source:HGNC Symbol;Acc:HGNC:12917]	20	18288283	18316996	1	680.666	803.257	712.163	741.41	488.736	849.034	604.164	734.374	647.311	0.881446	1.1345
ENSG00000119725	1583.13	-1.06236	0.247516	-4.29207	1.77e-05	6.9e-05	ZNF410	zinc finger protein 410 [Source:HGNC Symbol;Acc:HGNC:20144]	14	73886617	73932511	1	1081.03	1257.37	1566.06	1508.68	635.919	627.698	680.32	1353.28	647.979	0.47882	2.08847
ENSG00000177683	817.403	-0.230914	0.181315	-1.27355	0.202823	0.311229	THAP5	THAP domain containing 5 [Source:HGNC Symbol;Acc:HGNC:23188]	7	108554543	108569750	-1	878.707	644.14	747.924	772.243	819.038	663.166	466.147	760.754	649.451	0.853694	1.17138
ENSG00000115163	221.27	0.893326	0.631678	1.41421	0.1573	0.253599	CENPA	centromere protein A [Source:HGNC Symbol;Acc:HGNC:1851]	2	26764289	26801067	1	256.55	881.161	201.52	66.1877	647.584	881.016	425.651	351.355	651.417	1.85401	0.53937
ENSG00000104976	840.007	-0.484727	0.17854	-2.71495	0.00662857	0.0162194	SNAPC2	small nuclear RNA activating complex polypeptide 2 [Source:HGNC Symbol;Acc:HGNC:11135]	19	7920316	7923250	1	689.803	1184.34	850.455	934.425	684.651	626.97	645.822	914.756	652.481	0.713284	1.40197
ENSG00000099326	1094.46	-0.683482	0.224822	-3.0401	0.002365	0.00638634	MZF1	myeloid zinc finger 1 [Source:HGNC Symbol;Acc:HGNC:13108]	19	58561931	58573575	-1	949.428	911.433	1115.5	1221.08	452.724	542.018	962.848	1049.36	652.53	0.621836	1.60814
ENSG00000197362	279.574	1.95473	0.204867	9.54148	1.41e-21	2.33e-20	ZNF786	zinc finger protein 786 [Source:HGNC Symbol;Acc:HGNC:21806]	7	149069643	149090782	-1	92.8659	163.749	199.704	215.11	708.244	652.502	597.511	167.857	652.752	3.88874	0.257153
ENSG00000075407	1290.84	-0.7081	0.215795	-3.28135	0.00103312	0.00300845	ZNF37A	zinc finger protein 37A [Source:HGNC Symbol;Acc:HGNC:13102]	10	38094334	38150293	1	1136.68	987.384	1051.26	1127.81	619.773	529.789	822.226	1075.78	657.263	0.610963	1.63676
ENSG00000163848	2168.52	-1.39654	0.29676	-4.70595	2.53e-06	1.1e-05	ZNF148	zinc finger protein 148 [Source:HGNC Symbol;Acc:HGNC:12933]	3	125225561	125375354	-1	1857.52	839.905	2150.83	2127.37	725.52	516.906	744.04	1743.9	662.155	0.379697	2.63368
ENSG00000175213	605.432	0.386061	0.282312	1.3675	0.171469	0.271979	ZNF408	zinc finger protein 408 [Source:HGNC Symbol;Acc:HGNC:20041]	11	46700818	46705912	1	456.519	567.251	547.01	465.109	794.942	515.735	681.465	508.972	664.047	1.30468	0.76647
ENSG00000197928	487.979	0.655402	0.355691	1.84262	0.0653851	0.121967	ZNF677	zinc finger protein 677 [Source:HGNC Symbol;Acc:HGNC:28730]	19	53235381	53254898	-1	491.777	261.187	441.954	503.558	849.279	205.282	950.302	424.619	668.288	1.57385	0.635383
ENSG00000132846	498.711	0.151448	0.325205	0.4657	0.641431	0.746275	ZBED3	zinc finger BED-type containing 3 [Source:HGNC Symbol;Acc:HGNC:20711]	5	77072072	77087323	-1	624.153	307.135	637.206	840.999	655.737	637.227	715.872	602.373	669.612	1.11162	0.899585
ENSG00000081386	520.574	0.444547	0.215762	2.06036	0.039364	0.0785846	ZNF510	zinc finger protein 510 [Source:HGNC Symbol;Acc:HGNC:29161]	9	96755865	96778129	-1	451.105	431.016	572.848	515.44	795.807	551.5	663.851	492.602	670.386	1.36091	0.734804
ENSG00000178150	110.731	4.59908	0.388672	11.8328	2.64e-32	8.02e-31	ZNF114	zinc finger protein 114 [Source:HGNC Symbol;Acc:HGNC:12894]	19	48270102	48287608	1	26.7668	17.0798	41.9506	24.597	642.207	899.193	478.537	27.5985	673.312	24.3967	0.0409892
ENSG00000169740	673.08	-0.381655	0.216539	-1.76252	0.0779806	0.141804	ZNF32	zinc finger protein 32 [Source:HGNC Symbol;Acc:HGNC:13095]	10	43643859	43648856	-1	910.11	1069.79	762.036	781.629	648.205	759.639	620.691	880.892	676.178	0.767606	1.30275
ENSG00000131931	485.719	0.693616	0.324002	2.14078	0.0322922	0.0661876	THAP1	THAP domain containing 1 [Source:HGNC Symbol;Acc:HGNC:20856]	8	42836674	42843325	-1	509.834	429.044	369.472	366.189	886.359	595.893	548.033	418.635	676.761	1.61659	0.618586
ENSG00000137947	983.704	-0.493321	0.272787	-1.80845	0.0705372	0.130104	GTF2B	general transcription factor IIB [Source:HGNC Symbol;Acc:HGNC:4648]	1	88852932	88891944	-1	1083.58	1193.6	886.049	656.596	806.902	689.513	537.851	954.956	678.089	0.710073	1.40831
ENSG00000204859	565.092	0.488864	0.389011	1.25668	0.208868	0.318406	ZBTB48	zinc finger and BTB domain containing 48 [Source:HGNC Symbol;Acc:HGNC:4930]	1	6580001	6589280	1	409.405	656.877	373.122	499.22	696.905	808.248	534.686	484.656	679.946	1.40295	0.712786
ENSG00000186448	773.784	-0.311427	0.18733	-1.66245	0.0964221	0.169538	ZNF197	zinc finger protein 197 [Source:HGNC Symbol;Acc:HGNC:12988]	3	44584888	44648471	1	956.082	750.547	845.937	821.646	605.051	730.98	705.13	843.553	680.387	0.806573	1.23981
ENSG00000131127	259.826	1.6932	0.225754	7.50018	6.37e-14	6.03e-13	ZNF141	zinc finger protein 141 [Source:HGNC Symbol;Acc:HGNC:12926]	4	337814	384864	1	173.054	223.42	216.104	231.616	719.003	572.456	752.632	211.049	681.364	3.22847	0.309745
ENSG00000025156	677.437	0.137367	0.286975	0.478673	0.632171	0.739034	HSF2	heat shock transcription factor 2 [Source:HGNC Symbol;Acc:HGNC:5225]	6	122399546	122433119	1	677.27	814.602	564.949	423.198	575.415	923.746	547.655	620.005	682.272	1.10043	0.908735
ENSG00000170802	1014.91	-0.273844	0.209797	-1.30528	0.191798	0.297806	FOXN2	forkhead box N2 [Source:HGNC Symbol;Acc:HGNC:5281]	2	48314637	48379294	1	895.362	628.742	871.859	907.889	455.212	693.293	901.466	825.963	683.324	0.827305	1.20874
ENSG00000204231	2085.97	-1.92073	0.179892	-10.6772	1.3e-26	2.92e-25	RXRB	retinoid X receptor beta [Source:HGNC Symbol;Acc:HGNC:10478]	6	33193588	33200688	-1	2257.06	2351.12	2992.62	2815.4	688.687	590.798	780.899	2604.05	686.795	0.263741	3.7916
ENSG00000126603	1620.46	-1.52459	0.333623	-4.56979	4.88e-06	2.06e-05	GLIS2	GLIS family zinc finger 2 [Source:HGNC Symbol;Acc:HGNC:29450]	16	4314761	4339597	1	1505.54	1339.95	1823.55	3229.65	657.162	772.297	631.537	1974.67	686.999	0.347905	2.87434
ENSG00000010803	1360.34	-0.924075	0.196267	-4.70826	2.5e-06	1.09e-05	SCMH1	Scm polycomb group protein homolog 1 [Source:HGNC Symbol;Acc:HGNC:19003]	1	41027200	41242154	-1	1183.38	1234.56	1122.06	1670.7	721.547	785.118	557.301	1302.68	687.988	0.528135	1.89346
ENSG00000140987	514.605	0.655268	0.256469	2.55496	0.01062	0.0247319	ZSCAN32	zinc finger and SCAN domain containing 32 [Source:HGNC Symbol;Acc:HGNC:20812]	16	3382081	3401065	-1	440.11	525.381	381.536	407.627	665.681	793.752	613.068	438.664	690.834	1.57486	0.634977
ENSG00000166987	1892.79	-1.46501	0.332982	-4.39968	1.08e-05	4.36e-05	MBD6	methyl-CpG binding domain protein 6 [Source:HGNC Symbol;Acc:HGNC:20445]	12	57520710	57530148	1	1163.11	1242.15	2382.09	2852.71	579.769	590.344	904.895	1910.01	691.669	0.362128	2.76146
ENSG00000197037	591.655	0.501127	0.225237	2.22489	0.0260889	0.0548789	ZSCAN25	zinc finger and SCAN domain containing 25 [Source:HGNC Symbol;Acc:HGNC:21961]	7	99616946	99632407	1	495.696	408.342	584.297	471.566	727.284	469.842	880.229	489.975	692.452	1.41324	0.707595
ENSG00000144747	3403.72	-2.17501	0.256418	-8.48231	2.21e-17	2.77e-16	TMF1	TATA element modulatory factor 1 [Source:HGNC Symbol;Acc:HGNC:11870]	3	69019827	69052339	-1	3322.68	2172.85	3458.36	3547.46	608.001	427.323	1042.28	3125.34	692.535	0.221587	4.5129
ENSG00000237765	743.198	-0.273317	0.343659	-0.795314	0.426431	0.554343	FAM200B	family with sequence similarity 200 member B [Source:HGNC Symbol;Acc:HGNC:27740]	4	15681662	15705565	1	1029	1057.33	788.571	483.67	769.572	893.82	422.863	839.641	695.418	0.828233	1.20739
ENSG00000101190	647.181	0.0270076	0.266723	0.101257	0.919347	0.951894	TCFL5	transcription factor like 5 [Source:HGNC Symbol;Acc:HGNC:11646]	20	62841115	62861763	-1	695.52	855.39	566.184	624.163	679.092	995.296	424.335	685.314	699.574	1.02081	0.979616
ENSG00000164011	365.929	1.19624	0.333422	3.58776	0.000333528	0.00105895	ZNF691	zinc finger protein 691 [Source:HGNC Symbol;Acc:HGNC:28028]	1	42846573	42852477	1	291.611	485.682	242.092	208.001	719.542	569.879	809.597	306.846	699.673	2.28021	0.438557
ENSG00000172379	1341.54	-1.8594	0.440482	-4.22128	2.43e-05	9.28e-05	ARNT2	aryl hydrocarbon receptor nuclear translocator 2 [Source:HGNC Symbol;Acc:HGNC:16876]	15	80404350	80597937	1	2108.94	1326.89	3162.66	3594.02	688.284	474.887	942.469	2548.13	701.88	0.27545	3.63043
ENSG00000173276	868.563	-0.236912	0.303321	-0.781061	0.434767	0.562279	ZBTB21	zinc finger and BTB domain containing 21 [Source:HGNC Symbol;Acc:HGNC:13083]	21	41986831	42010387	-1	927.007	531.76	763.292	1086.29	733.921	704.462	668.355	827.088	702.246	0.849058	1.17778
ENSG00000181894	500.927	0.586767	0.268188	2.1879	0.0286771	0.0596274	ZNF329	zinc finger protein 329 [Source:HGNC Symbol;Acc:HGNC:14209]	19	58126252	58155110	-1	628.693	434.779	412.038	399.775	802.391	738.417	570.307	468.822	703.705	1.50101	0.666219
ENSG00000066422	1546.19	-0.663645	0.26819	-2.47453	0.0133411	0.0303057	ZBTB11	zinc finger and BTB domain containing 11 [Source:HGNC Symbol;Acc:HGNC:16740]	3	101648889	101677495	-1	1117.09	765.964	1282.34	1323.93	530.321	532.318	1060.42	1122.33	707.687	0.630551	1.58591
ENSG00000185420	715.505	0.182541	0.343844	0.530883	0.5955	0.708516	SMYD3	SET and MYND domain containing 3 [Source:HGNC Symbol;Acc:HGNC:15513]	1	245749342	246507312	-1	702.115	662.968	577.077	553.903	847.811	821.155	456.518	624.016	708.494	1.13538	0.880763
ENSG00000167766	1661.03	-1.29834	0.197525	-6.57303	4.93e-11	3.64e-10	ZNF83	zinc finger protein 83 [Source:HGNC Symbol;Acc:HGNC:13158]	19	52594060	52690496	-1	1744.61	1462.65	2017.09	1738.13	699.478	896.266	531.531	1740.62	709.092	0.40738	2.45471
ENSG00000065029	1053.19	-0.580408	0.178119	-3.25855	0.00111985	0.00323858	ZNF76	zinc finger protein 76 [Source:HGNC Symbol;Acc:HGNC:13149]	6	35258909	35295985	1	874.625	915.374	1221.11	1243.28	765.355	556.88	805.941	1063.6	709.392	0.666974	1.49931
ENSG00000105419	1810.38	-1.84152	0.370141	-4.97519	6.52e-07	3.06e-06	MEIS3	Meis homeobox 3 [Source:HGNC Symbol;Acc:HGNC:29537]	19	47403124	47419523	-1	2285.66	2565.72	2328.8	2960	722.997	1230.78	174.622	2535.05	709.466	0.279863	3.57318
ENSG00000029153	1080.23	-0.215071	0.36173	-0.594561	0.552137	0.670568	ARNTL2	aryl hydrocarbon receptor nuclear translocator like 2 [Source:HGNC Symbol;Acc:HGNC:18984]	12	27332854	27425289	1	940.425	1020.06	818.719	530.355	658.925	638.449	839.659	827.389	712.344	0.860955	1.1615
ENSG00000196172	114.339	4.27239	0.416549	10.2566	1.1e-24	2.23e-23	ZNF681	zinc finger protein 681 [Source:HGNC Symbol;Acc:HGNC:26457]	19	23739195	23758891	-1	56.3367	32.2967	40.8107	22.6696	755.088	837.629	551.463	38.0284	714.727	18.7945	0.0532069
ENSG00000179943	504.543	0.634505	0.154767	4.09975	4.14e-05	0.000152358	FIZ1	FLT3 interacting zinc finger 1 [Source:HGNC Symbol;Acc:HGNC:25917]	19	55591371	55601970	-1	394.214	504.708	462.818	491.656	765.988	654.317	732.262	463.349	717.522	1.54856	0.645763
ENSG00000205903	1454.11	-0.618996	0.227463	-2.7213	0.00650247	0.0159571	ZNF316	zinc finger protein 316 [Source:HGNC Symbol;Acc:HGNC:13843]	7	6637322	6656432	1	879.421	891.246	1129.9	1554.47	764.426	693.783	717.611	1113.76	725.273	0.651194	1.53564
ENSG00000198182	318.024	1.52843	0.218107	7.00771	2.42e-12	2e-11	ZNF607	zinc finger protein 607 [Source:HGNC Symbol;Acc:HGNC:28192]	19	37696363	37719790	-1	240.707	232.588	299.313	240.082	697.602	636.741	854.623	253.172	729.655	2.88205	0.346975
ENSG00000170903	1635.09	-0.506495	0.2378	-2.12992	0.033178	0.0677545	MSANTD4	Myb/SANT DNA binding domain containing 4 with coiled-coils [Source:HGNC Symbol;Acc:HGNC:29383]	11	105995623	106022403	-1	1007.97	674.729	1256.23	1220.14	691.494	608.133	895.777	1039.77	731.801	0.703813	1.42083
ENSG00000125520	1226.49	-1.44851	0.207192	-6.99115	2.73e-12	2.24e-11	SLC2A4RG	SLC2A4 regulator [Source:HGNC Symbol;Acc:HGNC:15930]	20	63739861	63743505	1	1525.79	2780.29	1803.47	1914.52	759.731	671.843	770.444	2006.02	734.006	0.365902	2.73297
ENSG00000184436	682.435	-0.100697	0.288378	-0.349184	0.726951	0.814311	THAP7	THAP domain containing 7 [Source:HGNC Symbol;Acc:HGNC:23190]	22	20999104	21002196	-1	700.99	1251.81	544.854	656.004	807.889	787.48	608.171	788.413	734.514	0.931635	1.07338
ENSG00000196456	195.055	2.01949	0.272673	7.40627	1.3e-13	1.2e-12	ZNF775	zinc finger protein 775 [Source:HGNC Symbol;Acc:HGNC:28501]	7	150379335	150398631	1	196.264	219.098	118.939	189.231	784.28	961.249	458.041	180.883	734.523	4.06076	0.246259
ENSG00000102189	3974.77	-2.18229	0.289042	-7.55007	4.35e-14	4.18e-13	EEA1	early endosome antigen 1 [Source:HGNC Symbol;Acc:HGNC:3185]	12	92770637	92929331	-1	3931.27	1446.39	3761.33	4198.05	720.33	741.806	742.295	3334.26	734.81	0.220382	4.53758
ENSG00000173875	1009.25	-0.302866	0.152829	-1.98173	0.0475096	0.0925183	ZNF791	zinc finger protein 791 [Source:HGNC Symbol;Acc:HGNC:26895]	19	12610918	12633840	1	1020.39	700.192	1003.33	910.583	778.25	759.765	673.766	908.625	737.26	0.811402	1.23243
ENSG00000198783	467.034	0.813237	0.199765	4.07097	4.68e-05	0.000171221	ZNF830	zinc finger protein 830 [Source:HGNC Symbol;Acc:HGNC:28291]	17	34961530	34963775	1	412.606	534.934	350.116	390.15	796.018	714.539	708.208	421.952	739.589	1.75278	0.570522
ENSG00000138738	444.455	0.963757	0.336535	2.86376	0.00418642	0.0107185	PRDM5	PR/SET domain 5 [Source:HGNC Symbol;Acc:HGNC:9349]	4	120684919	120922870	-1	383.948	164.87	490.373	482.44	481.595	785.399	960.133	380.408	742.376	1.95153	0.51242
ENSG00000170325	682.417	0.488496	0.310247	1.57454	0.115363	0.196699	PRDM10	PR/SET domain 10 [Source:HGNC Symbol;Acc:HGNC:13995]	11	129899706	130002835	-1	496.599	340.848	657.128	629.951	666.697	545.407	1023.17	531.131	745.093	1.40284	0.712839
ENSG00000131759	1090.46	-0.649627	0.248865	-2.61036	0.00904475	0.0214279	RARA	retinoic acid receptor alpha [Source:HGNC Symbol;Acc:HGNC:9864]	17	40309192	40357643	1	917.744	877.618	1272.84	1605.01	871.715	708.053	656.045	1168.3	745.271	0.637909	1.56762
ENSG00000196268	341.726	1.42522	0.325857	4.37375	1.22e-05	4.87e-05	ZNF493	zinc finger protein 493 [Source:HGNC Symbol;Acc:HGNC:23708]	19	21397119	21427573	1	288.75	137.455	357.11	325.142	728.673	621.945	885.402	277.114	745.34	2.68965	0.371796
ENSG00000169131	438.681	0.9924	0.261433	3.796	0.000147048	0.00049707	ZNF354A	zinc finger protein 354A [Source:HGNC Symbol;Acc:HGNC:11628]	5	178711592	178730702	-1	322.9	405.55	352.021	418.313	794.624	768.43	673.039	374.696	745.364	1.98925	0.502702
ENSG00000059122	2360.19	-1.79323	0.287222	-6.24334	4.28e-10	2.91e-09	FLYWCH1	FLYWCH-type zinc finger 1 [Source:HGNC Symbol;Acc:HGNC:25404]	16	2911937	2951208	1	3200.34	3445.83	1520.48	2179.76	1061.43	660.807	516.709	2586.6	746.315	0.288531	3.46583
ENSG00000162086	724.579	0.209478	0.308721	0.678537	0.497431	0.620519	ZNF75A	zinc finger protein 75a [Source:HGNC Symbol;Acc:HGNC:13146]	16	3305406	3318852	1	753.549	445.467	826.071	560.845	733.394	418.902	1089.85	646.483	747.381	1.15607	0.864997
ENSG00000179909	306.119	1.73402	0.323531	5.35966	8.34e-08	4.39e-07	ZNF154	zinc finger protein 154 [Source:HGNC Symbol;Acc:HGNC:12939]	19	57697367	57709194	-1	240.619	120.173	237.083	309.223	706.728	486.862	1071.49	226.774	755.028	3.32942	0.300353
ENSG00000130856	652.869	0.412073	0.308998	1.33358	0.182342	0.285993	ZNF236	zinc finger protein 236 [Source:HGNC Symbol;Acc:HGNC:13028]	18	76822607	76970727	1	638.703	359.078	621.311	645.685	540.27	966.336	759.244	566.194	755.284	1.33397	0.749645
ENSG00000168795	539.481	0.740706	0.164339	4.50719	6.57e-06	2.72e-05	ZBTB5	zinc finger and BTB domain containing 5 [Source:HGNC Symbol;Acc:HGNC:23836]	9	37438114	37465399	-1	441.525	392.985	538.803	432.61	764.964	803.044	701.382	451.481	756.463	1.67552	0.596831
ENSG00000123358	732.794	0.384586	0.593653	0.647829	0.517095	0.638878	NR4A1	nuclear receptor subfamily 4 group A member 1 [Source:HGNC Symbol;Acc:HGNC:7980]	12	52022832	52059507	1	317.777	238.72	407.308	1360.54	717.413	1184.61	377.267	581.087	759.765	1.30749	0.764825
ENSG00000143578	307.656	1.28374	0.248648	5.16291	2.43e-07	1.21e-06	CREB3L4	cAMP responsive element binding protein 3 like 4 [Source:HGNC Symbol;Acc:HGNC:18854]	1	153967534	153974363	1	312.786	413.438	312.277	213.732	791.533	883.013	607.983	313.058	760.843	2.43036	0.411462
ENSG00000139083	872.298	-0.0164139	0.24253	-0.067678	0.946042	0.969736	ETV6	ETS variant 6 [Source:HGNC Symbol;Acc:HGNC:3495]	12	11649854	11895402	1	636.332	728.72	758.528	964.852	829.944	834.001	628.509	772.108	764.151	0.989695	1.01041
ENSG00000196453	931.2	0.0575898	0.27947	0.206068	0.836738	0.895055	ZNF777	zinc finger protein 777 [Source:HGNC Symbol;Acc:HGNC:22213]	7	149431363	149461123	-1	690.784	852.659	633.646	773.26	963.971	760.581	577.678	737.587	767.41	1.04043	0.961139
ENSG00000214336	96.5266	9.8399	1.04946	9.37613	6.84e-21	1.08e-19	FOXI3	forkhead box I3 [Source:HGNC Symbol;Acc:HGNC:35123]	2	88446787	88452656	-1	2.25642	0	1.0278	0	1440.72	504.175	359.635	0.821055	768.176	935.596	0.00106884
ENSG00000063587	1562.62	-0.552733	0.217019	-2.54693	0.0108675	0.025232	ZNF275	zinc finger protein 275 [Source:HGNC Symbol;Acc:HGNC:13069]	X	153334147	153360110	1	1001.26	844.522	1191.69	1487.32	774.141	748.649	792.377	1131.2	771.722	0.682217	1.46581
ENSG00000169016	599.479	0.664618	0.23775	2.79545	0.00518283	0.0129854	E2F6	E2F transcription factor 6 [Source:HGNC Symbol;Acc:HGNC:3120]	2	11444375	11466177	-1	430.951	309.929	572.969	637.861	640.925	675.484	1005.07	487.928	773.826	1.58594	0.630539
ENSG00000167182	921.508	-0.0473484	0.202045	-0.234346	0.814717	0.879088	SP2	Sp2 transcription factor [Source:HGNC Symbol;Acc:HGNC:11207]	17	47896150	47928957	1	792.67	727.671	794.337	897.614	956.614	539.641	831.735	803.073	775.997	0.966284	1.03489
ENSG00000197008	200.08	3.1725	0.367265	8.63818	5.71e-18	7.44e-17	ZNF138	zinc finger protein 138 [Source:HGNC Symbol;Acc:HGNC:12922]	7	64794388	64833681	1	80.4565	117.821	79.8432	68.6552	701.591	1085.16	550.149	86.694	778.966	8.98523	0.111294
ENSG00000116604	2711.16	-1.83108	0.267803	-6.83741	8.06e-12	6.38e-11	MEF2D	myocyte enhancer factor 2D [Source:HGNC Symbol;Acc:HGNC:6997]	1	156463727	156500828	-1	2376.5	1944.69	2506.67	4371.31	792.281	745.062	823.399	2799.79	786.914	0.281062	3.55794
ENSG00000163795	833.338	-0.0393587	0.168274	-0.233897	0.815065	0.879194	ZNF513	zinc finger protein 513 [Source:HGNC Symbol;Acc:HGNC:26498]	2	27377231	27380790	-1	710.225	998.875	777.224	780.186	909.453	750.779	719.05	816.627	793.094	0.971182	1.02967
ENSG00000116809	1088.21	-0.459283	0.31927	-1.43854	0.150281	0.244371	ZBTB17	zinc finger and BTB domain containing 17 [Source:HGNC Symbol;Acc:HGNC:12936]	1	15941869	15976132	-1	983.51	1464.08	1041.17	889.908	943.045	739.847	703.74	1094.67	795.544	0.726746	1.376
ENSG00000170260	495.358	1.02225	0.261354	3.91136	9.18e-05	0.000321488	ZNF212	zinc finger protein 212 [Source:HGNC Symbol;Acc:HGNC:13004]	7	149239651	149255609	1	392.715	407.717	384.885	384.105	712.896	707.549	968.178	392.356	796.208	2.0293	0.492781
ENSG00000178177	511.493	0.895943	0.27171	3.29742	0.000975768	0.00285377	LCORL	ligand dependent nuclear receptor corepressor like [Source:HGNC Symbol;Acc:HGNC:30776]	4	17841199	18021876	-1	449.435	419.973	382.471	453.161	628.718	1211.93	548.365	426.26	796.339	1.8682	0.535274
ENSG00000198081	385.216	0.990518	0.198659	4.98601	6.16e-07	2.9e-06	ZBTB14	zinc finger and BTB domain containing 14 [Source:HGNC Symbol;Acc:HGNC:12860]	18	5289019	5297053	-1	359.017	383.492	441.506	419.265	808.656	856.658	724.118	400.82	796.477	1.98712	0.503241
ENSG00000070476	873.808	0.236407	0.255863	0.923956	0.355509	0.482033	ZXDC	ZXD family zinc finger C [Source:HGNC Symbol;Acc:HGNC:28160]	3	126437601	126475919	-1	645.655	463.279	728.725	873.257	631.653	575.816	1186.04	677.729	797.838	1.17722	0.849457
ENSG00000114861	1038.58	-0.363308	0.274898	-1.32161	0.186298	0.290819	FOXP1	forkhead box P1 [Source:HGNC Symbol;Acc:HGNC:3823]	3	70952817	71583993	-1	1062.59	569.436	1354.72	1126.32	1079.31	458.908	857.386	1028.27	798.536	0.776584	1.28769
ENSG00000170653	1529.41	-0.934917	0.216216	-4.324	1.53e-05	6.03e-05	ATF7	activating transcription factor 7 [Source:HGNC Symbol;Acc:HGNC:792]	12	53507856	53626410	-1	1534.55	1212.34	1733.1	1674.97	649.865	584.444	1180.53	1538.74	804.945	0.52312	1.91161
ENSG00000152443	597.345	0.548205	0.230728	2.37598	0.0175023	0.03858	ZNF776	zinc finger protein 776 [Source:HGNC Symbol;Acc:HGNC:26765]	19	57746796	57758159	1	540.318	543.258	641.01	503.025	1029.55	582.024	826.22	556.903	812.597	1.45914	0.685337
ENSG00000178951	2134.25	-1.22571	0.154042	-7.95694	1.76e-15	1.91e-14	ZBTB7A	zinc finger and BTB domain containing 7A [Source:HGNC Symbol;Acc:HGNC:18078]	19	4044364	4066945	-1	2101.4	1693.2	1676.51	2125.65	919.557	866.859	654.521	1899.19	813.645	0.428417	2.33418
ENSG00000181220	1142.44	-0.381647	0.238634	-1.5993	0.109755	0.188758	ZNF746	zinc finger protein 746 [Source:HGNC Symbol;Acc:HGNC:21948]	7	149472696	149497817	-1	1072.74	1101.32	979.379	1133.4	787.146	831.28	849.635	1071.71	822.687	0.767639	1.3027
ENSG00000164631	910.953	-0.255868	0.18008	-1.42086	0.155358	0.250998	ZNF12	zinc finger protein 12 [Source:HGNC Symbol;Acc:HGNC:12902]	7	6688433	6706923	-1	1024.64	772.363	1080.58	1061.78	854.494	644.644	974.138	984.84	824.425	0.837116	1.19458
ENSG00000166529	348.336	1.46777	0.251418	5.83796	5.28e-09	3.19e-08	ZSCAN21	zinc finger and SCAN domain containing 21 [Source:HGNC Symbol;Acc:HGNC:13104]	7	100049774	100065038	1	302.357	337.348	278.771	277.535	995.026	813.343	670.26	299.003	826.21	2.76322	0.361897
ENSG00000181450	256.718	2.74882	0.329793	8.33499	7.75e-17	9.31e-16	ZNF678	zinc finger protein 678 [Source:HGNC Symbol;Acc:HGNC:28652]	1	227563543	227677443	1	130.48	84.766	124.909	151.891	817.304	734.787	932.43	123.012	828.173	6.73248	0.148534
ENSG00000137166	1246.72	0.0731708	0.341518	0.214252	0.830351	0.89053	FOXP4	forkhead box P4 [Source:HGNC Symbol;Acc:HGNC:20842]	6	41546426	41602384	1	567.448	536.937	802.069	1246.21	829.518	441.309	1215.08	788.167	828.636	1.05135	0.951162
ENSG00000005889	1367	-0.631606	0.272485	-2.31795	0.020452	0.0442904	ZFX	zinc finger protein X-linked [Source:HGNC Symbol;Acc:HGNC:12869]	X	24149173	24216255	1	1683.95	710.538	1178.36	1604.52	934.868	648.623	922.102	1294.34	835.198	0.645267	1.54974
ENSG00000177125	458.546	0.936615	0.185366	5.05279	4.35e-07	2.09e-06	ZBTB34	zinc finger and BTB domain containing 34 [Source:HGNC Symbol;Acc:HGNC:31446]	9	126860665	126885878	1	478.392	399.751	386.452	487.036	915.603	795.64	804.421	437.908	838.555	1.91491	0.522217
ENSG00000119403	1098.31	-1.20919	0.411018	-2.94193	0.0032617	0.0085563	PHF19	PHD finger protein 19 [Source:HGNC Symbol;Acc:HGNC:24566]	9	120855652	120894896	-1	1515.1	3866.53	1528.89	896.621	1040.29	987.944	502.675	1951.79	843.637	0.432238	2.31354
ENSG00000085274	815.351	0.0724597	0.159932	0.453064	0.650502	0.753781	MYNN	myoneurin [Source:HGNC Symbol;Acc:HGNC:14955]	3	169772831	169789716	1	831.457	617.66	978.091	783.577	876.961	692.021	962.144	802.696	843.709	1.05109	0.951391
ENSG00000142556	431.95	1.43222	0.2317	6.18134	6.36e-10	4.24e-09	ZNF614	zinc finger protein 614 [Source:HGNC Symbol;Acc:HGNC:24722]	19	52012765	52030240	-1	303.546	257.011	345.01	348.059	814.944	604.644	1117.31	313.406	845.633	2.6982	0.370618
ENSG00000130584	202.411	3.26931	0.535488	6.10528	1.03e-09	6.7e-09	ZBTB46	zinc finger and BTB domain containing 46 [Source:HGNC Symbol;Acc:HGNC:16094]	20	63743666	63831244	-1	19.8917	111.581	121.094	104.038	798.296	875.513	863.584	89.1512	845.798	9.48723	0.105405
ENSG00000134595	102.264	11.9897	1.26782	9.45688	3.17e-21	5.13e-20	SOX3	SRY-box 3 [Source:HGNC Symbol;Acc:HGNC:11199]	X	140502985	140505116	-1	0	0	0	0	849.959	1055.04	636.753	0	847.25	#DIV/0!	0
ENSG00000067082	3192.81	-2.32847	0.256401	-9.08136	1.07e-19	1.57e-18	KLF6	Kruppel like factor 6 [Source:HGNC Symbol;Acc:HGNC:2235]	10	3775996	3785281	-1	5464.1	2645	4023.36	4963.36	755.382	930.945	867.738	4273.95	851.355	0.199196	5.02018
ENSG00000123636	2509.49	-0.605255	0.337301	-1.79441	0.0727485	0.133534	BAZ2B	bromodomain adjacent to zinc finger domain 2B [Source:HGNC Symbol;Acc:HGNC:963]	2	159318979	159616692	-1	1601.03	636.171	1457.08	1517.55	632.618	682.018	1253.93	1302.96	856.187	0.657112	1.52181
ENSG00000126705	1878.65	-1.34572	0.286308	-4.70023	2.6e-06	1.13e-05	AHDC1	AT-hook DNA binding motif containing 1 [Source:HGNC Symbol;Acc:HGNC:25230]	1	27534035	27604431	-1	2008.84	1825.74	2728.23	2169.85	850.923	690.55	1033.32	2183.16	858.263	0.393128	2.5437
ENSG00000177485	1142.85	-0.028683	0.156198	-0.183632	0.854302	0.90693	ZBTB33	zinc finger and BTB domain containing 33 [Source:HGNC Symbol;Acc:HGNC:16682]	X	120250752	120258398	1	920.88	786.625	905.837	914.319	812.187	730.088	1046.65	881.915	862.974	0.978523	1.02195
ENSG00000269404	139.701	7.41603	0.72402	10.2429	1.27e-24	2.56e-23	SPIB	Spi-B transcription factor [Source:HGNC Symbol;Acc:HGNC:11242]	19	50418938	50431313	1	0	2.63005	6.83574	9.85382	530.723	358.053	1714.83	4.8299	867.868	179.686	0.00556525
ENSG00000184939	921.58	-0.559779	0.165442	-3.38353	0.000715615	0.00214489	ZFP90	ZFP90 zinc finger protein [Source:HGNC Symbol;Acc:HGNC:23329]	16	68530090	68576072	1	1503.83	1163.24	1349.7	1104.09	851.971	903.403	851.888	1280.21	869.087	0.678861	1.47306
ENSG00000172888	1537.77	-0.821269	0.180079	-4.56061	5.1e-06	2.14e-05	ZNF621	zinc finger protein 621 [Source:HGNC Symbol;Acc:HGNC:24787]	3	40524878	40574685	1	1727.7	1290.44	1543.94	1605.42	789.229	840.575	988.653	1541.88	872.819	0.566076	1.76655
ENSG00000125812	877.013	0.3212	0.440493	0.729183	0.46589	0.59144	GZF1	GDNF inducible zinc finger protein 1 [Source:HGNC Symbol;Acc:HGNC:15808]	20	23362182	23373063	1	918.337	506.14	819.831	567.777	931.857	794.643	907.527	703.021	878.009	1.24891	0.8007
ENSG00000197020	223.576	2.96334	0.2927	10.1242	4.32e-24	8.42e-23	ZNF100	zinc finger protein 100 [Source:HGNC Symbol;Acc:HGNC:12880]	19	21722766	21767628	-1	119.096	95.8346	162.94	79.9201	1131.23	537.356	997.41	114.448	888.664	7.7648	0.128786
ENSG00000144485	198.403	4.37295	0.40493	10.7993	3.47e-27	8.02e-26	HES6	hes family bHLH transcription factor 6 [Source:HGNC Symbol;Acc:HGNC:18254]	2	238238267	238240662	-1	25.3881	60.8278	39.0497	46.8161	815.189	991.997	862.14	43.0204	889.775	20.6826	0.0483497
ENSG00000186918	1548.92	-1.5893	0.255617	-6.21751	5.05e-10	3.4e-09	ZNF395	zinc finger protein 395 [Source:HGNC Symbol;Acc:HGNC:18737]	8	28345585	28402701	-1	3215.6	2709.49	2168.82	2630.6	1095.69	1020.71	557.751	2681.13	891.385	0.332466	3.00782
ENSG00000196458	1087.03	-0.0830736	0.300206	-0.276722	0.781994	0.855284	ZNF605	zinc finger protein 605 [Source:HGNC Symbol;Acc:HGNC:28068]	12	132918308	132956306	-1	977.701	475.629	1218.66	1105.23	776.361	764.934	1133.11	944.305	891.468	0.944046	1.05927
ENSG00000173153	1319.67	0.157192	0.154685	1.01621	0.309532	0.43386	ESRRA	estrogen related receptor alpha [Source:HGNC Symbol;Acc:HGNC:3471]	11	64305572	64316743	1	650.318	831.125	844.442	869.692	680.949	1088.9	911.602	798.894	893.816	1.11882	0.893802
ENSG00000156469	534.905	1.01585	0.230954	4.3985	1.09e-05	4.38e-05	MTERF3	mitochondrial transcription termination factor 3 [Source:HGNC Symbol;Acc:HGNC:24258]	8	96239398	96261610	-1	396.862	574.114	407.207	393.553	845.702	943.069	892.789	442.934	893.853	2.01803	0.495533
ENSG00000113761	591.617	0.915146	0.178684	5.12158	3.03e-07	1.49e-06	ZNF346	zinc finger protein 346 [Source:HGNC Symbol;Acc:HGNC:16403]	5	177022696	177081189	1	395.438	433.26	505.939	553.168	870.793	1022.45	788.751	471.951	893.997	1.89426	0.527911
ENSG00000196967	487.162	0.925225	0.317441	2.91464	0.00356102	0.00926556	ZNF585A	zinc finger protein 585A [Source:HGNC Symbol;Acc:HGNC:26305]	19	37106734	37172741	-1	512.643	699.38	339.796	347.504	1161.95	1012.45	519.91	474.831	898.101	1.89141	0.528705
ENSG00000185947	451.662	1.86257	0.4222	4.4116	1.03e-05	4.14e-05	ZNF267	zinc finger protein 267 [Source:HGNC Symbol;Acc:HGNC:13060]	16	31873758	31917357	1	241.52	317.903	240.781	189.788	1105.56	792.429	799.629	247.498	899.207	3.63319	0.27524
ENSG00000170100	662.949	0.857907	0.270798	3.16807	0.00153453	0.00430175	ZNF778	zinc finger protein 778 [Source:HGNC Symbol;Acc:HGNC:26479]	16	89217703	89237071	1	612.05	462.76	502.908	413.455	1019.03	461.794	1220.67	497.793	900.496	1.80897	0.552799
ENSG00000174282	4981.59	-2.80255	0.209562	-13.3734	8.65e-41	4.09e-39	ZBTB4	zinc finger and BTB domain containing 4 [Source:HGNC Symbol;Acc:HGNC:23847]	17	7459366	7484263	-1	6333.61	5488.22	5872.65	7362.76	918.83	1217.6	565.368	6264.31	900.599	0.143767	6.95571
ENSG00000198346	294.141	2.21463	0.199281	11.1131	1.08e-28	2.72e-27	ZNF813	zinc finger protein 813 [Source:HGNC Symbol;Acc:HGNC:33257]	19	53467735	53496255	1	150.575	213.407	211.679	199.849	841.585	1118.61	742.15	193.877	900.782	4.64614	0.215232
ENSG00000256229	298.145	1.94282	0.195046	9.96085	2.26e-23	4.2e-22	ZNF486	zinc finger protein 486 [Source:HGNC Symbol;Acc:HGNC:20807]	19	20167228	20200490	1	252.13	222.302	246.658	219.281	930.949	1093.33	690.686	235.093	904.989	3.8495	0.259774
ENSG00000176542	791.886	0.112435	0.21556	0.521595	0.601952	0.71408	USF3	upstream transcription factor family member 3 [Source:HGNC Symbol;Acc:HGNC:30494]	3	113648385	113696646	-1	829.723	1132.3	756.74	658.334	1072.8	873.121	771.675	844.275	905.865	1.07295	0.93201
ENSG00000147789	750.421	0.397916	0.202893	1.96121	0.0498545	0.0965699	ZNF7	zinc finger protein 7 [Source:HGNC Symbol;Acc:HGNC:13139]	8	144827464	144847509	1	651.512	675.066	722.894	717.255	947.275	848.44	937.56	691.682	911.092	1.31721	0.759179
ENSG00000213799	389.182	1.65093	0.264795	6.23475	4.52e-10	3.06e-09	ZNF845	zinc finger protein 845 [Source:HGNC Symbol;Acc:HGNC:25112]	19	53333746	53356906	1	344.602	207.561	318.951	293.743	1001.6	1057.7	690.521	291.214	916.606	3.14753	0.317709
ENSG00000130818	866.349	0.229817	0.2329	0.986759	0.323761	0.449179	ZNF426	zinc finger protein 426 [Source:HGNC Symbol;Acc:HGNC:20725]	19	9523224	9538645	-1	752.074	517.774	907.162	953.716	889.316	840.547	1023.98	782.681	917.946	1.17282	0.852644
ENSG00000110851	1755.24	-0.95158	0.25035	-3.801	0.000144116	0.000488016	PRDM4	PR/SET domain 4 [Source:HGNC Symbol;Acc:HGNC:9348]	12	107732866	107761272	-1	1904.3	1668.11	1771.61	1765.3	788.94	885.241	1082.04	1777.33	918.739	0.51692	1.93453
ENSG00000070444	2011.43	-1.1416	0.390589	-2.92277	0.00346928	0.00904916	MNT	MAX network transcriptional repressor [Source:HGNC Symbol;Acc:HGNC:7188]	17	2384060	2401118	-1	1673.32	905.944	2016.93	3532.57	828.962	721.995	1211.5	2032.19	920.819	0.453117	2.20694
ENSG00000267041	165.947	4.50118	0.350354	12.8475	8.88e-38	3.58e-36	ZNF850	zinc finger protein 850 [Source:HGNC Symbol;Acc:HGNC:27994]	19	36714383	36772825	-1	51.6522	32.8708	32.6327	47.2467	1447.41	494.029	833.53	41.1006	924.99	22.5055	0.0444336
ENSG00000100968	5334.22	-3.18053	0.366701	-8.67338	4.19e-18	5.51e-17	NFATC4	nuclear factor of activated T cells 4 [Source:HGNC Symbol;Acc:HGNC:7778]	14	24365673	24379604	1	4940.57	6138.76	8441.46	14184.2	881.682	783.159	1123.58	8426.24	929.473	0.110307	9.06561
ENSG00000112033	2494.42	-1.87557	0.164341	-11.4126	3.62e-30	9.85e-29	PPARD	peroxisome proliferator activated receptor delta [Source:HGNC Symbol;Acc:HGNC:9235]	6	35342558	35428191	1	2968.09	3330.53	3352.59	3989.73	929.034	936.942	922.808	3410.23	929.595	0.27259	3.66852
ENSG00000161551	386.115	1.35669	0.245636	5.52315	3.33e-08	1.84e-07	ZNF577	zinc finger protein 577 [Source:HGNC Symbol;Acc:HGNC:28673]	19	51804816	51890950	-1	397.026	326.837	333.911	412.467	1245.72	1072.29	518.99	367.56	945.666	2.57282	0.388679
ENSG00000198026	1317.07	-0.344455	0.157754	-2.1835	0.0289992	0.0602399	ZNF335	zinc finger protein 335 [Source:HGNC Symbol;Acc:HGNC:15807]	20	45948653	45972172	-1	1087.6	1116.53	1368.85	1244.96	969.252	738.355	1131.68	1204.48	946.429	0.785755	1.27266
ENSG00000203326	269.282	2.4668	0.317532	7.76866	7.93e-15	8.09e-14	ZNF525	zinc finger protein 525 [Source:HGNC Symbol;Acc:HGNC:29423]	19	53365693	53392217	1	189.882	138.913	188.749	169.424	761.936	1210.61	888.355	171.742	953.634	5.55272	0.180092
ENSG00000122386	539.556	0.952652	0.300874	3.16628	0.001544	0.00432556	ZNF205	zinc finger protein 205 [Source:HGNC Symbol;Acc:HGNC:12996]	16	3112560	3120517	1	453.029	736.783	384.803	401.164	1076.52	954.059	832.27	493.945	954.284	1.93197	0.517608
ENSG00000143067	831.392	0.162684	0.282374	0.576127	0.564529	0.681211	ZNF697	zinc finger protein 697 [Source:HGNC Symbol;Acc:HGNC:32034]	1	119619422	119647773	-1	867.735	604.938	836.598	1109.8	793.266	952.938	1125.94	854.767	957.38	1.12005	0.892818
ENSG00000173039	3098.54	-1.62395	0.192092	-8.45401	2.81e-17	3.5e-16	RELA	RELA proto-oncogene, NF-kB subunit [Source:HGNC Symbol;Acc:HGNC:9955]	11	65653596	65663094	-1	2913.36	3050.47	2501.72	3457.01	1040.15	851.014	1006.84	2980.64	966.004	0.324093	3.08554
ENSG00000137871	1008.8	-0.146338	0.213776	-0.684539	0.493635	0.616876	ZNF280D	zinc finger protein 280D [Source:HGNC Symbol;Acc:HGNC:25953]	15	56630181	56734086	-1	1284.92	871.217	1062.2	1076.27	1349.73	712.942	844.603	1073.65	969.093	0.902614	1.10789
ENSG00000116731	1714.53	-0.693093	0.18923	-3.6627	0.000249568	0.000812017	PRDM2	PR/SET domain 2 [Source:HGNC Symbol;Acc:HGNC:9347]	1	13700198	13825079	1	1423	1210.55	1818.31	1844.75	1078.96	948.052	897.507	1574.15	974.84	0.61928	1.61478
ENSG00000105866	293.117	2.46054	0.235475	10.4492	1.48e-25	3.13e-24	SP4	Sp4 transcription factor [Source:HGNC Symbol;Acc:HGNC:11209]	7	21428034	21514822	1	223.884	135.678	150.162	199.688	1081.35	975.951	879.4	177.353	978.901	5.51951	0.181176
ENSG00000112592	585.859	0.918357	0.249632	3.67884	0.000234296	0.000766001	TBP	TATA-box binding protein [Source:HGNC Symbol;Acc:HGNC:11588]	6	170554302	170572870	1	436.205	677.9	446.727	520.038	1015.27	1025.34	903.185	520.217	981.266	1.88626	0.530149
ENSG00000185670	226.356	2.87676	0.27142	10.5989	3.01e-26	6.63e-25	ZBTB3	zinc finger and BTB domain containing 3 [Source:HGNC Symbol;Acc:HGNC:22918]	11	62748319	62754188	-1	120.841	125.364	157.238	131.675	1302.07	827.265	817.191	133.779	982.176	7.34176	0.136207
ENSG00000187140	118.575	12.2049	1.24778	9.78128	1.35e-22	2.39e-21	FOXD3	forkhead box D3 [Source:HGNC Symbol;Acc:HGNC:3804]	1	63323041	63325126	1	0	0	0	0	1632.36	481.557	835.514	0	983.144	#DIV/0!	0
ENSG00000123268	961.029	-0.0517806	0.180838	-0.286338	0.77462	0.849502	ATF1	activating transcription factor 1 [Source:HGNC Symbol;Acc:HGNC:783]	12	50763710	50821122	1	1016.6	957.57	1183.83	924.694	1076.27	875.824	999.754	1020.67	983.948	0.964019	1.03732
ENSG00000151612	2024.23	-0.27723	0.341376	-0.812098	0.416736	0.544597	ZNF827	zinc finger protein 827 [Source:HGNC Symbol;Acc:HGNC:27193]	4	145757627	145938635	-1	1272.42	484.703	1583.26	1440.17	800.128	784.011	1373.53	1195.14	985.89	0.824919	1.21224
ENSG00000197114	844.913	0.288441	0.251611	1.14637	0.25164	0.369163	ZGPAT	zinc finger CCCH-type and G-patch domain containing [Source:HGNC Symbol;Acc:HGNC:15948]	20	63707465	63736142	1	658.712	1026.4	767.573	790.423	1009.35	960.067	998.505	810.778	989.307	1.22019	0.819542
ENSG00000176371	322.241	1.99041	0.179134	11.1113	1.11e-28	2.77e-27	ZSCAN2	zinc finger and SCAN domain containing 2 [Source:HGNC Symbol;Acc:HGNC:20994]	15	84600986	84627796	1	240.702	338.235	249.321	180.261	1070.9	957.048	950.404	252.13	992.784	3.93759	0.253962
ENSG00000146587	789.385	0.440579	0.184645	2.38609	0.0170286	0.037667	RBAK	RB associated KRAB zinc finger [Source:HGNC Symbol;Acc:HGNC:17680]	7	5045821	5069488	1	785.014	510.932	896.305	742.483	1167.1	955.343	868.953	733.684	997.133	1.35908	0.735793
ENSG00000140548	976.029	0.205065	0.214876	0.954339	0.339912	0.466144	ZNF710	zinc finger protein 710 [Source:HGNC Symbol;Acc:HGNC:25352]	15	90001392	90082206	1	696.709	1070.96	785.987	919.609	1112.85	830.685	1052.14	868.317	998.558	1.14999	0.869571
ENSG00000172273	727.85	0.523461	0.163562	3.20038	0.00137247	0.00389565	HINFP	histone H4 transcription factor [Source:HGNC Symbol;Acc:HGNC:17850]	11	119121587	119136044	1	766.609	736.635	562.527	718.036	1141.94	936.729	918.145	695.952	998.938	1.43536	0.696692
ENSG00000068305	2600.52	-0.785323	0.17929	-4.3802	1.19e-05	4.74e-05	MEF2A	myocyte enhancer factor 2A [Source:HGNC Symbol;Acc:HGNC:6993]	15	99565417	99716466	1	2084.27	1324.05	1508.3	1989.94	1009.61	1073.05	926.4	1726.64	1003.02	0.580909	1.72144
ENSG00000198945	1323.78	0.721354	0.183247	3.9365	8.27e-05	0.000291911	L3MBTL3	L3MBTL3, histone methyl-lysine binding protein [Source:HGNC Symbol;Acc:HGNC:23035]	6	130013699	130141451	1	643.021	497.17	597.836	693.808	812.481	930.404	1266.22	607.959	1003.03	1.64984	0.60612
ENSG00000170581	15776.1	-3.74956	0.366488	-10.231	1.44e-24	2.88e-23	STAT2	signal transducer and activator of transcription 2 [Source:HGNC Symbol;Acc:HGNC:11363]	12	56341597	56360155	-1	12886.1	5127.36	12121.3	24514.2	985.844	874.65	1186.62	13662.3	1015.7	0.0743437	13.451
ENSG00000107175	2785.74	-1.47538	0.217085	-6.79629	1.07e-11	8.39e-11	CREB3	cAMP responsive element binding protein 3 [Source:HGNC Symbol;Acc:HGNC:2347]	9	35732335	35737004	1	2733.83	3080.16	2874.84	2718.6	1150.76	966.324	958.593	2851.86	1025.23	0.359494	2.78169
ENSG00000196652	905.412	0.304822	0.18041	1.68961	0.0911024	0.161873	ZKSCAN5	zinc finger with KRAB and SCAN domains 5 [Source:HGNC Symbol;Acc:HGNC:12867]	7	99504651	99534700	1	998.332	707.644	902.7	736.557	1146.31	966.283	986.416	836.308	1033	1.23519	0.809591
ENSG00000020256	869.827	0.265803	0.136182	1.95182	0.0509597	0.0983827	ZFP64	ZFP64 zinc finger protein [Source:HGNC Symbol;Acc:HGNC:15940]	20	52051663	52204308	-1	975.886	842.943	765.823	858.457	1250.77	1006.5	846.898	860.777	1034.72	1.20208	0.831891
ENSG00000177606	2540.91	-1.5889	0.465185	-3.41563	0.000636339	0.00192735	JUN	Jun proto-oncogene, AP-1 transcription factor subunit [Source:HGNC Symbol;Acc:HGNC:6204]	1	58780788	58784327	-1	3660.34	3817.23	2132.32	2852.34	1436.44	1272.32	399.391	3115.56	1036.05	0.332541	3.00715
ENSG00000131381	1357.46	-0.0762662	0.2164	-0.352431	0.724515	0.812381	RBSN	rabenosyn, RAB effector [Source:HGNC Symbol;Acc:HGNC:20759]	3	15070073	15099163	-1	1056.78	887.187	1140.26	1300.33	938.885	907.835	1273.13	1096.14	1039.95	0.948738	1.05403
ENSG00000116539	3545.6	-1.70134	0.333854	-5.09605	3.47e-07	1.69e-06	ASH1L	ASH1 like histone lysine methyltransferase [Source:HGNC Symbol;Acc:HGNC:19088]	1	155335268	155562807	-1	3718.62	1810.89	4037.47	3984.25	845.081	792.877	1486.06	3387.81	1041.34	0.307379	3.25331
ENSG00000182141	294.425	2.49497	0.229359	10.878	1.47e-27	3.47e-26	ZNF708	zinc finger protein 708 [Source:HGNC Symbol;Acc:HGNC:12945]	19	21291160	21329425	-1	186.838	123.51	198.519	228.733	1167.11	1089.61	869.052	184.4	1041.92	5.65034	0.17698
ENSG00000278129	447.463	1.75855	0.26465	6.64483	3.04e-11	2.29e-10	ZNF8	zinc finger protein 8 [Source:HGNC Symbol;Acc:HGNC:13154]	19	58278951	58302805	1	266.68	337.624	238.892	393.794	1274.19	946.659	916.982	309.248	1045.95	3.38222	0.295663
ENSG00000117000	953.479	0.446466	0.200734	2.22417	0.026137	0.0549563	RLF	rearranged L-myc fusion [Source:HGNC Symbol;Acc:HGNC:10025]	1	40161373	40240921	1	805.06	556.979	796.445	915.929	1038.74	994.596	1111.98	768.603	1048.44	1.36408	0.733094
ENSG00000124440	148.665	4.39939	0.365353	12.0415	2.15e-33	6.94e-32	HIF3A	hypoxia inducible factor 3 subunit alpha [Source:HGNC Symbol;Acc:HGNC:15825]	19	46297046	46343433	1	50.9037	57.0544	43.1702	48.0004	1266.38	1017.57	864.537	49.7822	1049.5	21.0818	0.0474343
ENSG00000196233	1623.07	-0.021686	0.257905	-0.084085	0.932989	0.960955	LCOR	ligand dependent nuclear receptor corepressor [Source:HGNC Symbol;Acc:HGNC:29503]	10	96832282	96995959	1	1001.34	670.88	1397.64	1224.45	1171.15	859.84	1141.54	1073.58	1057.51	0.985033	1.01519
ENSG00000114315	271.412	3.12493	0.922147	3.38876	0.000702099	0.00210904	HES1	hes family bHLH transcription factor 1 [Source:HGNC Symbol;Acc:HGNC:5192]	3	194136145	194138732	1	18.4186	344.934	59.1447	65.0931	2528.63	307.627	346.073	121.898	1060.78	8.70219	0.114914
ENSG00000109381	966.103	0.114815	0.159662	0.719115	0.47207	0.597052	ELF2	E74 like ETS transcription factor 2 [Source:HGNC Symbol;Acc:HGNC:3317]	4	139028112	139177218	-1	902.44	941.872	1092.31	985.269	1110.99	1242.06	838.29	980.474	1063.78	1.08496	0.92169
ENSG00000181896	344.829	2.29494	0.339932	6.7512	1.47e-11	1.13e-10	ZNF101	zinc finger protein 101 [Source:HGNC Symbol;Acc:HGNC:12881]	19	19668796	19683509	1	176.328	197.875	311.319	183.297	1064.12	1024.48	1104.3	217.205	1064.3	4.89999	0.204082
ENSG00000198466	1253.78	-0.134432	0.248721	-0.54049	0.588859	0.702645	ZNF587	zinc finger protein 587 [Source:HGNC Symbol;Acc:HGNC:30955]	19	57849857	57865112	1	1385.29	626.844	1309.47	1352.79	960.732	1221.43	1014.66	1168.6	1065.61	0.91187	1.09665
ENSG00000121864	1001.58	0.112009	0.160105	0.699596	0.48418	0.608477	ZNF639	zinc finger protein 639 [Source:HGNC Symbol;Acc:HGNC:30950]	3	179322991	179338583	1	1019.29	1098.88	866.126	957.338	1101.72	1189.6	905.526	985.409	1065.62	1.0814	0.924731
ENSG00000125285	130.21	9.8803	1.13574	8.69941	3.34e-18	4.42e-17	SOX21	SRY-box 21 [Source:HGNC Symbol;Acc:HGNC:11197]	13	94709622	94712399	-1	2.22833	1.48071	0	0.965638	2358.3	751.262	94.3773	1.16867	1067.98	913.842	0.00109428
ENSG00000244405	1775.92	-0.68811	0.317184	-2.16944	0.0300497	0.0621358	ETV5	ETS variant 5 [Source:HGNC Symbol;Acc:HGNC:3494]	3	186046308	186110318	-1	1380.32	2410.9	1378.15	1764.34	608.632	984.969	1632.62	1733.43	1075.41	0.620394	1.61188
ENSG00000167840	270.824	2.69134	0.283181	9.50395	2.02e-21	3.3e-20	ZNF232	zinc finger protein 232 [Source:HGNC Symbol;Acc:HGNC:13026]	17	5105541	5123116	-1	160.169	234.091	136.186	140.501	1098.98	952.729	1178.44	167.737	1076.72	6.41909	0.155785
ENSG00000167232	595.788	1.09113	0.264277	4.12875	3.65e-05	0.000135678	ZNF91	zinc finger protein 91 [Source:HGNC Symbol;Acc:HGNC:13166]	19	23304991	23395560	-1	542.707	412.049	562.042	504.081	1296.44	1029.82	905.964	505.219	1077.41	2.13255	0.468922
ENSG00000117036	1145.39	0.225446	0.199046	1.13263	0.257369	0.375777	ETV3	ETS variant 3 [Source:HGNC Symbol;Acc:HGNC:3492]	1	157121191	157138474	-1	913.113	767.666	819.586	1185.76	1258.89	936.35	1037.41	921.531	1077.55	1.1693	0.85521
ENSG00000124151	2719.68	-1.29252	0.249292	-5.18477	2.16e-07	1.08e-06	NCOA3	nuclear receptor coactivator 3 [Source:HGNC Symbol;Acc:HGNC:7670]	20	47501902	47656877	1	2805.24	1808.34	2860.51	3121.52	1057.82	778.766	1404.8	2648.9	1080.46	0.40789	2.45164
ENSG00000198185	264.758	2.72381	0.296743	9.17901	4.35e-20	6.51e-19	ZNF334	zinc finger protein 334 [Source:HGNC Symbol;Acc:HGNC:15806]	20	46499630	46513559	-1	215.541	93.0526	218.083	131.085	1009.69	1295.45	962.245	164.44	1089.13	6.62324	0.150984
ENSG00000213096	456.672	1.52773	0.258961	5.89947	3.65e-09	2.24e-08	ZNF254	zinc finger protein 254 [Source:HGNC Symbol;Acc:HGNC:13047]	19	24033405	24129961	1	392.537	412.271	370.914	336.918	1125.44	1516.05	632.091	378.16	1091.19	2.88553	0.346556
ENSG00000156853	535.097	1.20809	0.231732	5.21328	1.86e-07	9.36e-07	ZNF689	zinc finger protein 689 [Source:HGNC Symbol;Acc:HGNC:25173]	16	30602558	30624012	-1	523.495	537.845	412.475	420.34	1353.9	989.741	933.615	473.539	1092.42	2.30692	0.433478
ENSG00000169136	1636.15	-0.657604	0.302209	-2.17599	0.0295559	0.0612134	ATF5	activating transcription factor 5 [Source:HGNC Symbol;Acc:HGNC:790]	19	49928702	49933935	1	1508.43	2028.18	1300.82	2068.88	879.552	672.153	1726.8	1726.58	1092.84	0.632949	1.57991
ENSG00000143614	1397.04	-0.134113	0.234513	-0.571878	0.567405	0.683718	GATAD2B	GATA zinc finger domain containing 2B [Source:HGNC Symbol;Acc:HGNC:30778]	1	153789030	153923360	-1	988.398	960.548	1270.76	1575.89	1261.4	1146.25	870.978	1198.9	1092.88	0.911566	1.09701
ENSG00000188313	4006.85	-0.687742	0.621419	-1.10673	0.268411	0.388198	PLSCR1	phospholipid scramblase 1 [Source:HGNC Symbol;Acc:HGNC:9092]	3	146515180	146544864	-1	1865.1	1296.7	924.458	2966.46	1108.24	1334.45	842.167	1763.18	1094.95	0.62101	1.61028
ENSG00000006047	141.156	6.7569	0.631865	10.6936	1.09e-26	2.46e-25	YBX2	Y-box binding protein 2 [Source:HGNC Symbol;Acc:HGNC:17948]	17	7288252	7294615	-1	3.53515	11.0015	7.66457	19.4609	1355.11	1463.51	466.342	10.4155	1094.99	105.13	0.00951201
ENSG00000152926	732.675	0.539536	0.356425	1.51374	0.130091	0.217462	ZNF117	zinc finger protein 117 [Source:HGNC Symbol;Acc:HGNC:12897]	7	64971776	65006684	-1	780.314	341.318	1048.73	843.603	1193.03	1019.25	1075.46	753.491	1095.91	1.45445	0.687547
ENSG00000125482	486.686	1.30403	0.29476	4.42404	9.69e-06	3.92e-05	TTF1	transcription termination factor 1 [Source:HGNC Symbol;Acc:HGNC:12397]	9	132375548	132406851	-1	359.875	743.97	346.372	344.036	1135.25	1141.74	1022.92	448.563	1099.97	2.45221	0.407796
ENSG00000196670	510.264	1.12577	0.23105	4.8724	1.1e-06	5.04e-06	ZFP62	ZFP62 zinc finger protein [Source:HGNC Symbol;Acc:HGNC:23241]	5	180847611	180861285	-1	494.165	687.545	369.305	485.997	878.981	1401.81	1043.93	509.253	1108.24	2.17621	0.459515
ENSG00000155090	1726.64	0.106458	0.502656	0.211792	0.832269	0.891749	KLF10	Kruppel like factor 10 [Source:HGNC Symbol;Acc:HGNC:11810]	8	102648779	102655902	-1	738.057	687.853	1276.44	1422.34	1492.81	1053.88	784.752	1031.17	1110.48	1.07691	0.928581
ENSG00000111269	1687.28	-0.890589	0.13884	-6.4145	1.41e-10	9.96e-10	CREBL2	cAMP responsive element binding protein like 2 [Source:HGNC Symbol;Acc:HGNC:2350]	12	12611827	12645108	1	2404.16	1920.93	1936.32	1997.1	1124.39	1277.27	946.384	2064.63	1116.01	0.540539	1.85
ENSG00000175322	236.82	3.16585	0.311151	10.1746	2.57e-24	5.09e-23	ZNF519	zinc finger protein 519 [Source:HGNC Symbol;Acc:HGNC:30574]	18	14057457	14132490	-1	73.2918	119.278	144.675	162.086	1090.96	951.295	1311.31	124.833	1117.86	8.95484	0.111671
ENSG00000140044	1089.22	-0.541014	0.402128	-1.34538	0.178503	0.281008	JDP2	Jun dimerization protein 2 [Source:HGNC Symbol;Acc:HGNC:17546]	14	75427716	75474111	1	1100.17	1128.85	1744.61	2531.34	1438.02	1387.73	529.506	1626.24	1118.42	0.687731	1.45406
ENSG00000116990	157.996	6.82836	0.682058	10.0114	1.36e-23	2.56e-22	MYCL	MYCL proto-oncogene, bHLH transcription factor [Source:HGNC Symbol;Acc:HGNC:7555]	1	39895426	39902256	-1	7.32166	9.10742	7.69336	15.4404	1397.98	1372.77	590.686	9.89072	1120.48	113.286	0.00882722
ENSG00000115568	1080.87	0.49066	0.308037	1.59286	0.111191	0.190807	ZNF142	zinc finger protein 142 [Source:HGNC Symbol;Acc:HGNC:12927]	2	218637916	218659655	-1	707.393	607.322	897.778	986.024	854.151	614.48	1899.57	799.629	1122.73	1.40407	0.712216
ENSG00000174738	2581.57	-1.15639	0.246744	-4.68658	2.78e-06	1.21e-05	NR1D2	nuclear receptor subfamily 1 group D member 2 [Source:HGNC Symbol;Acc:HGNC:7963]	3	23945260	23980618	1	2901.14	1431.06	2709	2975.74	1349.48	1133.82	889.302	2504.24	1124.2	0.44892	2.22757
ENSG00000129911	1200.35	0.785206	0.216989	3.61865	0.000296149	0.000949264	KLF16	Kruppel like factor 16 [Source:HGNC Symbol;Acc:HGNC:16857]	19	1852399	1863568	-1	640.344	627.267	693.525	654.228	1281.31	1198.71	903.947	653.841	1127.99	1.72517	0.579652
ENSG00000173068	1124.3	-0.612855	0.329892	-1.85774	0.0632054	0.118436	BNC2	basonuclin 2 [Source:HGNC Symbol;Acc:HGNC:30988]	9	16409503	16870843	-1	1817.75	883.335	2086.39	2114.44	1423.61	794.7	1166.32	1725.48	1128.21	0.653853	1.5294
ENSG00000118217	4050.57	-1.17488	0.196685	-5.97339	2.32e-09	1.46e-08	ATF6	activating transcription factor 6 [Source:HGNC Symbol;Acc:HGNC:791]	1	161766294	161964070	1	2779.59	2369.08	2668.8	2418.37	1240.27	1301.25	862.914	2558.96	1134.81	0.443467	2.25496
ENSG00000109787	3510.93	-0.525758	0.198101	-2.65399	0.00795454	0.0190863	KLF3	Kruppel like factor 3 [Source:HGNC Symbol;Acc:HGNC:16516]	4	38664196	38701042	1	1635.2	1157.68	1611.85	2141.21	1092.94	1319.71	1004.04	1636.48	1138.9	0.695941	1.4369
ENSG00000178764	715.501	0.99395	0.332294	2.99118	0.00277903	0.00740191	ZHX2	zinc fingers and homeoboxes 2 [Source:HGNC Symbol;Acc:HGNC:18513]	8	122781394	122974512	1	561.37	314.935	596.719	820.673	1358.64	1208.33	864.681	573.424	1143.88	1.99483	0.501295
ENSG00000229544	138.091	10.9801	1.14652	9.57692	1e-21	1.67e-20	NKX1-2	NK1 homeobox 2 [Source:HGNC Symbol;Acc:HGNC:31652]	10	124445239	124450184	-1	2.25687	0	0	0	1478.69	585.371	1381.38	0.564217	1148.48	2035.53	0.000491272
ENSG00000162419	593.495	1.15867	0.167717	6.90845	4.9e-12	3.95e-11	GMEB1	glucocorticoid modulatory element binding protein 1 [Source:HGNC Symbol;Acc:HGNC:4370]	1	28668732	28719353	1	497.076	448.908	584.135	524.611	1317.91	1275.22	854.418	513.682	1149.18	2.23714	0.446999
ENSG00000084676	1577.72	0.00428994	0.257366	0.0166686	0.986701	0.996107	NCOA1	nuclear receptor coactivator 1 [Source:HGNC Symbol;Acc:HGNC:7668]	2	24491914	24770702	1	1153.25	805.392	1185.89	1446.91	1461.11	779.032	1212.91	1147.86	1151.02	1.00275	0.997257
ENSG00000170949	878.908	0.56086	0.228456	2.45501	0.0140882	0.0318025	ZNF160	zinc finger protein 160 [Source:HGNC Symbol;Acc:HGNC:12948]	19	53066606	53103436	-1	795.459	510.24	861.687	965.76	927.421	1168.11	1375.73	783.286	1157.09	1.47722	0.676946
ENSG00000105856	2831.21	-1.49771	0.175882	-8.51542	1.66e-17	2.09e-16	HBP1	HMG-box transcription factor 1 [Source:HGNC Symbol;Acc:HGNC:23200]	7	107168961	107202529	1	3740.5	2694.98	2945.64	3698.18	1206.51	1074.3	1191.79	3269.82	1157.54	0.354005	2.82482
ENSG00000151657	614.367	1.03782	0.337717	3.07305	0.00211885	0.0057786	KIN	Kin17 DNA and RNA binding protein [Source:HGNC Symbol;Acc:HGNC:6327]	10	7750962	7787981	-1	573.592	685.869	601.888	394.818	1287.26	1370.12	816.199	564.042	1157.86	2.05279	0.487142
ENSG00000134852	1821.43	-0.504547	0.377171	-1.33771	0.18099	0.284263	CLOCK	clock circadian regulator [Source:HGNC Symbol;Acc:HGNC:2082]	4	55427903	55547138	-1	1571.08	770.802	2273.58	2001.8	1326.44	712.757	1457.27	1654.32	1165.49	0.704514	1.41942
ENSG00000101216	947.765	0.520821	0.189775	2.74441	0.00606189	0.0149622	GMEB2	glucocorticoid modulatory element binding protein 2 [Source:HGNC Symbol;Acc:HGNC:4371]	20	63587602	63627041	-1	770.026	821.235	779.076	919.115	1233.19	1082.27	1222.98	822.363	1179.48	1.43426	0.697225
ENSG00000213588	450.482	1.86262	0.206873	9.00372	2.18e-19	3.14e-18	ZBTB9	zinc finger and BTB domain containing 9 [Source:HGNC Symbol;Acc:HGNC:28323]	6	33453970	33457548	1	263.132	384.444	340.815	314.417	1093.62	884.503	1565.63	325.702	1181.25	3.62679	0.275726
ENSG00000171425	872.045	0.162586	0.238569	0.681507	0.495551	0.618646	ZNF581	zinc finger protein 581 [Source:HGNC Symbol;Acc:HGNC:25017]	19	55635459	55645622	1	1009.94	1372.13	631.196	1204.17	914.658	1565.73	1063.56	1054.36	1181.32	1.12041	0.892529
ENSG00000115966	1831.35	-0.468241	0.200596	-2.33425	0.0195829	0.0425863	ATF2	activating transcription factor 2 [Source:HGNC Symbol;Acc:HGNC:784]	2	175072250	175168382	-1	1790.23	1109.43	1781.72	1865.25	1071.04	958.36	1517.61	1636.66	1182.34	0.722409	1.38426
ENSG00000166478	700.406	1.02972	0.172537	5.9681	2.4e-09	1.5e-08	ZNF143	zinc finger protein 143 [Source:HGNC Symbol;Acc:HGNC:12928]	11	9460319	9528524	1	580.842	714.204	528.051	523.22	1422.48	1191.52	968.12	586.579	1194.04	2.0356	0.491256
ENSG00000110925	1383.33	0.179957	0.244633	0.735619	0.461962	0.588027	CSRNP2	cysteine and serine rich nuclear protein 2 [Source:HGNC Symbol;Acc:HGNC:16006]	12	51061205	51083664	-1	1036.34	907.929	1149.44	1125.62	1184.63	1089.21	1310.48	1054.83	1194.77	1.13267	0.88287
ENSG00000160352	404.894	2.09371	0.233634	8.96149	3.2e-19	4.56e-18	ZNF714	zinc finger protein 714 [Source:HGNC Symbol;Acc:HGNC:27124]	19	21082159	21125270	1	243.233	336.373	348.16	200.867	1066.46	833.354	1693.03	282.158	1197.62	4.24449	0.2356
ENSG00000269343	354.961	2.65049	0.248152	10.6809	1.25e-26	2.8e-25	ZNF587B	zinc finger protein 587B [Source:HGNC Symbol;Acc:HGNC:37142]	19	57819741	57846238	1	192.09	170.265	181.709	224.327	1461.35	795.56	1361.44	192.098	1206.12	6.27866	0.15927
ENSG00000160094	862.448	0.319469	0.251744	1.26902	0.204434	0.313192	ZNF362	zinc finger protein 362 [Source:HGNC Symbol;Acc:HGNC:18079]	1	33256545	33300719	1	929.503	1025.62	913.383	996.872	1217.91	1349.97	1051.55	966.344	1206.47	1.24849	0.800965
ENSG00000160336	673.754	1.178	0.17534	6.71836	1.84e-11	1.41e-10	ZNF761	zinc finger protein 761 [Source:HGNC Symbol;Acc:HGNC:23179]	19	53431993	53458261	1	503.52	397.493	599.01	623.627	1061.21	1425.08	1135.54	530.913	1207.27	2.27396	0.439761
ENSG00000167395	1219.26	0.233431	0.271699	0.859153	0.390256	0.51805	ZNF646	zinc finger protein 646 [Source:HGNC Symbol;Acc:HGNC:29004]	16	31074422	31084196	1	1022.7	715.508	992.604	1382.19	1157.47	921.321	1546.87	1028.25	1208.55	1.17535	0.850811
ENSG00000106571	1350.72	-0.0951001	0.218093	-0.436053	0.662798	0.763063	GLI3	GLI family zinc finger 3 [Source:HGNC Symbol;Acc:HGNC:4319]	7	41960950	42237870	-1	1431.87	994.199	1171.6	1567.6	1351.97	1139.86	1136.22	1291.31	1209.35	0.936528	1.06777
ENSG00000184677	1914.78	-0.275856	0.308094	-0.895365	0.370592	0.497722	ZBTB40	zinc finger and BTB domain containing 40 [Source:HGNC Symbol;Acc:HGNC:29045]	1	22428838	22531157	1	1396.9	986.566	1635.85	1857.8	890.667	631.182	2115.48	1469.28	1212.44	0.825198	1.21183
ENSG00000100625	1515.47	-0.320568	0.186932	-1.7149	0.0863645	0.154573	SIX4	SIX homeobox 4 [Source:HGNC Symbol;Acc:HGNC:10890]	14	60709528	60724348	-1	1712.82	1356.13	1365.31	1666.33	1080.29	1329.13	1256.74	1525.15	1222.05	0.801269	1.24802
ENSG00000165891	820.771	1.23416	0.519845	2.37408	0.0175926	0.0387552	E2F7	E2F transcription factor 7 [Source:HGNC Symbol;Acc:HGNC:23820]	12	77021247	77065580	-1	555.224	732.503	496.833	302.241	1003.47	905.457	1770.16	521.7	1226.36	2.3507	0.425405
ENSG00000006194	1134.09	0.171799	0.120075	1.43077	0.152497	0.247368	ZNF263	zinc finger protein 263 [Source:HGNC Symbol;Acc:HGNC:13056]	16	3263800	3301401	1	1088.27	1071.01	1096.91	1114.15	1378.11	1067.9	1240.67	1092.58	1228.89	1.12476	0.889079
ENSG00000089335	1092.65	0.119188	0.137675	0.86572	0.386644	0.51432	ZNF302	zinc finger protein 302 [Source:HGNC Symbol;Acc:HGNC:13848]	19	34677639	34686397	1	1275.11	1005.73	1096.6	1146.22	1396.18	1210.36	1082.15	1130.92	1229.57	1.08723	0.919771
ENSG00000181315	1256.49	0.211677	0.150977	1.40205	0.1609	0.258439	ZNF322	zinc finger protein 322 [Source:HGNC Symbol;Acc:HGNC:23640]	6	26634383	26659752	-1	1085.26	943.24	1124.99	1091.97	1322.28	1236.15	1131.88	1061.36	1230.1	1.15898	0.862825
ENSG00000177045	783.954	0.33479	0.215274	1.55518	0.119903	0.203138	SIX5	SIX homeobox 5 [Source:HGNC Symbol;Acc:HGNC:10891]	19	45764785	45769226	-1	858.222	1098.58	941.422	1043.53	1308.66	907.61	1506.01	985.439	1240.76	1.25909	0.794223
ENSG00000173673	149.522	11.8269	1.17197	10.0915	6.02e-24	1.16e-22	HES3	hes family bHLH transcription factor 3 [Source:HGNC Symbol;Acc:HGNC:26226]	1	6244192	6245578	1	1.11747	0	0	0	1954.17	1135.56	641.839	0.279369	1243.86	4452.38	0.000224599
ENSG00000167081	1352.47	0.0444042	0.213084	0.208389	0.834925	0.893854	PBX3	PBX homeobox 3 [Source:HGNC Symbol;Acc:HGNC:8634]	9	125747345	125967377	1	1308	892.367	1425.04	1254.68	1646.93	1113.92	1015.9	1220.02	1258.92	1.03188	0.969105
ENSG00000101457	793.661	0.410916	0.346405	1.18623	0.235532	0.350335	DNTTIP1	deoxynucleotidyltransferase terminal interacting protein 1 [Source:HGNC Symbol;Acc:HGNC:16160]	20	45791937	45811427	1	916.085	1609.36	687.052	596.057	1386.8	1211.87	1194.5	952.138	1264.39	1.32795	0.753041
ENSG00000102908	7390.57	-2.27825	0.434106	-5.24814	1.54e-07	7.82e-07	NFAT5	nuclear factor of activated T cells 5 [Source:HGNC Symbol;Acc:HGNC:7774]	16	69565094	69704666	1	6166.1	1723.22	8874.61	7843.6	888.159	920.791	1994.51	6151.88	1267.82	0.206087	4.85233
ENSG00000181666	871.6	0.604958	0.137402	4.40282	1.07e-05	4.3e-05	HKR1	HKR1, GLI-Kruppel zinc finger family member [Source:HGNC Symbol;Acc:HGNC:4928]	19	37312837	37369365	1	751.204	796.248	903.129	893.626	1204.6	1331.26	1281.22	836.052	1272.36	1.52187	0.657087
ENSG00000143437	2130.12	-0.670002	0.258833	-2.58855	0.00963818	0.0226829	ARNT	aryl hydrocarbon receptor nuclear translocator [Source:HGNC Symbol;Acc:HGNC:700]	1	150809705	150876768	-1	2078.08	1354.62	2040.74	2644.46	1323.97	1281.28	1222.04	2029.48	1275.76	0.628618	1.59079
ENSG00000171466	987.557	0.980357	0.28174	3.47965	0.000502072	0.00154667	ZNF562	zinc finger protein 562 [Source:HGNC Symbol;Acc:HGNC:25950]	19	9641808	9675086	-1	549.974	478.262	875.602	686.578	1087.7	1224.09	1524.1	647.604	1278.63	1.9744	0.506483
ENSG00000162772	1355.64	3.5745	0.978487	3.65308	0.000259109	0.000840085	ATF3	activating transcription factor 3 [Source:HGNC Symbol;Acc:HGNC:785]	1	212565334	212620777	1	90.5443	102.248	81.8323	154.683	1572.76	1457.43	807.619	107.327	1279.27	11.9194	0.0838969
ENSG00000147180	241.326	5.57841	0.414704	13.4515	3.02e-41	1.45e-39	ZNF711	zinc finger protein 711 [Source:HGNC Symbol;Acc:HGNC:13128]	X	85244032	85273362	1	20.8531	13.3895	44.9526	26.2118	1035.05	1354.36	1451.25	26.3518	1280.22	48.582	0.0205837
ENSG00000158711	1490.97	-0.167477	0.158442	-1.05702	0.290501	0.412708	ELK4	ELK4, ETS transcription factor [Source:HGNC Symbol;Acc:HGNC:3326]	1	205597556	205631962	-1	1354.19	1235.62	1437.54	1726.8	1334.12	1151.71	1356.91	1438.54	1280.91	0.890428	1.12306
ENSG00000204519	334.788	3.00011	0.254374	11.7941	4.19e-32	1.26e-30	ZNF551	zinc finger protein 551 [Source:HGNC Symbol;Acc:HGNC:25108]	19	57681969	57717301	1	121.803	170.852	174.604	175.796	1500.58	882.363	1468.49	160.764	1283.81	7.98571	0.125224
ENSG00000171161	886.75	0.849118	0.261533	3.24669	0.00116755	0.00336151	ZNF672	zinc finger protein 672 [Source:HGNC Symbol;Acc:HGNC:26179]	1	248838210	248849517	1	594.992	1019.53	509.558	733.724	1313.44	1443.83	1100.96	714.452	1286.08	1.80009	0.555529
ENSG00000118689	2443.39	-1.02946	0.238131	-4.32309	1.54e-05	6.05e-05	FOXO3	forkhead box O3 [Source:HGNC Symbol;Acc:HGNC:3821]	6	108559835	108684774	1	2585.73	1638.4	2942.6	3332.1	970.557	1326.92	1561.39	2624.71	1286.29	0.49007	2.04053
ENSG00000171163	1168.25	0.726963	0.181821	3.99823	6.38e-05	0.000228783	ZNF692	zinc finger protein 692 [Source:HGNC Symbol;Acc:HGNC:26049]	1	248850006	248859144	-1	646.798	802.523	862.761	796.788	913.003	1667.63	1286.54	777.218	1289.06	1.65856	0.602934
ENSG00000128610	155.391	11.8997	1.3385	8.89036	6.09e-19	8.5e-18	FEZF1	FEZ family zinc finger 1 [Source:HGNC Symbol;Acc:HGNC:22788]	7	122301394	122310691	-1	1.06224	0	0	0	2007.92	1623.6	244.165	0.26556	1291.89	4864.79	0.000205559
ENSG00000167967	1093.03	0.41028	0.201923	2.03186	0.0421675	0.0835084	E4F1	E4F transcription factor 1 [Source:HGNC Symbol;Acc:HGNC:3121]	16	2223566	2235742	1	722.538	1341.33	917.161	938.658	1304.94	1092.14	1500.08	979.922	1299.05	1.32567	0.754336
ENSG00000197343	3154.54	-1.17665	0.17456	-6.7407	1.58e-11	1.22e-10	ZNF655	zinc finger protein 655 [Source:HGNC Symbol;Acc:HGNC:30899]	7	99558406	99576453	1	3138.41	2572.24	3399.78	2652.85	1231.59	1202.09	1467.79	2940.82	1300.49	0.442221	2.26132
ENSG00000028839	830.147	0.808438	0.206073	3.92307	8.74e-05	0.000307118	TBPL1	TATA-box binding protein like 1 [Source:HGNC Symbol;Acc:HGNC:11589]	6	133952170	133990432	1	788.686	786.216	827.064	599.6	1331.03	1014.17	1592.61	750.391	1312.6	1.74922	0.571683
ENSG00000196693	711.166	0.826331	0.290462	2.84488	0.0044428	0.0113089	ZNF33B	zinc finger protein 33B [Source:HGNC Symbol;Acc:HGNC:13097]	10	42574185	42638568	-1	972.598	435.774	742.112	820.617	1232.83	890.71	1825.11	742.775	1316.22	1.77203	0.564325
ENSG00000118263	1022.51	0.921015	0.380667	2.41948	0.0155428	0.0347419	KLF7	Kruppel like factor 7 [Source:HGNC Symbol;Acc:HGNC:6350]	2	207074137	207167267	-1	543.135	301.561	1019.04	913.277	1758.74	1160.08	1030.05	694.252	1316.29	1.89598	0.527431
ENSG00000095951	1062.72	0.612561	0.243581	2.51481	0.0119096	0.0273836	HIVEP1	human immunodeficiency virus type I enhancer binding protein 1 [Source:HGNC Symbol;Acc:HGNC:4920]	6	12008762	12164999	1	706.747	816.598	852.867	1066.8	1519.7	1289.92	1143.09	860.753	1317.57	1.53072	0.653288
ENSG00000146757	367.901	2.76551	0.260093	10.6328	2.1e-26	4.66e-25	ZNF92	zinc finger protein 92 [Source:HGNC Symbol;Acc:HGNC:13168]	7	65373799	65401135	1	183.234	182.063	210.62	199.533	1788.36	1113.16	1055.59	193.862	1319.04	6.80398	0.146973
ENSG00000135148	1720.65	-0.316995	0.298337	-1.06254	0.28799	0.409836	TRAFD1	TRAF-type zinc finger domain containing 1 [Source:HGNC Symbol;Acc:HGNC:24808]	12	112125501	112153609	1	1704.27	1966.48	1525.56	1388.98	1345.04	1042.06	1574.7	1646.32	1320.6	0.802151	1.24665
ENSG00000204611	519.798	1.6912	0.187839	9.00341	2.19e-19	3.14e-18	ZNF616	zinc finger protein 616 [Source:HGNC Symbol;Acc:HGNC:28062]	19	52113091	52139922	-1	441.698	296.124	411.534	491.145	1351.38	1211.47	1414.87	410.125	1325.91	3.23293	0.309317
ENSG00000172262	1261.19	0.0717768	0.192531	0.372806	0.709293	0.800353	ZNF131	zinc finger protein 131 [Source:HGNC Symbol;Acc:HGNC:12915]	5	43065176	43192021	1	1218.62	1407.02	1266.56	1172.55	1370.43	1359.75	1260.2	1266.19	1330.12	1.0505	0.951931
ENSG00000204366	416.296	2.03114	0.270191	7.51744	5.59e-14	5.32e-13	ZBTB12	zinc finger and BTB domain containing 12 [Source:HGNC Symbol;Acc:HGNC:19066]	6	31899607	31901992	-1	309.584	269.768	382.203	339.59	1413.92	1044.18	1532.59	325.287	1330.23	4.08942	0.244534
ENSG00000122085	1150.33	0.163332	0.147949	1.10397	0.269604	0.389458	MTERF4	mitochondrial transcription termination factor 4 [Source:HGNC Symbol;Acc:HGNC:28785]	2	241072169	241102332	-1	1166.28	1364.85	1191.28	1048.45	1291.55	1260.35	1447.12	1192.72	1333.01	1.11762	0.894755
ENSG00000140265	1105.03	0.741585	0.256262	2.89386	0.00380536	0.00982325	ZSCAN29	zinc finger and SCAN domain containing 29 [Source:HGNC Symbol;Acc:HGNC:26673]	15	43358172	43371025	-1	851.203	513.225	898.738	929.516	1139.11	1030.06	1835.85	798.17	1335.01	1.67258	0.597877
ENSG00000213676	4411.98	-1.80106	0.21938	-8.20976	2.22e-16	2.57e-15	ATF6B	activating transcription factor 6 beta [Source:HGNC Symbol;Acc:HGNC:2349]	6	32115264	32128253	-1	4625.3	4393.89	4773.88	4830.94	1307.81	1162.4	1536.17	4656	1335.46	0.286826	3.48644
ENSG00000181472	1244.89	0.154162	0.329036	0.468527	0.639408	0.74474	ZBTB2	zinc finger and BTB domain containing 2 [Source:HGNC Symbol;Acc:HGNC:20868]	6	151364117	151391548	-1	1340.35	1187.35	1184.8	1116.74	1639.19	833.157	1555.03	1207.31	1342.46	1.11194	0.899326
ENSG00000165684	1548.75	0.670252	0.259793	2.57994	0.00988164	0.0232079	SNAPC4	small nuclear RNA activating complex polypeptide 4 [Source:HGNC Symbol;Acc:HGNC:11137]	9	136375577	136400168	-1	724.154	790.764	956.202	917.05	1183.55	985.155	1872.76	847.043	1347.15	1.59042	0.628765
ENSG00000124782	1622.84	-0.154125	0.270792	-0.569164	0.569245	0.685362	RREB1	ras responsive element binding protein 1 [Source:HGNC Symbol;Acc:HGNC:10449]	6	7107597	7251980	1	1401.91	829.253	1633.26	2131.3	1415.19	1180.87	1446.33	1498.93	1347.47	0.898952	1.11241
ENSG00000156273	1842.69	-0.541355	0.287197	-1.88497	0.0594345	0.112301	BACH1	BTB domain and CNC homolog 1 [Source:HGNC Symbol;Acc:HGNC:935]	21	29194071	29630751	1	2001.48	1223.23	1964.37	2660.83	1142.52	1032.94	1869.72	1962.48	1348.39	0.687086	1.45542
ENSG00000183309	1149.88	0.435754	0.218517	1.99414	0.0461367	0.090283	ZNF623	zinc finger protein 623 [Source:HGNC Symbol;Acc:HGNC:29084]	8	143636013	143656418	1	1116.95	613.048	1140.1	1120.28	1327.71	1144.6	1574.83	997.593	1349.05	1.3523	0.73948
ENSG00000139154	1356.25	0.364411	0.216107	1.68625	0.0917476	0.162654	AEBP2	AE binding protein 2 [Source:HGNC Symbol;Acc:HGNC:24051]	12	19404045	19720801	1	1211.3	699.337	1241.02	1056.2	1527.97	1367.33	1169.12	1051.96	1354.81	1.28789	0.776466
ENSG00000090612	726.308	0.971382	0.223293	4.35025	1.36e-05	5.39e-05	ZNF268	zinc finger protein 268 [Source:HGNC Symbol;Acc:HGNC:13061]	12	133181409	133214831	1	768.811	535.854	765.477	704.553	1370.78	1077.23	1632.25	693.674	1360.09	1.9607	0.510021
ENSG00000139651	1735.66	-0.238987	0.27361	-0.873459	0.382413	0.510087	ZNF740	zinc finger protein 740 [Source:HGNC Symbol;Acc:HGNC:27465]	12	53180700	53195141	1	1616.27	1199.69	1959.76	1649.54	1338.84	979.884	1763.11	1606.32	1360.61	0.847037	1.18059
ENSG00000196247	573.632	2.49047	0.303069	8.2175	2.08e-16	2.41e-15	ZNF107	zinc finger protein 107 [Source:HGNC Symbol;Acc:HGNC:12887]	7	64666083	64711582	1	253.336	174.456	296.505	243.842	1412.37	1194.39	1478.21	242.035	1361.66	5.62588	0.17775
ENSG00000066697	1501.75	-0.383812	0.251884	-1.52376	0.127568	0.213935	MSANTD3	Myb/SANT DNA binding domain containing 3 [Source:HGNC Symbol;Acc:HGNC:23370]	9	100427156	100451711	1	1729.26	2255.98	1433.24	1783.21	1403.25	1564.65	1172.25	1800.42	1380.05	0.766513	1.30461
ENSG00000198464	778.456	0.940171	0.314241	2.99188	0.00277263	0.00738556	ZNF480	zinc finger protein 480 [Source:HGNC Symbol;Acc:HGNC:23305]	19	52297177	52325922	1	840.783	815.671	747.796	498.379	1249.28	2207.26	728.448	725.657	1394.99	1.92239	0.520186
ENSG00000134046	1921.3	-0.313871	0.247853	-1.26636	0.205384	0.314277	MBD2	methyl-CpG binding domain protein 2 [Source:HGNC Symbol;Acc:HGNC:6917]	18	54151601	54224788	-1	1622.18	2002.78	1486.51	1839.38	1609.88	1519.77	1066.43	1737.71	1398.69	0.804906	1.24238
ENSG00000171606	982.926	1.03304	0.381467	2.70807	0.00676764	0.0165224	ZNF274	zinc finger protein 274 [Source:HGNC Symbol;Acc:HGNC:13068]	19	58183029	58213562	1	818.68	609.121	705.399	615.487	1347.89	1169.3	1700.49	687.172	1405.89	2.04591	0.488779
ENSG00000129071	1036.98	0.152451	0.159579	0.955335	0.339408	0.465587	MBD4	methyl-CpG binding domain 4, DNA glycosylase [Source:HGNC Symbol;Acc:HGNC:6919]	3	129430944	129440179	-1	1040.83	1713.59	1204.6	1141.02	1430.72	1344.67	1463.98	1275.01	1413.13	1.10833	0.902262
ENSG00000121413	942.008	0.62434	0.194838	3.2044	0.00135344	0.00384579	ZSCAN18	zinc finger and SCAN domain containing 18 [Source:HGNC Symbol;Acc:HGNC:21037]	19	58083838	58118427	-1	986.772	877.015	788.282	1030.48	1576.78	1224.82	1453.74	920.637	1418.45	1.54072	0.649045
ENSG00000171467	1528.76	-0.000503729	0.263252	-0.00191349	0.998473	1	ZNF318	zinc finger protein 318 [Source:HGNC Symbol;Acc:HGNC:13578]	6	43307134	43369478	-1	1365.64	1077.86	1578.41	1664.02	1088.47	1420.66	1755.91	1421.48	1421.68	1.00014	0.999863
ENSG00000170448	637.919	1.5042	0.158166	9.51026	1.9e-21	3.12e-20	NFXL1	nuclear transcription factor, X-box binding like 1 [Source:HGNC Symbol;Acc:HGNC:18726]	4	47847233	47914667	-1	541.531	467.89	480.323	511.766	1267.6	1646.05	1358.08	500.377	1423.91	2.84567	0.351411
ENSG00000168813	1134.93	0.855034	0.268215	3.18787	0.00143325	0.00405036	ZNF507	zinc finger protein 507 [Source:HGNC Symbol;Acc:HGNC:23783]	19	32345594	32387667	1	865.875	401.48	902.168	992.285	1395.06	1043.53	1850.42	790.452	1429.67	1.80868	0.552891
ENSG00000213988	205.954	5.22926	0.348258	15.0155	5.81e-51	4.21e-49	ZNF90	zinc finger protein 90 [Source:HGNC Symbol;Acc:HGNC:13165]	19	20077994	20127076	1	29.7932	74.5275	29.88	23.6127	1267.96	1569.06	1479.45	39.4534	1438.82	36.469	0.0274206
ENSG00000125952	2029.71	-0.459998	0.274586	-1.67524	0.0938872	0.16589	MAX	MYC associated factor X [Source:HGNC Symbol;Acc:HGNC:6913]	14	65006174	65102695	-1	2063.84	2621.94	1642.28	1679.37	1704.41	1440.55	1219.73	2001.86	1454.89	0.726772	1.37595
ENSG00000134954	2569.67	-1.18427	0.186855	-6.33788	2.33e-10	1.61e-09	ETS1	ETS proto-oncogene 1, transcription factor [Source:HGNC Symbol;Acc:HGNC:3488]	11	128458761	128587558	-1	3463.18	2406.27	3581.4	3785.95	1547.07	1588.1	1236.43	3309.2	1457.2	0.440348	2.27093
ENSG00000108788	2126.66	-0.54369	0.175022	-3.1064	0.00189381	0.00522034	MLX	MLX, MAX dimerization protein [Source:HGNC Symbol;Acc:HGNC:11645]	17	42567068	42573239	1	2036.75	2364.34	2232.09	1888.7	1463.2	1314.37	1603.01	2130.47	1460.19	0.685385	1.45903
ENSG00000198715	4950.97	-2.05228	0.259048	-7.92237	2.33e-15	2.49e-14	GLMP	glycosylated lysosomal membrane protein [Source:HGNC Symbol;Acc:HGNC:29436]	1	156290089	156295689	-1	6636.88	4990.62	4174.98	8424.22	1747.94	1491.48	1142.48	6056.68	1460.63	0.241161	4.14661
ENSG00000186350	2150.05	-0.666144	0.22885	-2.91083	0.00360466	0.00936712	RXRA	retinoid X receptor alpha [Source:HGNC Symbol;Acc:HGNC:10477]	9	134317098	134440585	1	2260.12	1887.56	2097.09	3039.66	1561.52	1371.08	1455.49	2321.11	1462.7	0.630172	1.58687
ENSG00000135365	1660.56	-0.223975	0.208144	-1.07606	0.2819	0.40288	PHF21A	PHD finger protein 21A [Source:HGNC Symbol;Acc:HGNC:24156]	11	45929323	46121178	-1	1826.47	1492.86	1786.69	1734.34	1523.59	1426.04	1443.14	1710.09	1464.25	0.856245	1.16789
ENSG00000198740	692.078	0.904798	0.311104	2.90835	0.00363343	0.00942984	ZNF652	zinc finger protein 652 [Source:HGNC Symbol;Acc:HGNC:29147]	17	49289206	49362473	-1	652.666	1311.9	519.415	656.318	1660.62	1982.82	752.924	785.074	1465.45	1.86664	0.535721
ENSG00000132024	1799.36	-0.304886	0.136944	-2.22636	0.02599	0.0547071	CC2D1A	coiled-coil and C2 domain containing 1A [Source:HGNC Symbol;Acc:HGNC:30237]	19	13906201	13930879	1	1711.18	1775.39	1877.2	1889.98	1618.66	1653.95	1142.5	1813.44	1471.71	0.811555	1.2322
ENSG00000187605	907.054	1.12663	0.32734	3.44178	0.00057789	0.00176194	TET3	tet methylcytosine dioxygenase 3 [Source:HGNC Symbol;Acc:HGNC:28313]	2	73986404	74108176	1	565.157	425.341	817.729	891.779	1224.9	1024.9	2173.25	675.002	1474.35	2.18422	0.45783
ENSG00000204604	1088.62	0.802812	0.221015	3.63239	0.000280812	0.000904172	ZNF468	zinc finger protein 468 [Source:HGNC Symbol;Acc:HGNC:33105]	19	52838008	52890375	-1	869.572	683.244	873.73	951.969	1462.33	1571.47	1391.53	844.629	1475.11	1.74646	0.572587
ENSG00000131408	2712	-0.929171	0.184117	-5.04663	4.5e-07	2.16e-06	NR1H2	nuclear receptor subfamily 1 group H member 2 [Source:HGNC Symbol;Acc:HGNC:7965]	19	50329653	50382982	1	2604.78	3625.9	2214.77	2800.34	1732.82	1523.9	1172.12	2811.45	1476.28	0.525096	1.90441
ENSG00000090447	639.916	1.19742	0.254943	4.69681	2.64e-06	1.15e-05	TFAP4	transcription factor AP-4 [Source:HGNC Symbol;Acc:HGNC:11745]	16	4257186	4273075	-1	588.954	936.183	587.72	474.34	1564.85	1376.04	1491.83	646.799	1477.57	2.28444	0.437744
ENSG00000072736	1242.28	0.762141	0.206688	3.6874	0.000226556	0.000742826	NFATC3	nuclear factor of activated T cells 3 [Source:HGNC Symbol;Acc:HGNC:7777]	16	68084751	68229259	1	967.26	773.237	851.159	908.346	1654.55	1225.15	1570.1	875	1483.27	1.69516	0.589915
ENSG00000196214	562.716	1.77272	0.264756	6.69568	2.15e-11	1.64e-10	ZNF766	zinc finger protein 766 [Source:HGNC Symbol;Acc:HGNC:28063]	19	52269571	52296046	1	391.741	419.242	491.518	448.023	1810.09	1659.84	1018.82	437.631	1496.25	3.41898	0.292485
ENSG00000116044	4788.24	-1.71804	0.31004	-5.54134	3e-08	1.66e-07	NFE2L2	nuclear factor, erythroid 2 like 2 [Source:HGNC Symbol;Acc:HGNC:7782]	2	177227595	177392697	-1	5357.42	5038.05	4680.11	4720.11	1439	1849.31	1227.05	4948.92	1505.12	0.304131	3.28806
ENSG00000177030	1480.49	0.418146	0.238936	1.75004	0.0801122	0.145041	DEAF1	DEAF1, transcription factor [Source:HGNC Symbol;Acc:HGNC:14677]	11	644233	706715	-1	1095.86	1445.98	852.406	1111.52	1525.75	1861.72	1129.56	1126.44	1505.67	1.33667	0.748129
ENSG00000185238	985.668	1.69225	0.175426	9.64651	5.09e-22	8.71e-21	PRMT3	protein arginine methyltransferase 3 [Source:HGNC Symbol;Acc:HGNC:30163]	11	20387530	20509294	1	449.246	547.749	469.68	410.413	1443.73	1813.04	1291.84	469.272	1516.2	3.23097	0.309505
ENSG00000106948	973.678	0.148354	0.262348	0.565486	0.571743	0.687638	AKNA	AT-hook transcription factor [Source:HGNC Symbol;Acc:HGNC:24108]	9	114334156	114394405	-1	1129.33	1584.05	1306.7	1487.14	1316.8	1485.42	1773.12	1376.8	1525.11	1.10772	0.902755
ENSG00000126767	1795.24	-0.22855	0.114548	-1.99523	0.0460175	0.0900932	ELK1	ELK1, ETS transcription factor [Source:HGNC Symbol;Acc:HGNC:3321]	X	47635521	47650604	-1	1836.14	1985.77	1592.59	1765.25	1649.15	1541.54	1402.91	1794.94	1531.2	0.853067	1.17224
ENSG00000112511	2459.95	-0.936871	0.175502	-5.33823	9.39e-08	4.91e-07	PHF1	PHD finger protein 1 [Source:HGNC Symbol;Acc:HGNC:8919]	6	33410399	33416453	1	2563.39	3675.06	2535.38	3003.19	1516.14	1434.97	1657.23	2944.26	1536.12	0.521733	1.91669
ENSG00000184481	602.768	1.80432	0.383841	4.70069	2.59e-06	1.13e-05	FOXO4	forkhead box O4 [Source:HGNC Symbol;Acc:HGNC:7139]	X	71096197	71103535	1	487.266	319.769	321.541	632.555	1576.04	617.464	2418.65	440.283	1537.38	3.49181	0.286384
ENSG00000114439	3668.89	-0.605407	0.271778	-2.22758	0.0259086	0.0545518	BBX	BBX, HMG-box containing [Source:HGNC Symbol;Acc:HGNC:14422]	3	107522936	107811324	1	2909.03	1263.89	2580.43	2602.84	1849.82	1122.89	1640.27	2339.05	1537.66	0.657387	1.52117
ENSG00000198315	2235.13	-0.321307	0.188816	-1.7017	0.0888119	0.158356	ZKSCAN8	zinc finger with KRAB and SCAN domains 8 [Source:HGNC Symbol;Acc:HGNC:12983]	6	28141910	28159472	1	1968.06	1392.75	2171.09	2178.21	1398.3	1401.32	1828.46	1927.53	1542.69	0.800348	1.24946
ENSG00000171469	1731.85	0.0990038	0.28567	0.346567	0.728917	0.815398	ZNF561	zinc finger protein 561 [Source:HGNC Symbol;Acc:HGNC:28684]	19	9604680	9621399	-1	1522.64	787.546	1614.8	1843.26	1255.83	1099.17	2277.36	1442.06	1544.12	1.07077	0.933905
ENSG00000126804	1434.15	0.226798	0.244502	0.927588	0.353621	0.480342	ZBTB1	zinc finger and BTB domain containing 1 [Source:HGNC Symbol;Acc:HGNC:20259]	14	64503712	64533690	1	1449.07	936.056	1501.38	1421.36	1950.8	1281.25	1426.46	1326.97	1552.84	1.17022	0.854542
ENSG00000112365	732.879	1.33427	0.19971	6.68102	2.37e-11	1.81e-10	ZBTB24	zinc finger and BTB domain containing 24 [Source:HGNC Symbol;Acc:HGNC:21143]	6	109462594	109483237	-1	671.941	428.142	637.252	767.756	1906.29	1515.97	1324.74	626.273	1582.33	2.52659	0.395791
ENSG00000185219	1154	0.514269	0.30208	1.70243	0.0886757	0.158153	ZNF445	zinc finger protein 445 [Source:HGNC Symbol;Acc:HGNC:21018]	3	44431720	44477670	-1	1017.36	721.574	1287.38	1410.25	1420.18	1241.02	2091.74	1109.14	1584.31	1.42842	0.700076
ENSG00000112200	2001.96	0.0673097	0.205015	0.328317	0.742672	0.825559	ZNF451	zinc finger protein 451 [Source:HGNC Symbol;Acc:HGNC:21091]	6	57086844	57170307	1	1713.49	1331.24	1506.82	1525.19	1555.3	1856.58	1367.69	1519.18	1593.19	1.04872	0.953548
ENSG00000105127	1471.27	0.405826	0.160598	2.52696	0.0115055	0.0265619	AKAP8	A-kinase anchoring protein 8 [Source:HGNC Symbol;Acc:HGNC:378]	19	15353385	15379798	-1	1234.89	1049.14	1329.12	1214.26	1605	1206.26	1981.44	1206.85	1597.57	1.32375	0.755432
ENSG00000171649	390.148	3.04534	0.35581	8.55888	1.14e-17	1.46e-16	ZIK1	zinc finger protein interacting with K protein 1 [Source:HGNC Symbol;Acc:HGNC:33104]	19	57578456	57593777	1	154.358	161.971	244.38	219.431	1523.13	803.223	2504.07	195.035	1610.14	8.25566	0.121129
ENSG00000169635	618.574	2.90487	0.193427	15.0179	5.61e-51	4.07e-49	HIC2	HIC ZBTB transcriptional repressor 2 [Source:HGNC Symbol;Acc:HGNC:18595]	22	21417404	21451463	1	213.134	260.237	174.578	217.028	1719.91	1341.41	1774.97	216.244	1612.1	7.45498	0.134139
ENSG00000116017	1518.43	0.239103	0.198868	1.20232	0.229239	0.342914	ARID3A	AT-rich interaction domain 3A [Source:HGNC Symbol;Acc:HGNC:3031]	19	925781	975934	1	1417.18	1435.86	1242.51	1382.55	2103.56	1578.15	1166.97	1369.53	1616.23	1.18014	0.847358
ENSG00000196705	672.725	2.22439	0.251339	8.85016	8.74e-19	1.2e-17	ZNF431	zinc finger protein 431 [Source:HGNC Symbol;Acc:HGNC:20809]	19	21142024	21196053	1	292.653	324.046	354.186	420.759	1615.27	1858.61	1408.09	347.911	1627.32	4.67742	0.213793
ENSG00000101412	543.875	2.18324	0.501792	4.35088	1.36e-05	5.37e-05	E2F1	E2F transcription factor 1 [Source:HGNC Symbol;Acc:HGNC:3113]	20	33675683	33686404	-1	134.298	901.347	226.795	174.942	1731.26	1482.78	1669.01	359.346	1627.69	4.52958	0.220771
ENSG00000132604	1102.73	0.953767	0.206838	4.61119	4e-06	1.71e-05	TERF2	telomeric repeat binding factor 2 [Source:HGNC Symbol;Acc:HGNC:11729]	16	69355561	69408571	-1	817.861	1090.5	744.706	741.501	1854.82	1768.3	1303.35	848.641	1642.16	1.93504	0.516785
ENSG00000105732	887.219	1.25073	0.288057	4.34194	1.41e-05	5.59e-05	ZNF574	zinc finger protein 574 [Source:HGNC Symbol;Acc:HGNC:26166]	19	42068477	42081549	1	640.325	927.935	557.798	640.915	1839.06	1441.98	1651.19	691.743	1644.08	2.37671	0.420749
ENSG00000182903	769.735	1.52033	0.248472	6.11874	9.43e-10	6.19e-09	ZNF721	zinc finger protein 721 [Source:HGNC Symbol;Acc:HGNC:29425]	4	425815	499156	-1	601.35	481.772	713.176	496.561	1525.96	1375.9	2030.68	573.214	1644.18	2.86835	0.348632
ENSG00000130803	1391.75	0.50891	0.349949	1.45424	0.14588	0.238838	ZNF317	zinc finger protein 317 [Source:HGNC Symbol;Acc:HGNC:13507]	19	9140380	9163424	1	1166.67	1487.93	856.496	1126.63	1831.65	1402.03	1710.98	1159.43	1648.22	1.42157	0.703446
ENSG00000140396	1878.75	0.240132	0.348099	0.689838	0.490296	0.614077	NCOA2	nuclear receptor coactivator 2 [Source:HGNC Symbol;Acc:HGNC:7669]	8	70109762	70403805	-1	1663.77	642.811	1455.09	1828.18	1370.86	824.52	2754.43	1397.46	1649.94	1.18067	0.84698
ENSG00000124496	1836.55	-0.15893	0.232488	-0.683605	0.494225	0.617398	TRERF1	transcriptional regulating factor 1 [Source:HGNC Symbol;Acc:HGNC:18273]	6	42224931	42452051	-1	2271.63	1663.74	1972.16	1498.63	1436.89	1291.39	2242.86	1851.54	1657.05	0.894956	1.11737
ENSG00000106624	15982.8	-3.82243	0.314804	-12.1423	6.31e-34	2.1e-32	AEBP1	AE binding protein 1 [Source:HGNC Symbol;Acc:HGNC:303]	7	44104361	44114562	1	16076.8	18935.1	20181.8	38646.6	1670.71	1485.16	1818.26	23460.1	1658.04	0.070675	14.1493
ENSG00000256771	338.993	3.42852	0.401342	8.54264	1.31e-17	1.67e-16	ZNF253	zinc finger protein 253 [Source:HGNC Symbol;Acc:HGNC:13497]	19	19865886	19894674	1	158.553	125.063	194.363	139.341	2519.24	886.677	1578.75	154.33	1661.56	10.7663	0.0928829
ENSG00000166888	7504.52	-2.34387	0.165201	-14.188	1.09e-45	6.32e-44	STAT6	signal transducer and activator of transcription 6 [Source:HGNC Symbol;Acc:HGNC:11368]	12	57095408	57132139	-1	8076.19	7138.33	8644.29	10004.6	1552.04	2128.53	1331.36	8465.85	1670.64	0.197339	5.06742
ENSG00000177853	910.35	1.23719	0.293355	4.21738	2.47e-05	9.43e-05	ZNF518A	zinc finger protein 518A [Source:HGNC Symbol;Acc:HGNC:29009]	10	96129715	96205288	1	839.271	352.654	921.002	727.082	1452.41	1361.78	2209.37	710.002	1674.52	2.35847	0.424004
ENSG00000198546	704.267	0.911175	0.376535	2.41989	0.015525	0.0347049	ZNF511	zinc finger protein 511 [Source:HGNC Symbol;Acc:HGNC:28445]	10	133308475	133313162	1	786.468	1729.45	582.687	480.308	2144.62	1840.7	1056.48	894.729	1680.6	1.87833	0.532387
ENSG00000166261	706.78	1.96779	0.232126	8.47725	2.31e-17	2.89e-16	ZNF202	zinc finger protein 202 [Source:HGNC Symbol;Acc:HGNC:12994]	11	123724177	123741675	-1	418.881	419.338	467.1	431.644	1613.24	1186.82	2292.18	434.241	1697.41	3.90893	0.255825
ENSG00000143379	1343.01	0.322396	0.138477	2.32816	0.0199035	0.0432044	SETDB1	SET domain bifurcated 1 [Source:HGNC Symbol;Acc:HGNC:10761]	1	150926263	150964744	1	1265.15	1299.89	1474.91	1389.76	1570.38	1926.11	1604.73	1357.43	1700.41	1.25267	0.798294
ENSG00000181827	2298.4	0.339041	0.37006	0.916178	0.359573	0.48634	RFX7	regulatory factor X7 [Source:HGNC Symbol;Acc:HGNC:25777]	15	56087280	56243266	-1	1462.2	628.783	1764.18	1528.81	1215.43	1214.6	2677.65	1346	1702.56	1.26491	0.790571
ENSG00000119866	422.522	3.91589	0.384298	10.1897	2.2e-24	4.38e-23	BCL11A	B cell CLL/lymphoma 11A [Source:HGNC Symbol;Acc:HGNC:13221]	2	60450520	60555154	-1	77.1721	201.501	102.269	82.1267	2136.74	1969.25	1008.11	115.767	1704.7	14.7252	0.0679106
ENSG00000123933	5054.23	-1.80474	0.213819	-8.44047	3.16e-17	3.91e-16	MXD4	MAX dimerization protein 4 [Source:HGNC Symbol;Acc:HGNC:13906]	4	2247432	2262294	-1	6256.09	6470.99	5350.43	5770.1	2137.02	1683.24	1299.86	5961.9	1706.71	0.286269	3.49322
ENSG00000198521	490.565	2.43304	0.222262	10.9467	6.89e-28	1.66e-26	ZNF43	zinc finger protein 43 [Source:HGNC Symbol;Acc:HGNC:13109]	19	21804949	21852125	-1	275.774	377.463	320.147	293.939	1829.56	1801.42	1496.97	316.831	1709.32	5.39504	0.185355
ENSG00000160199	1004.69	0.938473	0.184315	5.09168	3.55e-07	1.73e-06	PKNOX1	PBX/knotted 1 homeobox 1 [Source:HGNC Symbol;Acc:HGNC:9022]	21	42974510	43033931	1	865.934	1003.04	903.101	791.144	1737.77	2272.16	1124.74	890.804	1711.56	1.92136	0.520464
ENSG00000168286	1002.7	0.706825	0.238139	2.96811	0.00299633	0.00791776	THAP11	THAP domain containing 11 [Source:HGNC Symbol;Acc:HGNC:23194]	16	67842082	67844195	1	990.608	1695.78	726.667	801.028	1826.26	1558.89	1763.35	1053.52	1716.17	1.62898	0.613879
ENSG00000120798	1142.69	0.498772	0.209423	2.38164	0.0172355	0.0380686	NR2C1	nuclear receptor subfamily 2 group C member 1 [Source:HGNC Symbol;Acc:HGNC:7971]	12	95020229	95073703	-1	1358.89	1338.97	1047.25	1112.09	1863.28	2082.66	1205.81	1214.3	1717.25	1.41419	0.707118
ENSG00000163516	1148.28	0.60364	0.162369	3.71769	0.00020105	0.000664629	ANKZF1	ankyrin repeat and zinc finger domain containing 1 [Source:HGNC Symbol;Acc:HGNC:25527]	2	219229757	219236669	1	995.824	1153.77	1149.91	1239.34	1559.61	2099.97	1520.95	1134.71	1726.84	1.52184	0.657101
ENSG00000106261	3669.67	-1.08025	0.270953	-3.98685	6.7e-05	0.000239248	ZKSCAN1	zinc finger with KRAB and SCAN domains 1 [Source:HGNC Symbol;Acc:HGNC:13101]	7	100015572	100041689	1	3995.66	2308.16	4060.02	4372.75	1489.74	1763.24	1975.53	3684.15	1742.83	0.473063	2.11388
ENSG00000125817	2912.94	-1.16838	0.233282	-5.00846	5.49e-07	2.6e-06	CENPB	centromere protein B [Source:HGNC Symbol;Acc:HGNC:1852]	20	3783851	3786690	-1	3232.6	6288.52	2722.05	3492.29	2095.52	1741.44	1411.74	3933.86	1749.57	0.444746	2.24848
ENSG00000158773	1617.92	0.439723	0.230239	1.90985	0.056152	0.106914	USF1	upstream transcription factor 1 [Source:HGNC Symbol;Acc:HGNC:12593]	1	161039251	161045977	-1	1180.35	1748.81	1200.89	1040.7	1742.97	1517.1	1994.59	1292.69	1751.55	1.35497	0.738024
ENSG00000086102	2256.66	-0.224509	0.203219	-1.10476	0.269262	0.389172	NFX1	nuclear transcription factor, X-box binding 1 [Source:HGNC Symbol;Acc:HGNC:7803]	9	33290511	33371157	1	2001.41	1790.5	2141.86	2259.25	1474.55	1511.55	2271.01	2048.26	1752.37	0.855542	1.16885
ENSG00000154727	1807.76	0.170911	0.155884	1.0964	0.272904	0.393279	GABPA	GA binding protein transcription factor subunit alpha [Source:HGNC Symbol;Acc:HGNC:4071]	21	25734570	25772460	1	1854.17	1353.76	1461.67	1561.48	1897.57	1828.19	1539.24	1557.77	1755	1.12661	0.887617
ENSG00000105722	2002.77	-0.138629	0.235742	-0.588052	0.556497	0.673938	ERF	ETS2 repressor factor [Source:HGNC Symbol;Acc:HGNC:3444]	19	42247572	42255157	-1	1198.93	1910.43	2210.37	2477.41	1780.47	1346.75	2182.91	1949.28	1770.04	0.908048	1.10126
ENSG00000145908	571.786	1.8055	0.238472	7.57111	3.7e-14	3.57e-13	ZNF300	zinc finger protein 300 [Source:HGNC Symbol;Acc:HGNC:13091]	5	150894392	150904983	-1	592.613	477.36	592.584	367.616	1635.99	1522.1	2161.54	507.544	1773.21	3.49371	0.286228
ENSG00000169957	1117.46	0.511717	0.253426	2.0192	0.0434666	0.0857115	ZNF768	zinc finger protein 768 [Source:HGNC Symbol;Acc:HGNC:26273]	16	30524001	30526821	-1	1197.56	1898.28	941.794	951.578	2052.68	1843.47	1433.26	1247.3	1776.47	1.42425	0.702123
ENSG00000074047	956.509	0.877937	0.495507	1.77179	0.076429	0.139339	GLI2	GLI family zinc finger 2 [Source:HGNC Symbol;Acc:HGNC:4318]	2	120735623	120992653	1	798.418	638.505	1408.86	1020.83	1577.36	1093.63	2658.45	966.652	1776.48	1.83776	0.544139
ENSG00000141644	2543.16	-0.267273	0.18293	-1.46106	0.143999	0.236356	MBD1	methyl-CpG binding domain protein 1 [Source:HGNC Symbol;Acc:HGNC:6916]	18	50266882	50281774	-1	1826.84	1932.89	2293.19	2529.25	1747.48	1354.02	2243.24	2145.54	1781.58	0.830364	1.20429
ENSG00000102870	1769.71	-0.0664234	0.139776	-0.475213	0.634635	0.74088	ZNF629	zinc finger protein 629 [Source:HGNC Symbol;Acc:HGNC:29008]	16	30778449	30787202	-1	1876.09	1813.51	1980.57	1837.2	2074.58	1619.3	1680.18	1876.84	1791.36	0.954453	1.04772
ENSG00000177463	2537.03	-0.0553976	0.418338	-0.132423	0.89465	0.934509	NR2C2	nuclear receptor subfamily 2 group C member 2 [Source:HGNC Symbol;Acc:HGNC:7972]	3	14947584	15053600	1	1604.55	868.703	2205.9	2817.14	1288.99	1382.66	2738.21	1874.07	1803.28	0.962227	1.03926
ENSG00000166526	1232.3	0.80454	0.164993	4.87621	1.08e-06	4.95e-06	ZNF3	zinc finger protein 3 [Source:HGNC Symbol;Acc:HGNC:13089]	7	100064033	100082548	-1	1015.63	934.042	1234.9	948.842	1850.75	1371.88	2187.71	1033.35	1803.45	1.74524	0.572988
ENSG00000167685	1189.55	0.692739	0.205065	3.37815	0.000729755	0.00218327	ZNF444	zinc finger protein 444 [Source:HGNC Symbol;Acc:HGNC:16052]	19	56132599	56160893	1	1049.81	1441.92	946.568	1027.21	1952.19	2098.23	1364.29	1116.38	1804.9	1.61675	0.618525
ENSG00000157657	1897.57	-0.0137919	0.318684	-0.0432775	0.96548	0.982461	ZNF618	zinc finger protein 618 [Source:HGNC Symbol;Acc:HGNC:29416]	9	113876282	114056591	1	1703.49	1093.52	1893.38	2642.7	1806.99	1082.92	2556.65	1833.27	1815.52	0.990318	1.00978
ENSG00000188994	1640.83	0.301275	0.299504	1.00591	0.314459	0.439231	ZNF292	zinc finger protein 292 [Source:HGNC Symbol;Acc:HGNC:18410]	6	87152833	87264196	1	1940.77	719.148	1578.34	1666.81	2414.34	1410.7	1633.14	1476.27	1819.39	1.23243	0.811408
ENSG00000001167	1302.04	0.589751	0.139955	4.21387	2.51e-05	9.56e-05	NFYA	nuclear transcription factor Y subunit alpha [Source:HGNC Symbol;Acc:HGNC:7804]	6	41072945	41099976	1	1338.15	1083.1	1345.53	1078.6	1726.92	1616.05	2122.65	1211.34	1821.88	1.50401	0.664888
ENSG00000113658	2780.77	-0.442606	0.304846	-1.4519	0.146529	0.239699	SMAD5	SMAD family member 5 [Source:HGNC Symbol;Acc:HGNC:6771]	5	136132845	136188747	1	2471.69	1475.05	2807.82	3152.49	1535.59	1450.9	2480.09	2476.76	1822.19	0.735716	1.35922
ENSG00000136367	486.698	4.04293	0.419825	9.63006	5.97e-22	1.02e-20	ZFHX2	zinc finger homeobox 2 [Source:HGNC Symbol;Acc:HGNC:20152]	14	23520855	23556192	-1	72.6321	68.4987	142.097	159.055	1500.6	1820.5	2159.93	110.571	1827.01	16.5235	0.06052
ENSG00000254004	808.212	1.47154	0.208705	7.05083	1.78e-12	1.49e-11	ZNF260	zinc finger protein 260 [Source:HGNC Symbol;Acc:HGNC:13499]	19	36510695	36528660	-1	779.397	510.865	702.139	643.65	2048.23	1362.37	2071.27	659.012	1827.29	2.77277	0.36065
ENSG00000196700	2454.39	-0.170471	0.266549	-0.63955	0.522466	0.643865	ZNF512B	zinc finger protein 512B [Source:HGNC Symbol;Acc:HGNC:29212]	20	63956702	63969865	-1	1702.86	1603.03	2374.28	2581.15	1702.25	1237.23	2563.36	2065.33	1834.28	0.888129	1.12596
ENSG00000170345	369.235	3.55984	0.606775	5.86682	4.44e-09	2.7e-08	FOS	Fos proto-oncogene, AP-1 transcription factor subunit [Source:HGNC Symbol;Acc:HGNC:3796]	14	75278774	75282230	1	255.7	62.563	80.6841	221.357	3930.82	1125.5	453.602	155.076	1836.64	11.8435	0.0844346
ENSG00000189180	1006.93	1.01876	0.242092	4.20814	2.57e-05	9.79e-05	ZNF33A	zinc finger protein 33A [Source:HGNC Symbol;Acc:HGNC:13096]	10	38010650	38065088	1	974.412	624.845	1066.53	958.271	1704.6	1506.83	2299.82	906.014	1837.08	2.02766	0.49318
ENSG00000146676	2621.92	-0.393539	0.266881	-1.47458	0.140324	0.231432	PURB	purine rich element binding protein B [Source:HGNC Symbol;Acc:HGNC:9702]	7	44876293	44885361	-1	2287.41	1726.44	2764.91	2876.03	1749.49	1558.44	2203.77	2413.7	1837.23	0.761169	1.31377
ENSG00000141258	2249.88	-0.528711	0.340407	-1.55317	0.120382	0.203792	SGSM2	small G protein signaling modulator 2 [Source:HGNC Symbol;Acc:HGNC:29026]	17	2337498	2381058	1	2015.56	2242.53	2541.8	3818.39	1644.87	1334.1	2540.27	2654.57	1839.75	0.69305	1.4429
ENSG00000135457	1367.28	0.799136	0.208051	3.84107	0.0001225	0.000419869	TFCP2	transcription factor CP2 [Source:HGNC Symbol;Acc:HGNC:11748]	12	51093663	51173134	-1	975.455	952.868	1127.26	1194.51	2135	1031.98	2372.42	1062.52	1846.47	1.73781	0.575436
ENSG00000126003	1147.52	0.998344	0.209325	4.76934	1.85e-06	8.23e-06	PLAGL2	PLAG1 like zinc finger 2 [Source:HGNC Symbol;Acc:HGNC:9047]	20	32192503	32207791	-1	874.027	962.933	855.671	1022.76	2016.66	1549.37	1997.16	928.847	1854.4	1.99645	0.500889
ENSG00000168916	579.457	1.89742	0.37455	5.06587	4.07e-07	1.96e-06	ZNF608	zinc finger protein 608 [Source:HGNC Symbol;Acc:HGNC:29238]	5	124636913	124748807	-1	791.064	566.978	253.5	399.583	1893.18	2224.41	1498.05	502.781	1871.88	3.72305	0.268597
ENSG00000198816	1684.97	-0.219932	0.222778	-0.987227	0.323532	0.448975	ZNF358	zinc finger protein 358 [Source:HGNC Symbol;Acc:HGNC:16838]	19	7515292	7521026	1	2031.2	2817.68	1520.44	2417.82	2147.05	1906.9	1603.56	2196.78	1885.83	0.858452	1.16489
ENSG00000198815	2250.66	0.0190394	0.146767	0.129726	0.896783	0.936058	FOXJ3	forkhead box J3 [Source:HGNC Symbol;Acc:HGNC:29178]	1	42176539	42335877	-1	1836.73	1541.62	2015.24	2053.33	1676.42	1742.11	2241.17	1861.73	1886.57	1.01334	0.986835
ENSG00000188070	2044.43	0.192113	0.246365	0.77979	0.435515	0.562965	C11orf95	chromosome 11 open reading frame 95 [Source:HGNC Symbol;Acc:HGNC:28449]	11	63759892	63768775	-1	1411.67	1542.61	1674.11	2002.23	2540.87	1413.18	1724.13	1657.65	1892.73	1.14181	0.875802
ENSG00000120963	1668.55	0.389078	0.278	1.39956	0.161645	0.259358	ZNF706	zinc finger protein 706 [Source:HGNC Symbol;Acc:HGNC:24992]	8	101177878	101206193	-1	1297.86	2148.11	1186.2	1179.96	2084.03	2363.98	1258.88	1453.04	1902.3	1.30919	0.763833
ENSG00000125826	4496.77	-1.09583	0.400809	-2.73404	0.00625632	0.0154067	RBCK1	RANBP2-type and C3HC4-type zinc finger containing 1 [Source:HGNC Symbol;Acc:HGNC:15864]	20	407498	430966	1	3765.79	4598.56	3445.88	4656.98	1706.96	1750.71	2320.08	4116.8	1925.91	0.467818	2.13758
ENSG00000166860	594.707	2.46372	0.201432	12.231	2.12e-34	7.28e-33	ZBTB39	zinc finger and BTB domain containing 39 [Source:HGNC Symbol;Acc:HGNC:29014]	12	56998834	57006446	-1	334.945	345.463	351.304	377.132	2404.09	1440.19	1981.88	352.211	1942.05	5.51389	0.18136
ENSG00000185252	649.024	1.95254	0.162887	11.9871	4.15e-33	1.32e-31	ZNF74	zinc finger protein 74 [Source:HGNC Symbol;Acc:HGNC:13144]	22	20394115	20408461	1	441.725	571.664	483.884	522.67	1547.42	2041.82	2267.73	504.986	1952.32	3.8661	0.258659
ENSG00000170265	1545.88	0.574536	0.232446	2.4717	0.0134474	0.0305229	ZNF282	zinc finger protein 282 [Source:HGNC Symbol;Acc:HGNC:13076]	7	149195485	149226248	1	1313.69	1499.9	1000.94	1496.17	1905.02	1847.75	2176.45	1327.67	1976.4	1.48862	0.671762
ENSG00000169057	2297.81	0.034313	0.247248	0.13878	0.889624	0.931103	MECP2	methyl-CpG binding protein 2 [Source:HGNC Symbol;Acc:HGNC:6990]	X	154021573	154137103	-1	1857.39	1958.96	1708.15	2256.01	2190.28	2095.3	1693.16	1945.13	1992.91	1.02456	0.976024
ENSG00000100426	950.236	1.44459	0.152021	9.50257	2.05e-21	3.35e-20	ZBED4	zinc finger BED-type containing 4 [Source:HGNC Symbol;Acc:HGNC:20721]	22	49853842	49890078	1	683.251	715.769	733.593	794.01	2136.58	2047.5	1794.82	731.656	1992.97	2.72391	0.367119
ENSG00000243943	1466.83	0.212725	0.206367	1.03081	0.30263	0.426051	ZNF512	zinc finger protein 512 [Source:HGNC Symbol;Acc:HGNC:29380]	2	27582969	27623215	1	1809.69	1760.22	1777.9	1536.69	1990.82	1918	2073.86	1721.12	1994.23	1.15868	0.863053
ENSG00000171735	893.848	0.915135	0.40265	2.27278	0.0230394	0.0492054	CAMTA1	calmodulin binding transcription activator 1 [Source:HGNC Symbol;Acc:HGNC:18806]	1	6785324	7769706	1	1092.15	1777.86	768.664	601.384	2624.62	2326.24	1042.65	1060.02	1997.84	1.88472	0.530582
ENSG00000186812	1083.7	1.073	0.212935	5.0391	4.68e-07	2.24e-06	ZNF397	zinc finger protein 397 [Source:HGNC Symbol;Acc:HGNC:18818]	18	35241030	35267133	1	1129.4	656.241	997.853	1013.93	2033.01	2328.85	1634.46	949.356	1998.78	2.1054	0.474969
ENSG00000148300	1432.33	0.877028	0.232188	3.77723	0.000158582	0.000532897	REXO4	REX4 homolog, 3'-5' exonuclease [Source:HGNC Symbol;Acc:HGNC:12820]	9	133406059	133418096	-1	1018.36	1384.05	930.688	1048.62	2090.24	2023.09	1918.34	1095.43	2010.56	1.83541	0.544838
ENSG00000197905	788.032	2.12697	0.237656	8.9498	3.56e-19	5.05e-18	TEAD4	TEA domain transcription factor 4 [Source:HGNC Symbol;Acc:HGNC:11717]	12	2959330	3040673	1	303.417	580.818	523.565	448.346	1619.93	2093.75	2360.97	464.036	2024.88	4.36363	0.229167
ENSG00000169689	1100.96	1.17977	0.411031	2.87027	0.00410118	0.0105164	CENPX	centromere protein X [Source:HGNC Symbol;Acc:HGNC:11422]	17	82018702	82024107	-1	814.53	1699.82	646.69	427.208	2539.21	1950.45	1600.27	897.062	2029.98	2.26292	0.441907
ENSG00000102901	1903.42	0.400253	0.162408	2.46449	0.0137207	0.0310664	CENPT	centromere protein T [Source:HGNC Symbol;Acc:HGNC:25787]	16	67828157	67847811	-1	1200.06	1986.34	1611.82	1391.28	2161.93	1922.11	2035.43	1547.38	2039.82	1.31824	0.758585
ENSG00000236287	1562.63	0.338405	0.211605	1.59923	0.109769	0.188758	ZBED5	zinc finger BED-type containing 5 [Source:HGNC Symbol;Acc:HGNC:30803]	11	10812074	10858796	-1	1847.43	1501.66	1643.17	1475.48	1661.85	1508.63	2958.89	1616.93	2043.12	1.26358	0.791404
ENSG00000197063	2794.17	0.130519	0.316198	0.412777	0.67977	0.777029	MAFG	MAF bZIP transcription factor G [Source:HGNC Symbol;Acc:HGNC:6781]	17	81918270	81927714	-1	1711.76	1301.92	1463.41	2992.75	2050.77	1576.86	2505.45	1867.46	2044.36	1.09473	0.913469
ENSG00000180035	592.151	2.68832	0.260611	10.3155	6e-25	1.23e-23	ZNF48	zinc finger protein 48 [Source:HGNC Symbol;Acc:HGNC:13114]	16	30378106	30400108	1	280.765	456.27	268.794	268.575	2527.19	1675.93	1934.95	318.601	2046.02	6.4219	0.155717
ENSG00000186660	4198.03	-1.14872	0.124388	-9.23494	2.58e-20	3.93e-19	ZFP91	ZFP91 zinc finger protein [Source:HGNC Symbol;Acc:HGNC:14983]	11	58579111	58621042	1	5036.44	4514.01	4139.39	4523.75	1949.32	1849.52	2355.51	4553.4	2051.45	0.450531	2.2196
ENSG00000138073	1825.01	0.197442	0.144168	1.36953	0.170835	0.27123	PREB	prolactin regulatory element binding [Source:HGNC Symbol;Acc:HGNC:9356]	2	27130756	27134675	-1	1542.08	2387.01	1660.4	1600.51	2095.49	2097.16	1983.1	1797.5	2058.58	1.14525	0.873172
ENSG00000272333	2292.84	0.147095	0.266867	0.551191	0.581503	0.69617	KMT2B	lysine methyltransferase 2B [Source:HGNC Symbol;Acc:HGNC:15840]	19	35718019	35738878	1	1101.45	1672.74	2119.67	2561.32	1477.04	1782.42	2931.09	1863.79	2063.52	1.10716	0.903212
ENSG00000182158	5731.09	-1.65876	0.142062	-11.6763	1.68e-31	4.91e-30	CREB3L2	cAMP responsive element binding protein 3 like 2 [Source:HGNC Symbol;Acc:HGNC:23720]	7	137874979	138002067	-1	7056.53	6537.41	6493.57	6140.6	2288.37	1876.17	2061.72	6557.03	2075.42	0.316519	3.15937
ENSG00000137492	1941.94	0.156908	0.124037	1.265	0.20587	0.314851	THAP12	THAP domain containing 12 [Source:HGNC Symbol;Acc:HGNC:9440]	11	76349956	76380971	-1	2110.38	1858.62	1962.29	1544.26	2144.36	1818.16	2278.59	1868.89	2080.37	1.11316	0.898343
ENSG00000136451	2139.34	-0.331653	0.200777	-1.65185	0.0985661	0.172636	VEZF1	vascular endothelial zinc finger 1 [Source:HGNC Symbol;Acc:HGNC:12949]	17	57971547	57988259	-1	3082.15	2109.95	2705.34	2580.18	2136	1746.45	2360.02	2619.4	2080.82	0.794388	1.25883
ENSG00000187607	827.685	1.69288	0.152674	11.0882	1.43e-28	3.56e-27	ZNF286A	zinc finger protein 286A [Source:HGNC Symbol;Acc:HGNC:13501]	17	15699577	15720787	1	667.555	659.221	716.066	546.283	2275.94	2121.32	1878.51	647.281	2091.92	3.23186	0.309419
ENSG00000182568	2043.42	0.559011	0.251801	2.22005	0.0264153	0.0554629	SATB1	SATB homeobox 1 [Source:HGNC Symbol;Acc:HGNC:10541]	3	18345387	18445588	-1	1976.18	795.414	1413.04	1553.16	2193.23	2442.31	1710.64	1434.45	2115.39	1.47471	0.678099
ENSG00000157557	2044.01	-0.45623	0.349172	-1.30661	0.191347	0.297284	ETS2	ETS proto-oncogene 2, transcription factor [Source:HGNC Symbol;Acc:HGNC:3489]	21	38805307	38824955	1	3574.47	2516.48	2070.8	3541.86	2538.55	2319.57	1540.67	2925.9	2132.93	0.728981	1.37178
ENSG00000154832	1683.19	0.536584	0.157379	3.4095	0.000650827	0.00196768	CXXC1	CXXC finger protein 1 [Source:HGNC Symbol;Acc:HGNC:24343]	18	50282343	50288304	-1	1367.15	1653.29	1395.86	1525.12	2164.72	1675.8	2615.53	1485.36	2152.02	1.44882	0.690216
ENSG00000172819	3970.82	-1.25966	0.200191	-6.29231	3.13e-10	2.15e-09	RARG	retinoic acid receptor gamma [Source:HGNC Symbol;Acc:HGNC:9866]	12	53210567	53232980	-1	5252.53	5503.95	5484.21	4422.32	2679.93	2015.47	1775.9	5165.75	2157.1	0.417578	2.39476
ENSG00000101544	1406.86	1.83588	0.36319	5.05488	4.31e-07	2.07e-06	ADNP2	ADNP homeobox 2 [Source:HGNC Symbol;Acc:HGNC:23803]	18	80109031	80147523	1	611.184	480.994	598.906	739.922	2558.93	1834.28	2117.39	607.752	2170.2	3.57086	0.280044
ENSG00000142409	976.642	1.73436	0.304265	5.70015	1.2e-08	6.94e-08	ZNF787	zinc finger protein 787 [Source:HGNC Symbol;Acc:HGNC:26998]	19	56087366	56121280	-1	581.001	918.935	531.279	595.663	2411.22	2413.83	1726.6	656.72	2183.88	3.32544	0.300712
ENSG00000198131	860.404	1.84765	0.187101	9.87513	5.34e-23	9.64e-22	ZNF544	zinc finger protein 544 [Source:HGNC Symbol;Acc:HGNC:16759]	19	58228594	58277495	1	632.713	622.49	593.718	592.771	2276.24	2182.31	2130.78	610.423	2196.44	3.59823	0.277915
ENSG00000198040	1188.89	1.09044	0.287717	3.78998	0.000150658	0.000508308	ZNF84	zinc finger protein 84 [Source:HGNC Symbol;Acc:HGNC:13159]	12	133037292	133063304	1	1230.39	521.877	1101.8	1277.1	1934.73	1572.63	3087.72	1032.79	2198.36	2.12856	0.469801
ENSG00000167962	2035.15	0.245444	0.160266	1.53148	0.125651	0.211193	ZNF598	zinc finger protein 598 [Source:HGNC Symbol;Acc:HGNC:28079]	16	1997654	2009823	-1	1586.65	2346.27	1614.95	1881.95	2037.9	2452.45	2115.37	1857.45	2201.91	1.18544	0.843567
ENSG00000006468	1522.31	0.888182	0.391209	2.27035	0.0231861	0.0494705	ETV1	ETS variant 1 [Source:HGNC Symbol;Acc:HGNC:3490]	7	13891228	13991425	-1	1456.85	1981.97	725.577	613.782	1752.75	1566.04	3310.77	1194.55	2209.85	1.84995	0.540554
ENSG00000162664	1481.16	0.898829	0.20475	4.38988	1.13e-05	4.55e-05	ZNF326	zinc finger protein 326 [Source:HGNC Symbol;Acc:HGNC:14104]	1	89995112	90035531	1	1275.33	988.122	1378	1102.41	2122.62	1508.57	2999.37	1185.96	2210.19	1.86362	0.53659
ENSG00000166716	1997.53	0.674376	0.296731	2.27268	0.0230454	0.0492144	ZNF592	zinc finger protein 592 [Source:HGNC Symbol;Acc:HGNC:28986]	15	84748635	84806432	1	1421.98	1080.06	1369.52	1670.89	2312.02	1462.47	2858.31	1385.61	2210.93	1.59564	0.626709
ENSG00000007866	2537.4	-0.543155	0.166481	-3.26257	0.00110408	0.00319688	TEAD3	TEA domain transcription factor 3 [Source:HGNC Symbol;Acc:HGNC:11716]	6	35473597	35497076	-1	2798.71	3561.87	2839.09	3701.02	2364.54	2609.7	1671.34	3225.17	2215.2	0.686846	1.45593
ENSG00000174197	1932.7	0.699867	0.373949	1.87156	0.061268	0.115299	MGA	MGA, MAX dimerization protein [Source:HGNC Symbol;Acc:HGNC:14010]	15	41621224	41773081	1	1566.24	572.13	1433.28	1930.77	1700.17	1300.67	3702.72	1375.6	2234.52	1.62439	0.615615
ENSG00000079432	4415.89	-1.10641	0.249178	-4.44022	8.99e-06	3.65e-05	CIC	capicua transcriptional repressor [Source:HGNC Symbol;Acc:HGNC:14214]	19	42268537	42295797	1	4013.78	4189.28	4651.81	6426.25	2000.2	1618.68	3090.86	4820.28	2236.58	0.463994	2.1552
ENSG00000175727	2745.55	-0.0404458	0.338083	-0.119633	0.904774	0.941242	MLXIP	MLX interacting protein [Source:HGNC Symbol;Acc:HGNC:17055]	12	122078722	122147347	1	2069.17	1316.87	2840.43	3055.62	2024.25	1725.23	3019.53	2320.52	2256.34	0.972341	1.02845
ENSG00000197579	1288.8	1.13504	0.154617	7.34096	2.12e-13	1.92e-12	TOPORS	TOP1 binding arginine/serine rich protein [Source:HGNC Symbol;Acc:HGNC:21653]	9	32540544	32552553	-1	1223.2	959.667	982.762	966.686	2691.11	2306.19	1813.07	1033.08	2270.12	2.19744	0.455076
ENSG00000117505	2980.82	0.00621497	0.138755	0.0447909	0.964274	0.981572	DR1	down-regulator of transcription 1 [Source:HGNC Symbol;Acc:HGNC:3017]	1	93345888	93369498	1	2152.92	2254.96	2159.86	2475.64	2416.81	2216.34	2178.53	2260.85	2270.56	1.0043	0.995722
ENSG00000066136	1555.82	0.72015	0.27641	2.60537	0.00917743	0.0217025	NFYC	nuclear transcription factor Y subunit gamma [Source:HGNC Symbol;Acc:HGNC:7806]	1	40691648	40771603	1	1489.1	1554.95	1353.17	1121.64	2975.35	1954.84	1885.77	1379.71	2271.99	1.64671	0.607272
ENSG00000140382	1604.16	0.663336	0.16338	4.06008	4.91e-05	0.00017904	HMG20A	high mobility group 20A [Source:HGNC Symbol;Acc:HGNC:5001]	15	77420412	77485607	1	1568.82	1213.12	1482.49	1474.16	2153.67	2348.36	2317.74	1434.65	2273.26	1.58454	0.631098
ENSG00000127445	1834.2	0.373787	0.323144	1.15672	0.247388	0.364115	PIN1	peptidylprolyl cis/trans isomerase, NIMA-interacting 1 [Source:HGNC Symbol;Acc:HGNC:8988]	19	9835257	9849682	1	1749.64	2818.82	1424.35	1091.89	2913.49	2158.8	1807.91	1771.17	2293.4	1.29485	0.772292
ENSG00000213762	1013.39	1.60357	0.28628	5.6014	2.13e-08	1.2e-07	ZNF134	zinc finger protein 134 [Source:HGNC Symbol;Acc:HGNC:12918]	19	57614233	57624723	1	837.834	524.013	919.704	737.325	2518.07	1617.58	2744.64	754.719	2293.43	3.03879	0.329079
ENSG00000214717	1921.11	0.213428	0.216872	0.984119	0.325057	0.450544	ZBED1	zinc finger BED-type containing 1 [Source:HGNC Symbol;Acc:HGNC:447]	X	2486414	2500967	-1	1729.94	2516.69	1581.06	2113.81	3168.81	1740.17	1982.36	1985.37	2297.11	1.15702	0.864291
ENSG00000184635	369.72	4.40607	0.431311	10.2155	1.69e-24	3.37e-23	ZNF93	zinc finger protein 93 [Source:HGNC Symbol;Acc:HGNC:13169]	19	19900913	19963464	1	114.489	163.559	58.4085	102.756	2938.75	2204.92	1772.59	109.803	2305.42	20.9959	0.0476282
ENSG00000006704	1144.4	1.04547	0.384935	2.71597	0.00660823	0.0161789	GTF2IRD1	GTF2I repeat domain containing 1 [Source:HGNC Symbol;Acc:HGNC:4661]	7	74453790	74602604	1	1014.21	1553.15	833.104	1081.71	2654.47	3124.68	1157.92	1120.55	2312.36	2.0636	0.48459
ENSG00000198824	1989.42	0.545308	0.182863	2.98206	0.0028632	0.00760122	CHAMP1	chromosome alignment maintaining phosphoprotein 1 [Source:HGNC Symbol;Acc:HGNC:20311]	13	114314335	114337626	1	1846.68	1182.98	1626.02	1690.03	2598.63	1757.37	2591.2	1586.43	2315.74	1.45972	0.685065
ENSG00000153879	1221.21	1.49094	0.464463	3.21002	0.00132725	0.00377665	CEBPG	CCAAT enhancer binding protein gamma [Source:HGNC Symbol;Acc:HGNC:1837]	19	33373330	33382686	1	616.46	622.339	847.823	1212.3	2563.95	2427.75	1964.97	824.73	2318.89	2.8117	0.355657
ENSG00000102935	362.389	6.08154	0.448146	13.5704	6e-42	2.97e-40	ZNF423	zinc finger protein 423 [Source:HGNC Symbol;Acc:HGNC:16762]	16	49487524	49857919	-1	20.0913	36.9205	30.1967	51.8179	2852.52	1868.67	2354.75	34.7566	2358.65	67.8618	0.0147358
ENSG00000118260	1585.74	0.941063	0.241129	3.90273	9.51e-05	0.000332277	CREB1	cAMP responsive element binding protein 1 [Source:HGNC Symbol;Acc:HGNC:2345]	2	207529737	207603431	1	1575.68	696.838	1546.77	1130.3	2002.77	1946.86	3174.67	1237.39	2374.77	1.91917	0.521059
ENSG00000196628	4357.9	-0.967222	0.293056	-3.30047	0.000965236	0.00282761	TCF4	transcription factor 4 [Source:HGNC Symbol;Acc:HGNC:11634]	18	55222331	55664787	-1	5515.07	3451.11	4745.61	4950.36	2491.83	1669.56	2996.66	4665.54	2386.01	0.511412	1.95537
ENSG00000141568	2412.07	0.165412	0.127867	1.29363	0.195794	0.302888	FOXK2	forkhead box K2 [Source:HGNC Symbol;Acc:HGNC:6036]	17	82519713	82644662	1	2265.24	2257.29	1849.43	2156.44	2281.14	2513.92	2379.18	2132.1	2391.42	1.12163	0.891563
ENSG00000126746	2172.53	0.27305	0.176724	1.54506	0.122332	0.206662	ZNF384	zinc finger protein 384 [Source:HGNC Symbol;Acc:HGNC:11955]	12	6666477	6689572	-1	1969.86	1603.77	2095.03	2347.02	2861.96	1929.2	2472.48	2003.92	2421.21	1.20824	0.827653
ENSG00000134874	2695.84	-0.441604	0.229706	-1.92248	0.0545456	0.104386	DZIP1	DAZ interacting zinc finger protein 1 [Source:HGNC Symbol;Acc:HGNC:20908]	13	95578202	95644703	-1	3195.4	4567.2	2432.7	2964.77	2378.18	3259.4	1634.36	3290.02	2423.98	0.736768	1.35728
ENSG00000130254	2299.23	0.255552	0.179797	1.42134	0.155219	0.250831	SAFB2	scaffold attachment factor B2 [Source:HGNC Symbol;Acc:HGNC:21605]	19	5586999	5624046	-1	1839.24	1999.38	1901.43	2396.67	2385.62	1769.26	3124.31	2034.18	2426.4	1.19281	0.838354
ENSG00000130844	818.289	2.03353	0.360667	5.63824	1.72e-08	9.77e-08	ZNF331	zinc finger protein 331 [Source:HGNC Symbol;Acc:HGNC:15489]	19	53519527	53580269	1	614.484	491.93	651.68	615.436	1826.65	2662	2801.32	593.383	2429.99	4.09515	0.244191
ENSG00000141646	2958.91	-0.0461255	0.326927	-0.141088	0.8878	0.930083	SMAD4	SMAD family member 4 [Source:HGNC Symbol;Acc:HGNC:6770]	18	51028394	51085045	1	2589.28	1154.45	3113.18	3233.43	2401.4	1331.45	3596.38	2522.59	2443.08	0.968481	1.03255
ENSG00000084093	2048.3	0.551249	0.210928	2.61345	0.00896335	0.0212651	REST	RE1 silencing transcription factor [Source:HGNC Symbol;Acc:HGNC:9966]	4	56907876	56966678	1	1664.19	1072.05	2106.57	1837.1	2815.56	2093.42	2435.63	1669.98	2448.2	1.46601	0.682124
ENSG00000204514	751.492	2.64717	0.240975	10.9852	4.5e-28	1.09e-26	ZNF814	zinc finger protein 814 [Source:HGNC Symbol;Acc:HGNC:33258]	19	57848731	57889074	-1	243.39	427.876	456.863	432.092	3457.02	1729.17	2160.51	390.055	2448.9	6.27834	0.159278
ENSG00000011451	3064.57	-0.327669	0.114059	-2.87281	0.00406845	0.0104371	WIZ	widely interspaced zinc finger motifs [Source:HGNC Symbol;Acc:HGNC:30917]	19	15419980	15449951	-1	3005.47	3183.22	2829.44	3383.83	2349.2	2329.45	2727.76	3100.49	2468.8	0.796262	1.25587
ENSG00000112242	1362.38	1.45202	0.193647	7.49827	6.47e-14	6.12e-13	E2F3	E2F transcription factor 3 [Source:HGNC Symbol;Acc:HGNC:3115]	6	20401906	20493715	1	802.08	658.639	934.727	1221.35	2219.79	2148.6	3061.04	904.199	2476.48	2.73886	0.365115
ENSG00000165512	807.267	1.74995	0.114604	15.2696	1.22e-52	9.84e-51	ZNF22	zinc finger protein 22 [Source:HGNC Symbol;Acc:HGNC:13012]	10	45000475	45005326	1	707.163	845.761	775.661	645.847	2557.42	2333.04	2592.83	743.608	2494.43	3.3545	0.298107
ENSG00000115415	22210.3	-2.20385	0.592976	-3.7166	0.00020192	0.000667351	STAT1	signal transducer and activator of transcription 1 [Source:HGNC Symbol;Acc:HGNC:11362]	2	190964358	191020960	-1	12934.8	8110.93	7437.65	18188.2	2485.73	2904.43	2208.02	11667.9	2532.73	0.217068	4.60685
ENSG00000150907	574.242	3.38058	0.40259	8.3971	4.58e-17	5.59e-16	FOXO1	forkhead box O1 [Source:HGNC Symbol;Acc:HGNC:3819]	13	40469953	40666597	-1	192.705	125.39	324.92	344.714	2877.54	1730.44	3122.16	246.932	2576.71	10.4349	0.0958323
ENSG00000189079	1122.43	1.4992	0.233671	6.41586	1.4e-10	9.89e-10	ARID2	AT-rich interaction domain 2 [Source:HGNC Symbol;Acc:HGNC:18037]	12	45729665	45908040	1	927.491	1057.23	812.834	869.439	3143.77	2306.87	2312.03	916.749	2587.55	2.82253	0.354292
ENSG00000169926	2933.75	-0.328485	0.282564	-1.16251	0.245027	0.361353	KLF13	Kruppel like factor 13 [Source:HGNC Symbol;Acc:HGNC:13672]	15	31326855	31435665	1	2281.24	4783.76	2222.72	3703.1	2641.26	3620.61	1506.24	3247.71	2589.37	0.797292	1.25425
ENSG00000173757	1782.72	0.615868	0.260611	2.36317	0.0181195	0.0397753	STAT5B	signal transducer and activator of transcription 5B [Source:HGNC Symbol;Acc:HGNC:11367]	17	42199168	42276707	-1	1528.19	1175.8	1803.66	2259.28	2109.7	2458.41	3212.04	1691.73	2593.38	1.53297	0.652327
ENSG00000257923	3530.32	-0.612893	0.235102	-2.60692	0.00913607	0.0216226	CUX1	cut like homeobox 1 [Source:HGNC Symbol;Acc:HGNC:2557]	7	101815904	102283958	1	3499.64	4566.55	2962.44	4844.19	2997.06	2860.16	1928.58	3968.21	2595.27	0.654015	1.52902
ENSG00000143390	2717.38	0.54113	0.152509	3.54818	0.000387907	0.00121897	RFX5	regulatory factor X5 [Source:HGNC Symbol;Acc:HGNC:9986]	1	151340640	151347357	-1	1771.08	1513.2	2087.62	1764.22	2791.8	2934.76	2068.14	1784.03	2598.23	1.45638	0.686632
ENSG00000170561	590.568	3.35201	0.386305	8.67709	4.06e-18	5.35e-17	IRX2	iroquois homeobox 2 [Source:HGNC Symbol;Acc:HGNC:14359]	5	2745845	2751662	-1	220.631	316.383	234.404	255.653	4900.79	2114.6	844.544	256.768	2619.98	10.2037	0.0980037
ENSG00000122034	2390.52	0.399718	0.265701	1.50439	0.132481	0.220887	GTF3A	general transcription factor IIIA [Source:HGNC Symbol;Acc:HGNC:4662]	13	27424544	27435823	1	1810.07	3173.03	1720.48	1348.96	2650.65	2873.74	2438.92	2013.14	2654.43	1.31856	0.758405
ENSG00000197024	971.471	2.13226	0.299112	7.12864	1.01e-12	8.65e-12	ZNF398	zinc finger protein 398 [Source:HGNC Symbol;Acc:HGNC:18373]	7	149126416	149182802	1	666.499	600.678	528.973	635.281	3510.51	2535.67	1947.5	607.858	2664.56	4.38353	0.228127
ENSG00000143373	1484.75	1.21147	0.22083	5.48598	4.11e-08	2.25e-07	ZNF687	zinc finger protein 687 [Source:HGNC Symbol;Acc:HGNC:29277]	1	151281618	151292180	1	1151.93	1325.85	950.227	1197.26	3452.05	2384.31	2190.87	1156.32	2675.74	2.31403	0.432147
ENSG00000025293	1598.08	0.738288	0.132967	5.55242	2.82e-08	1.57e-07	PHF20	PHD finger protein 20 [Source:HGNC Symbol;Acc:HGNC:16098]	20	35771974	35950381	1	1699.79	1551.46	1754.9	1474.12	2675.7	2913.54	2523.42	1620.07	2704.22	1.6692	0.599089
ENSG00000171604	1556.02	1.40188	0.227	6.17569	6.59e-10	4.39e-09	CXXC5	CXXC finger protein 5 [Source:HGNC Symbol;Acc:HGNC:26943]	5	139647299	139683882	1	854.644	962.944	1284.56	1018.7	2359.57	2680.19	3127.99	1030.21	2722.58	2.64274	0.378395
ENSG00000277258	2190.64	0.1704	0.101224	1.68339	0.0922997	0.16347	PCGF2	polycomb group ring finger 2 [Source:HGNC Symbol;Acc:HGNC:12929]	17	38733897	38749817	-1	2171.69	2413.71	2290.74	2816.05	2784.89	2605.08	2789.29	2423.05	2726.42	1.1252	0.888729
ENSG00000187079	9154.01	-1.64869	0.353093	-4.66927	3.02e-06	1.31e-05	TEAD1	TEA domain transcription factor 1 [Source:HGNC Symbol;Acc:HGNC:11714]	11	12674591	12944483	1	8414.16	3637.3	12801.2	9700.38	2348.94	2574.8	3341.09	8638.26	2754.95	0.318924	3.13554
ENSG00000163320	3464.94	-0.26063	0.19567	-1.33198	0.182865	0.286687	CGGBP1	CGG triplet repeat binding protein 1 [Source:HGNC Symbol;Acc:HGNC:1888]	3	88051944	88149885	-1	3639.92	2356.65	3719.12	3551.77	3094.78	2239.81	2969.91	3316.86	2768.17	0.834573	1.19822
ENSG00000138336	453.139	4.09347	0.422479	9.68917	3.35e-22	5.79e-21	TET1	tet methylcytosine dioxygenase 1 [Source:HGNC Symbol;Acc:HGNC:29484]	10	68560656	68694482	1	170.612	68.2126	228.043	182.87	2574.88	2314.56	3454.2	162.435	2781.21	17.122	0.0584043
ENSG00000147596	338.268	10.3364	0.917266	11.2687	1.87e-29	4.92e-28	PRDM14	PR/SET domain 14 [Source:HGNC Symbol;Acc:HGNC:14001]	8	70051651	70071693	-1	5.118	2.8667	0.926569	0	2983.12	2525.38	2854.21	2.22782	2787.57	1251.26	0.000799197
ENSG00000185122	2845.93	0.0953727	0.143901	0.662766	0.50748	0.629675	HSF1	heat shock transcription factor 1 [Source:HGNC Symbol;Acc:HGNC:5224]	8	144291591	144314722	1	2317.72	2715.21	2448.36	2976.97	2828.41	2589.41	2958.67	2614.57	2792.16	1.06793	0.936395
ENSG00000143157	1970.64	0.625747	0.193562	3.23279	0.00122586	0.00351836	POGK	pogo transposable element derived with KRAB domain [Source:HGNC Symbol;Acc:HGNC:18800]	1	166839447	166856344	1	1881.87	1480.3	1775.41	2110.59	2576.63	2426.72	3385.3	1812.05	2796.22	1.54313	0.648034
ENSG00000133740	667.568	3.81777	0.30603	12.4752	1.02e-35	3.71e-34	E2F5	E2F transcription factor 5 [Source:HGNC Symbol;Acc:HGNC:3119]	8	85177225	85217158	1	211.475	221.269	182.63	188.531	3076.8	2674	2729.96	200.976	2826.92	14.066	0.0710937
ENSG00000151500	1090.14	1.24802	0.292676	4.26416	2.01e-05	7.75e-05	THYN1	thymocyte nuclear protein 1 [Source:HGNC Symbol;Acc:HGNC:29560]	11	134248279	134253370	-1	1215.03	1614.38	1171	780.695	3319.38	3264.76	1928.98	1195.28	2837.7	2.3741	0.421212
ENSG00000175550	4502.79	-0.78834	0.356673	-2.21026	0.0270872	0.0567148	DRAP1	DR1 associated protein 1 [Source:HGNC Symbol;Acc:HGNC:3019]	11	65919257	65921561	1	3754.66	7812.57	4568.41	3619.95	3420.95	3191.91	1966.02	4938.9	2859.63	0.579001	1.72711
ENSG00000148737	1402.75	1.50245	0.365798	4.10731	4e-05	0.000147875	TCF7L2	transcription factor 7 like 2 [Source:HGNC Symbol;Acc:HGNC:11641]	10	112950250	113167678	1	920.979	485.692	1101.01	1590.91	3235	2633.77	2840.73	1024.65	2903.17	2.83333	0.352941
ENSG00000120837	1061.71	1.75904	0.139804	12.5822	2.65e-36	9.93e-35	NFYB	nuclear transcription factor Y subunit beta [Source:HGNC Symbol;Acc:HGNC:7805]	12	104117077	104138289	-1	784.569	943.454	952.466	765.999	2885.09	3386.62	2481.7	861.622	2917.8	3.38641	0.295298
ENSG00000005801	1248.09	1.96674	0.266864	7.36984	1.71e-13	1.56e-12	ZNF195	zinc finger protein 195 [Source:HGNC Symbol;Acc:HGNC:12986]	11	3339261	3379222	-1	803.715	784.101	821.751	632.792	2782.52	2962.09	3172.01	760.59	2972.21	3.90777	0.255901
ENSG00000143190	1145.97	2.72886	0.245521	11.1146	1.07e-28	2.68e-27	POU2F1	POU class 2 homeobox 1 [Source:HGNC Symbol;Acc:HGNC:9212]	1	167220829	167427345	1	398.454	359.875	470.627	617.23	2606.17	2411.81	4170.61	461.547	3062.86	6.63609	0.150691
ENSG00000256463	371.493	13.8558	1.13457	12.2123	2.67e-34	9.1e-33	SALL3	spalt like transcription factor 3 [Source:HGNC Symbol;Acc:HGNC:10527]	18	78980275	79002677	1	0	0	0	0	4424.24	2032.13	2804.86	0	3087.08	#DIV/0!	0
ENSG00000126464	1797.59	1.12872	0.213496	5.28685	1.24e-07	6.4e-07	PRR12	proline rich 12 [Source:HGNC Symbol;Acc:HGNC:29217]	19	49591643	49626439	1	1308.18	1211.41	1563.55	1678.89	2962.66	2496.95	3990.02	1440.51	3149.88	2.18665	0.457322
ENSG00000176946	1946.95	0.874319	0.298595	2.92811	0.00341025	0.00890825	THAP4	THAP domain containing 4 [Source:HGNC Symbol;Acc:HGNC:23187]	2	241584405	241637449	-1	1585.7	2788.07	1076.35	1434.76	3557.86	3952.31	1950.36	1721.22	3153.51	1.83213	0.545812
ENSG00000080603	5074.8	-0.229712	0.530785	-0.432777	0.665176	0.764843	SRCAP	Snf2 related CREBBP activator protein [Source:HGNC Symbol;Acc:HGNC:16974]	16	30698209	30741409	1	3482.02	1432.3	4335.35	5607.96	1974.17	1238.14	6290.58	3714.41	3167.63	0.852796	1.17261
ENSG00000140262	6195.23	-0.768578	0.195636	-3.92862	8.54e-05	0.000300944	TCF12	transcription factor 12 [Source:HGNC Symbol;Acc:HGNC:11623]	15	56918623	57299281	1	6253.78	3794.11	6049.61	5688.35	2859.31	2902.21	3829.46	5446.46	3196.99	0.586985	1.70362
ENSG00000162601	2172.79	0.714943	0.261799	2.73089	0.00631639	0.0155453	MYSM1	Myb like, SWIRM and MPN domains 1 [Source:HGNC Symbol;Acc:HGNC:29401]	1	58654739	58700092	-1	2504.16	1263.34	1608.86	2444.94	2270.4	3109.97	4248.64	1955.33	3209.67	1.6415	0.609199
ENSG00000099364	1550.47	1.43193	0.178955	8.00158	1.23e-15	1.34e-14	FBXL19	F-box and leucine rich repeat protein 19 [Source:HGNC Symbol;Acc:HGNC:25300]	16	30923055	30948783	1	978.547	1334	1255.16	1215.99	3209.65	2524.31	3936.29	1195.92	3223.42	2.69534	0.371011
ENSG00000171940	2246.31	0.347791	0.220319	1.57858	0.114433	0.195487	ZNF217	zinc finger protein 217 [Source:HGNC Symbol;Acc:HGNC:13009]	20	53567065	53609907	-1	3532.53	2083.12	1983.36	2598.86	3493.97	3445.72	2795.45	2549.47	3245.05	1.27283	0.785649
ENSG00000198093	558.518	4.45139	0.251066	17.73	2.46e-70	4.03e-68	ZNF649	zinc finger protein 649 [Source:HGNC Symbol;Acc:HGNC:25741]	19	51889224	51905040	-1	135.242	152.088	148.307	158.602	3838.28	2987.68	2924.41	148.56	3250.13	21.8776	0.045709
ENSG00000096401	2263.63	0.681647	0.1779	3.83163	0.000127299	0.000434907	CDC5L	cell division cycle 5 like [Source:HGNC Symbol;Acc:HGNC:1743]	6	44387525	44450426	1	2290.71	2257.35	1982.32	1624.59	4047.06	2792.4	2964.6	2038.74	3268.02	1.60296	0.623846
ENSG00000172845	3052.24	0.122379	0.175114	0.698853	0.484644	0.608899	SP3	Sp3 transcription factor [Source:HGNC Symbol;Acc:HGNC:11208]	2	173906459	173965702	-1	2994.17	2950.68	3264	2826.48	3206.51	2584.57	4029.37	3008.83	3273.48	1.08796	0.919154
ENSG00000126456	2027.12	0.935412	0.177094	5.28201	1.28e-07	6.56e-07	IRF3	interferon regulatory factor 3 [Source:HGNC Symbol;Acc:HGNC:6118]	19	49659569	49665875	-1	1455.73	1960.59	1628.23	1805.15	3509.93	3671.87	2646.88	1712.42	3276.23	1.91321	0.522681
ENSG00000102804	3943.62	-0.318603	0.22816	-1.3964	0.162595	0.260602	TSC22D1	TSC22 domain family member 1 [Source:HGNC Symbol;Acc:HGNC:16826]	13	44432143	44577147	-1	4216.94	4578.07	3363.1	4294.99	3226.35	2782.33	3882.54	4113.27	3297.07	0.801569	1.24755
ENSG00000160973	412.058	8.20595	0.37426	21.9258	1.48e-106	7.93e-104	FOXH1	forkhead box H1 [Source:HGNC Symbol;Acc:HGNC:3814]	8	144473412	144476335	-1	5.92376	12.2894	14.7238	11.7488	3524.5	2874.15	3499.63	11.1714	3299.43	295.345	0.00338587
ENSG00000180357	2702	0.579567	0.213787	2.71096	0.00670892	0.016393	ZNF609	zinc finger protein 609 [Source:HGNC Symbol;Acc:HGNC:29003]	15	64460742	64686068	1	2204.61	1767.48	2510.34	2506.33	3536.35	2619.6	3918.26	2247.19	3358.07	1.49434	0.669191
ENSG00000137504	3015.11	0.421302	0.194979	2.16076	0.0307141	0.0632992	CREBZF	CREB/ATF bZIP transcription factor [Source:HGNC Symbol;Acc:HGNC:24905]	11	85659708	85682908	-1	2586.4	2137.81	2343.62	2969.7	2947.79	3041.75	4090.08	2509.38	3359.87	1.33893	0.746868
ENSG00000118707	1046.3	2.58429	0.243328	10.6206	2.39e-26	5.29e-25	TGIF2	TGFB induced factor homeobox 2 [Source:HGNC Symbol;Acc:HGNC:15764]	20	36573488	36593950	1	486.549	520.892	565.416	667.754	4081.88	3063.02	2940.57	560.153	3361.82	6.00162	0.166622
ENSG00000072310	5591.45	-1.34004	0.317165	-4.22507	2.39e-05	9.13e-05	SREBF1	sterol regulatory element binding transcription factor 1 [Source:HGNC Symbol;Acc:HGNC:11289]	17	17810399	17837002	-1	7844.19	8399.16	7877.08	10250.6	3362.11	2464.49	4353.76	8592.75	3393.45	0.39492	2.53216
ENSG00000130522	3469.19	-0.7258	0.429019	-1.69177	0.0906907	0.161222	JUND	JunD proto-oncogene, AP-1 transcription factor subunit [Source:HGNC Symbol;Acc:HGNC:6206]	19	18279760	18281622	-1	7009.78	8066.11	3010.49	4379.99	4078.37	5190.18	923.443	5616.59	3397.33	0.604874	1.65324
ENSG00000172466	2720.28	0.648138	0.196414	3.29986	0.00096732	0.00283308	ZNF24	zinc finger protein 24 [Source:HGNC Symbol;Acc:HGNC:13032]	18	35332212	35345482	-1	2236.18	1568.1	2504.04	2451.18	3509.06	2566.75	4217.88	2189.88	3431.23	1.56686	0.638219
ENSG00000064961	2497.86	0.0851955	0.327912	0.259812	0.795009	0.865551	HMG20B	high mobility group 20B [Source:HGNC Symbol;Acc:HGNC:5002]	19	3572777	3579088	1	3006.22	5584.64	2319.41	2086.4	4078.33	4534.4	1727.11	3249.17	3446.62	1.06077	0.942713
ENSG00000100207	1977.28	0.942288	0.148355	6.35156	2.13e-10	1.48e-09	TCF20	transcription factor 20 [Source:HGNC Symbol;Acc:HGNC:11631]	22	42160013	42343616	-1	1815.87	1888.21	1554.47	1944.76	3817.24	3312.77	3246.77	1800.83	3458.93	1.92074	0.520632
ENSG00000162702	1505.68	1.05456	0.298402	3.53403	0.000409281	0.00128076	ZNF281	zinc finger protein 281 [Source:HGNC Symbol;Acc:HGNC:13075]	1	200404940	200410056	-1	1699.58	848.372	1900.07	2223.37	3488.58	2161.75	4743.67	1667.85	3464.67	2.07733	0.481387
ENSG00000179195	3711.57	-0.0207405	0.157808	-0.131429	0.895436	0.935183	ZNF664	zinc finger protein 664 [Source:HGNC Symbol;Acc:HGNC:25406]	12	123971845	124015439	1	3827.58	3115.72	3639.71	3507.44	3402.64	2818.55	4191.06	3522.61	3470.75	0.985279	1.01494
ENSG00000135164	3579.68	0.508374	0.272356	1.86658	0.0619601	0.116386	DMTF1	cyclin D binding myb like transcription factor 1 [Source:HGNC Symbol;Acc:HGNC:14603]	7	87152361	87196337	1	2382.75	1517.22	2870.75	3053.78	3569.79	2308.1	4602.79	2456.12	3493.56	1.42239	0.703043
ENSG00000118058	4115.8	-0.100104	0.230617	-0.434069	0.664238	0.764178	KMT2A	lysine methyltransferase 2A [Source:HGNC Symbol;Acc:HGNC:7132]	11	118436464	118526832	1	3845.95	2828.85	4456.48	4015.66	2894.13	3172.39	4527.84	3786.73	3531.45	0.932586	1.07229
ENSG00000160007	4393.57	-0.468346	0.245294	-1.90932	0.0562203	0.107023	ARHGAP35	Rho GTPase activating protein 35 [Source:HGNC Symbol;Acc:HGNC:4591]	19	46918676	47005077	1	4797.4	3777.99	5316.75	5771.58	3524.41	2332.58	4799.52	4915.93	3552.17	0.722583	1.38392
ENSG00000143033	1004.84	2.80225	0.249801	11.2179	3.33e-29	8.61e-28	MTF2	metal response element binding transcription factor 2 [Source:HGNC Symbol;Acc:HGNC:29535]	1	93079235	93139081	1	455.726	594.321	548.87	442.307	3159.18	3814.64	3702.3	510.306	3558.7	6.97367	0.143397
ENSG00000214022	3650.59	-0.0300887	0.121424	-0.247799	0.80429	0.87197	REPIN1	replication initiator 1 [Source:HGNC Symbol;Acc:HGNC:17922]	7	150368189	150374044	1	3752.98	3888.16	3349.88	3613.21	3579.66	2974.92	4163.72	3651.06	3572.76	0.978556	1.02191
ENSG00000196323	1764.29	1.72218	0.294033	5.8571	4.71e-09	2.86e-08	ZBTB44	zinc finger and BTB domain containing 44 [Source:HGNC Symbol;Acc:HGNC:25001]	11	130226677	130314908	-1	1081.95	760.349	1095.21	1407.94	3125.85	3320.86	4309.88	1086.36	3585.53	3.30049	0.302985
ENSG00000168610	6887.69	-0.72251	0.229176	-3.15264	0.001618	0.00451379	STAT3	signal transducer and activator of transcription 3 [Source:HGNC Symbol;Acc:HGNC:11364]	17	42313324	42388568	-1	6103.93	3867.58	5468.4	8271.6	3378.91	2776.86	4620.64	5927.88	3592.14	0.605974	1.65024
ENSG00000148143	1324.05	2.4932	0.333284	7.48072	7.39e-14	6.95e-13	ZNF462	zinc finger protein 462 [Source:HGNC Symbol;Acc:HGNC:21684]	9	106863097	107013634	1	759.975	363.067	804.991	628.004	4055.49	2753.35	3988.91	639.009	3599.25	5.63255	0.177539
ENSG00000185591	3536.12	-0.0377433	0.19719	-0.191406	0.848207	0.902849	SP1	Sp1 transcription factor [Source:HGNC Symbol;Acc:HGNC:11205]	12	53380176	53416446	1	4091.65	2641.43	4040.96	4030.22	3877.66	2953.2	3984.64	3701.06	3605.17	0.97409	1.0266
ENSG00000068323	4421.28	-0.585326	0.174618	-3.35203	0.000802214	0.00238264	TFE3	transcription factor binding to IGHM enhancer 3 [Source:HGNC Symbol;Acc:HGNC:11752]	X	49028726	49043486	-1	4958	5719.43	5344.67	5656.95	3740.62	2946.96	4143.41	5419.77	3610.33	0.666141	1.50118
ENSG00000162714	1765.73	1.16001	0.22098	5.24939	1.53e-07	7.77e-07	ZNF496	zinc finger protein 496 [Source:HGNC Symbol;Acc:HGNC:23713]	1	247297412	247331846	-1	1451.32	1773.15	1232	2031.82	3279.31	3734.02	3860.74	1622.07	3624.69	2.2346	0.447506
ENSG00000153560	4552.63	-0.0408872	0.182525	-0.224008	0.822751	0.884511	UBP1	upstream binding protein 1 [Source:HGNC Symbol;Acc:HGNC:12507]	3	33388336	33441371	-1	3524.66	3308.57	4657.95	3685.6	3365.68	2779.99	4912.35	3794.2	3686	0.971485	1.02935
ENSG00000205250	2808.34	0.619029	0.157738	3.9244	8.69e-05	0.000305691	E2F4	E2F transcription factor 4 [Source:HGNC Symbol;Acc:HGNC:3118]	16	67192169	67198918	1	2062.94	2971.38	2230.1	2368.09	4149.78	3233.86	3704.03	2408.13	3695.89	1.53476	0.651569
ENSG00000177732	1908.53	0.771489	0.17931	4.30255	1.69e-05	6.6e-05	SOX12	SRY-box 12 [Source:HGNC Symbol;Acc:HGNC:11198]	20	325595	330224	1	2144.6	2529.37	2033.4	2021.75	4025.26	3124.26	4017.4	2182.28	3722.31	1.7057	0.586271
ENSG00000076108	5861.83	-0.487791	0.298292	-1.63528	0.10199	0.177553	BAZ2A	bromodomain adjacent to zinc finger domain 2A [Source:HGNC Symbol;Acc:HGNC:962]	12	56595596	56636816	-1	5474.78	2398.01	6642.61	6372.75	3253.05	2771.97	5145.31	5222.04	3723.44	0.713025	1.40248
ENSG00000103449	2125.08	1.0541	0.301446	3.49681	0.000470853	0.00145759	SALL1	spalt like transcription factor 1 [Source:HGNC Symbol;Acc:HGNC:10524]	16	51135975	51151367	-1	2103.9	2584.82	1283.78	1382.79	5525.03	3022.44	2895.98	1838.82	3814.48	2.07441	0.482064
ENSG00000139800	460.304	11.7366	1.30794	8.97337	2.88e-19	4.11e-18	ZIC5	Zic family member 5 [Source:HGNC Symbol;Acc:HGNC:20322]	13	99962964	99971909	-1	4.45491	0	0	0	5671.79	3082.69	2717.14	1.11373	3823.87	3433.4	0.000291256
ENSG00000166454	2781.53	0.589491	0.174597	3.37629	0.000734717	0.00219706	ATMIN	ATM interactor [Source:HGNC Symbol;Acc:HGNC:29034]	16	81035847	81047358	1	2809.13	2485.63	2358.94	2649.32	4036.42	3287.67	4298.48	2575.75	3874.19	1.5041	0.66485
ENSG00000176407	2436.57	0.829368	0.222399	3.72919	0.0001921	0.000637483	KCMF1	potassium channel modulatory factor 1 [Source:HGNC Symbol;Acc:HGNC:20589]	2	84971093	85059472	1	2171.16	2115.05	2584.67	1876.94	3685.97	4262.14	3710.63	2186.95	3886.25	1.77701	0.562742
ENSG00000198176	4235	-0.0966898	0.214434	-0.450907	0.652057	0.754938	TFDP1	transcription factor Dp-1 [Source:HGNC Symbol;Acc:HGNC:11749]	13	113584721	113641470	1	3699.62	5392.03	3836.25	3723.07	3527.64	2951.69	5191.4	4162.74	3890.24	0.934539	1.07005
ENSG00000065526	3496.66	0.461312	0.2296	2.0092	0.0445162	0.0875269	SPEN	spen family transcriptional repressor [Source:HGNC Symbol;Acc:HGNC:17575]	1	15847864	15940460	1	2276.14	2746.07	3309.57	2982.55	3826.81	3663.94	4191.6	2828.58	3894.12	1.3767	0.726373
ENSG00000153207	3160.7	1.20536	0.21991	5.48117	4.23e-08	2.31e-07	AHCTF1	AT-hook containing transcription factor 1 [Source:HGNC Symbol;Acc:HGNC:24618]	1	246839098	246931967	-1	1471.18	2054.92	1785.35	1490.07	3400.18	4382.03	3972.36	1700.38	3918.19	2.3043	0.433971
ENSG00000130182	476.354	10.3113	1.52987	6.73995	1.58e-11	1.22e-10	ZSCAN10	zinc finger and SCAN domain containing 10 [Source:HGNC Symbol;Acc:HGNC:12997]	16	3088890	3099317	-1	5.44654	6.9674	0	0	3391.06	3951.96	4446.09	3.10349	3929.7	1266.22	0.00078975
ENSG00000157933	4438.77	-0.184968	0.236599	-0.781781	0.434343	0.561961	SKI	SKI proto-oncogene [Source:HGNC Symbol;Acc:HGNC:10896]	1	2228695	2310119	1	4146.19	3875.28	4566.46	5392.62	3661.75	3641.01	4559.72	4495.14	3954.16	0.879653	1.13681
ENSG00000011243	2418.07	1.12368	0.314874	3.56866	0.00035881	0.00113328	AKAP8L	A-kinase anchoring protein 8 like [Source:HGNC Symbol;Acc:HGNC:29857]	19	15380048	15419141	-1	1702.2	2151.15	1662.62	1789.66	4225.33	5188.68	2526.92	1826.41	3980.31	2.17931	0.458861
ENSG00000175832	1195.24	2.66783	0.458731	5.81568	6.04e-09	3.62e-08	ETV4	ETS variant 4 [Source:HGNC Symbol;Acc:HGNC:3493]	17	43527844	43579620	-1	359.648	1295.3	360.529	494.927	2361.73	2913.79	6678.6	627.602	3984.7	6.3491	0.157503
ENSG00000197961	1054.22	3.457	0.417955	8.27123	1.33e-16	1.57e-15	ZNF121	zinc finger protein 121 [Source:HGNC Symbol;Acc:HGNC:12904]	19	9560353	9584533	-1	342.704	422.363	320.883	375.158	5007.76	4991.08	2034.45	365.277	4011.1	10.981	0.0910666
ENSG00000173120	5044.26	0.0456521	0.191103	0.238888	0.811192	0.87705	KDM2A	lysine demethylase 2A [Source:HGNC Symbol;Acc:HGNC:13606]	11	67119269	67258087	1	3721.77	3280.07	4247.84	4465.39	4087.28	2914.97	5157.58	3928.77	4053.27	1.03169	0.969282
ENSG00000062194	2444.2	0.918722	0.286661	3.20491	0.00135107	0.00383944	GPBP1	GC-rich promoter binding protein 1 [Source:HGNC Symbol;Acc:HGNC:29520]	5	57173948	57264679	1	2163.59	2706.51	1729.61	1995.35	3889.58	4601.54	3693.24	2148.77	4061.46	1.89013	0.529063
ENSG00000156925	496.29	13.5995	1.12863	12.0496	1.95e-33	6.31e-32	ZIC3	Zic family member 3 [Source:HGNC Symbol;Acc:HGNC:12874]	X	137566142	137577691	1	1.00044	0	0	0	6442.9	2965.47	2992.89	0.250111	4133.75	16527.7	6.05046e-05
ENSG00000071655	3398.01	0.16584	0.254171	0.652474	0.514096	0.636103	MBD3	methyl-CpG binding domain protein 3 [Source:HGNC Symbol;Acc:HGNC:6918]	19	1573596	1592801	-1	3068.03	5738.14	2818.95	3282.51	4601.68	2851.82	5080.96	3726.91	4178.15	1.12108	0.891999
ENSG00000100219	4089.84	0.26214	0.389729	0.67262	0.501189	0.623662	XBP1	X-box binding protein 1 [Source:HGNC Symbol;Acc:HGNC:12801]	22	28794555	28800597	-1	3422.82	3176.16	3449.96	3977.03	4787.96	4340.52	3488.11	3506.49	4205.53	1.19936	0.833781
ENSG00000100105	1110.32	2.41678	0.215211	11.2298	2.91e-29	7.55e-28	PATZ1	POZ/BTB and AT hook containing zinc finger 1 [Source:HGNC Symbol;Acc:HGNC:13071]	22	31325804	31346232	-1	837.021	828.6	812.007	689.219	4820.3	3103.15	4750.63	791.712	4224.69	5.33615	0.187401
ENSG00000050344	1576.56	2.37771	0.336457	7.0669	1.58e-12	1.33e-11	NFE2L3	nuclear factor, erythroid 2 like 3 [Source:HGNC Symbol;Acc:HGNC:7783]	7	26152240	26187125	1	557.454	1030.35	909.472	858.066	2892.59	6032.87	4150.23	838.834	4358.56	5.19598	0.192457
ENSG00000105698	2897.39	0.548312	0.185537	2.95527	0.003124	0.00822918	USF2	upstream transcription factor 2, c-fos interacting [Source:HGNC Symbol;Acc:HGNC:12594]	19	35268978	35279821	1	2996.92	3754.67	2237.63	2927.08	4611.22	5437.55	3027.21	2979.08	4358.66	1.46309	0.683485
ENSG00000122482	1886.16	1.52042	0.336682	4.51587	6.31e-06	2.62e-05	ZNF644	zinc finger protein 644 [Source:HGNC Symbol;Acc:HGNC:29222]	1	90915298	91022272	-1	1919.36	1610.81	1365.96	1193.58	5214.79	4995.87	2890.79	1522.43	4367.15	2.86854	0.348609
ENSG00000160113	1762.25	1.25201	0.292617	4.27868	1.88e-05	7.3e-05	NR2F6	nuclear receptor subfamily 2 group F member 6 [Source:HGNC Symbol;Acc:HGNC:7977]	19	17231883	17245940	-1	1605.31	3254.55	1286.02	1285.16	5272.06	4706.1	3289.44	1857.76	4422.53	2.38057	0.420067
ENSG00000164048	897.742	3.94463	0.186414	21.1606	2.2e-99	9.3e-97	ZNF589	zinc finger protein 589 [Source:HGNC Symbol;Acc:HGNC:16747]	3	48241100	48299253	1	268.103	344.626	262.148	280.976	4012.53	4024.83	5274.82	288.963	4437.39	15.3563	0.06512
ENSG00000176887	783.015	3.60976	0.420167	8.59126	8.6e-18	1.11e-16	SOX11	SRY-box 11 [Source:HGNC Symbol;Acc:HGNC:11191]	2	5692667	5701385	1	325.409	610.041	269.238	283.561	6486.94	4359.94	2761.14	372.062	4536.01	12.1915	0.0820242
ENSG00000089094	1844.29	1.74056	0.232309	7.49243	6.76e-14	6.38e-13	KDM2B	lysine demethylase 2B [Source:HGNC Symbol;Acc:HGNC:13610]	12	121429097	121581015	-1	1381.57	1276.13	1223.12	1563.76	3512.67	3321.67	6808.52	1361.14	4547.62	3.34103	0.299309
ENSG00000104885	2094.77	1.921	0.301688	6.36749	1.92e-10	1.34e-09	DOT1L	DOT1 like histone lysine methyltransferase [Source:HGNC Symbol;Acc:HGNC:24948]	19	2164149	2232578	1	873.89	962.353	1617.11	1400.92	3672.17	3093.03	7025.94	1213.57	4597.05	3.78804	0.263989
ENSG00000134323	552.86	11.5991	0.754113	15.3812	2.19e-53	1.84e-51	MYCN	MYCN proto-oncogene, bHLH transcription factor [Source:HGNC Symbol;Acc:HGNC:7559]	2	15940564	15947007	1	5.02138	1.70386	0	0	6104.35	3031.53	4661.45	1.68131	4599.11	2735.43	0.000365573
ENSG00000204304	3186.91	0.543127	0.220022	2.46852	0.0135675	0.0307615	PBX2	PBX homeobox 2 [Source:HGNC Symbol;Acc:HGNC:8633]	6	32184741	32190186	-1	2959.1	2822.48	3915.83	3476.37	5873	5225.37	3299.76	3293.44	4799.37	1.45725	0.686224
ENSG00000136603	2619.79	1.98132	0.431857	4.5879	4.48e-06	1.9e-05	SKIL	SKI like proto-oncogene [Source:HGNC Symbol;Acc:HGNC:10897]	3	170357678	170396835	1	988.497	443.719	1656.56	1773.92	4741.81	3511.36	6148.05	1215.67	4800.41	3.94877	0.253244
ENSG00000112658	2526.63	1.20794	0.156269	7.72987	1.08e-14	1.09e-13	SRF	serum response factor [Source:HGNC Symbol;Acc:HGNC:11291]	6	43171299	43181507	1	1838.24	1740.27	2084.12	2649.58	5255.05	4728.37	4428.45	2078.05	4803.96	2.31176	0.432571
ENSG00000143842	1115.26	3.22161	0.318434	10.1171	4.64e-24	9.04e-23	SOX13	SRY-box 13 [Source:HGNC Symbol;Acc:HGNC:11192]	1	204073115	204127743	1	340.243	548.571	695.855	503.758	4148.02	4115.89	6337.98	522.107	4867.3	9.32242	0.107268
ENSG00000165804	1529.37	2.23744	0.25753	8.68808	3.69e-18	4.87e-17	ZNF219	zinc finger protein 219 [Source:HGNC Symbol;Acc:HGNC:13011]	14	21090046	21104722	-1	882.236	1379.46	584.895	1303.34	5107.47	4864.48	4703.28	1037.48	4891.74	4.71501	0.212089
ENSG00000187772	592.843	10.6231	0.834958	12.7229	4.41e-37	1.72e-35	LIN28B	lin-28 homolog B [Source:HGNC Symbol;Acc:HGNC:32207]	6	104936616	105083332	1	8.15908	2.15678	0	1.41382	5219.25	4843.46	4675.53	2.93242	4912.75	1675.32	0.0005969
ENSG00000100811	3848.95	0.592139	0.1401	4.22653	2.37e-05	9.08e-05	YY1	YY1 transcription factor [Source:HGNC Symbol;Acc:HGNC:12856]	14	100238298	100282792	1	3339.34	3030.94	3812.84	3241.3	4965.54	4460.78	5748.17	3356.11	5058.16	1.50715	0.663503
ENSG00000159592	3016.54	0.979481	0.223855	4.37551	1.21e-05	4.84e-05	GPBP1L1	GC-rich promoter binding protein 1 like 1 [Source:HGNC Symbol;Acc:HGNC:28843]	1	45627304	45688113	-1	2567.36	2798.66	2451.91	2487.02	5531.24	5992.37	3720.08	2576.24	5081.23	1.97235	0.50701
ENSG00000053254	3543.91	1.15968	0.444976	2.60616	0.00915635	0.021658	FOXN3	forkhead box N3 [Source:HGNC Symbol;Acc:HGNC:1928]	14	89124871	89619149	-1	2208.88	872.874	2669.46	3452.17	5055.13	4522.64	5844.41	2300.85	5140.73	2.23428	0.447572
ENSG00000173894	854.85	4.5499	0.251335	18.1029	3.02e-73	5.38e-71	CBX2	chromobox 2 [Source:HGNC Symbol;Acc:HGNC:1552]	17	79778132	79787983	1	161.513	348.947	214.254	174.138	5983.25	4216.35	5524.31	224.713	5241.31	23.3244	0.0428735
ENSG00000111206	1818.03	1.05999	0.423531	2.50276	0.0123231	0.0282182	FOXM1	forkhead box M1 [Source:HGNC Symbol;Acc:HGNC:3818]	12	2857681	2877155	-1	2545.54	4539.85	2268.07	747.865	5718.23	4469.35	5600.8	2525.33	5262.8	2.084	0.479846
ENSG00000102974	2078.15	1.55732	0.149818	10.3948	2.62e-25	5.46e-24	CTCF	CCCTC-binding factor [Source:HGNC Symbol;Acc:HGNC:13723]	16	67562407	67639185	1	1732.54	2171.78	1815.08	1450.86	6288.71	4654.38	4854.01	1792.56	5265.7	2.93752	0.340423
ENSG00000140632	4050.17	0.541828	0.175454	3.08815	0.0020141	0.00551617	GLYR1	glyoxylate reductase 1 homolog [Source:HGNC Symbol;Acc:HGNC:24434]	16	4803203	4847342	-1	3716.05	3318.02	3975.2	3915.96	5300.28	4419.85	6573.52	3731.31	5431.21	1.45558	0.687011
ENSG00000198146	2438.03	1.83954	0.143215	12.8446	9.22e-38	3.71e-36	ZNF770	zinc finger protein 770 [Source:HGNC Symbol;Acc:HGNC:26061]	15	34978341	34988287	-1	1728.79	1238.16	1591.59	1541.52	5565.5	5212.92	5604.47	1525.01	5460.96	3.58092	0.279258
ENSG00000168214	4771.01	0.463907	0.168018	2.76105	0.00576165	0.0142855	RBPJ	recombination signal binding protein for immunoglobulin kappa J region [Source:HGNC Symbol;Acc:HGNC:5724]	4	26163455	26435131	1	5234.68	4282.55	3750.17	3523.98	5437.06	4998.75	6928.52	4197.85	5788.11	1.37883	0.725253
ENSG00000136997	48951.5	2.53014	0.365848	6.91581	4.65e-12	3.75e-11	MYC	MYC proto-oncogene, bHLH transcription factor [Source:HGNC Symbol;Acc:HGNC:7553]	8	127735434	127741434	1	775.903	1120.5	1053.92	1235.97	10019.2	4464.45	3652.26	1046.57	6045.29	5.77628	0.173122
ENSG00000118418	1747.95	2.3052	0.320926	7.18298	6.82e-13	5.93e-12	HMGN3	high mobility group nucleosomal binding domain 3 [Source:HGNC Symbol;Acc:HGNC:12312]	6	79201245	79234738	-1	1316.49	1639.02	1314.34	696.917	7715.25	6292.35	4395.38	1241.69	6134.32	4.9403	0.202417
ENSG00000141510	3127.73	1.17261	0.207996	5.63766	1.72e-08	9.8e-08	TP53	tumor protein p53 [Source:HGNC Symbol;Acc:HGNC:11998]	17	7661779	7687550	-1	2367.65	2948.74	2728.36	3028.93	6399.12	4999.41	7317.18	2768.42	6238.57	2.25348	0.443758
ENSG00000177426	2618.73	1.7201	0.350049	4.91389	8.93e-07	4.13e-06	TGIF1	TGFB induced factor homeobox 1 [Source:HGNC Symbol;Acc:HGNC:11776]	18	3411608	3459978	1	1785.58	1851.5	1398.12	2557.33	7084.48	5895.05	5781.93	1898.13	6253.82	3.29472	0.303516
ENSG00000185630	3706.29	0.489846	0.335154	1.46155	0.143863	0.236202	PBX1	PBX homeobox 1 [Source:HGNC Symbol;Acc:HGNC:8632]	1	164555584	164899296	1	4481.22	2488.04	4197.34	6934.37	7051.3	5437.58	6576.51	4525.24	6355.13	1.40437	0.712061
ENSG00000106554	2394.39	1.77991	0.311528	5.71347	1.11e-08	6.45e-08	CHCHD3	coiled-coil-helix-coiled-coil-helix domain containing 3 [Source:HGNC Symbol;Acc:HGNC:21906]	7	132784868	133082088	-1	1868.58	2528.74	1525.13	1533.44	8136.08	7380.36	3683.01	1863.97	6399.82	3.43343	0.291254
ENSG00000101126	4331.57	0.706276	0.15171	4.65543	3.23e-06	1.4e-05	ADNP	activity dependent neuroprotector homeobox [Source:HGNC Symbol;Acc:HGNC:15766]	20	50888916	50931421	-1	4596.42	3536.84	4407.27	3919.59	7151.27	5469.17	7522.35	4115.03	6714.26	1.63164	0.612879
ENSG00000101115	861.92	6.56411	0.374682	17.5192	1.02e-68	1.56e-66	SALL4	spalt like transcription factor 4 [Source:HGNC Symbol;Acc:HGNC:15924]	20	51782331	51802520	-1	70.2736	69.5252	57.071	87.5442	7653.04	4745.42	7829.72	71.1035	6742.73	94.8298	0.0105452
ENSG00000167491	3446.28	1.53445	0.147151	10.4277	1.85e-25	3.89e-24	GATAD2A	GATA zinc finger domain containing 2A [Source:HGNC Symbol;Acc:HGNC:29989]	19	19385826	19508931	1	2274.66	2437.4	2142.08	2562.95	7284.99	6917.32	6257.99	2354.27	6820.1	2.8969	0.345196
ENSG00000152284	1351.76	2.86239	0.248773	11.506	1.23e-30	3.41e-29	TCF7L1	transcription factor 7 like 1 [Source:HGNC Symbol;Acc:HGNC:11640]	2	85133410	85310388	1	713.677	907.603	866.869	1298.69	6922.49	6748.73	6992.39	946.71	6887.87	7.27558	0.137446
ENSG00000165588	832.84	15.0231	5.60296	2.68128	0.00733408	0.0177516	OTX2	orthodenticle homeobox 2 [Source:HGNC Symbol;Acc:HGNC:8522]	14	56799905	56810479	-1	0	0	0	0	14467	3791.28	2552.78	0	6937.03	#DIV/0!	0
ENSG00000160633	3824.57	1.06625	0.236121	4.5157	6.31e-06	2.62e-05	SAFB	scaffold attachment factor B [Source:HGNC Symbol;Acc:HGNC:10520]	19	5623035	5668478	1	2506.86	4574.42	2731.16	3454.72	8094.43	6471.98	6259.37	3316.79	6941.93	2.09297	0.477791
ENSG00000149948	4730.11	0.119001	0.3024	0.393522	0.693934	0.788111	HMGA2	high mobility group AT-hook 2 [Source:HGNC Symbol;Acc:HGNC:5009]	12	65824131	65966295	1	7407.4	7353.84	7298.99	4551.2	7805.66	5083.2	8782.36	6652.86	7223.74	1.08581	0.920972
ENSG00000148200	951.359	7.11204	0.455267	15.6217	5.18e-55	4.75e-53	NR6A1	nuclear receptor subfamily 6 group A member 1 [Source:HGNC Symbol;Acc:HGNC:7985]	9	124517275	124771310	-1	67.857	45.0482	37.1791	59.3881	7398.57	5436.34	8871.17	52.3681	7235.36	138.163	0.0072378
ENSG00000167635	3417.44	1.33052	0.131193	10.1417	3.61e-24	7.09e-23	ZNF146	zinc finger protein 146 [Source:HGNC Symbol;Acc:HGNC:12931]	19	36214602	36238774	1	3017.03	2653.48	3224.97	2823.21	7685.01	7426.83	6996.57	2929.67	7369.47	2.51546	0.397542
ENSG00000179059	893.616	11.2375	0.734475	15.3	7.64e-53	6.24e-51	ZFP42	ZFP42 zinc finger protein [Source:HGNC Symbol;Acc:HGNC:30949]	4	187995771	188005050	1	1.15199	5.41917	4.09368	1.89602	9179.04	3237.8	9831.7	3.14022	7416.18	2361.68	0.000423428
ENSG00000074219	1945.93	2.12354	0.203142	10.4535	1.41e-25	3e-24	TEAD2	TEA domain transcription factor 2 [Source:HGNC Symbol;Acc:HGNC:11715]	19	49340595	49362457	-1	1229.93	2228	1716.94	1660.59	8978.75	6065.94	7275.74	1708.86	7440.14	4.35385	0.229682
ENSG00000115816	2606.23	2.28508	0.353995	6.45512	1.08e-10	7.71e-10	CEBPZ	CCAAT enhancer binding protein zeta [Source:HGNC Symbol;Acc:HGNC:24218]	2	37201612	37231713	-1	1142.66	2387.25	1457.09	1135.42	6413.29	10112.8	5828.23	1530.6	7451.45	4.86831	0.20541
ENSG00000136504	2318.65	2.23319	0.209784	10.6452	1.84e-26	4.09e-25	KAT7	lysine acetyltransferase 7 [Source:HGNC Symbol;Acc:HGNC:17016]	17	49788555	49835030	1	1845.04	1707.63	1658.61	1472.33	6783.03	5271.87	11503.8	1670.9	7852.89	4.69979	0.212776
ENSG00000130816	4192.39	1.26403	0.182244	6.93594	4.04e-12	3.27e-11	DNMT1	DNA methyltransferase 1 [Source:HGNC Symbol;Acc:HGNC:2976]	19	10133345	10231286	-1	2924.49	4602.98	3759.01	3016.89	9721.87	7576.74	8454.76	3575.84	8584.46	2.40068	0.416549
ENSG00000043355	1058.59	10.843	1.46201	7.41656	1.2e-13	1.11e-12	ZIC2	Zic family member 2 [Source:HGNC Symbol;Acc:HGNC:12873]	13	99981772	99986773	1	13.5225	4.62399	0	1.52082	11246.9	8875.28	6218.59	4.91684	8780.26	1785.75	0.000559988
ENSG00000124766	2584.41	3.04881	0.351502	8.67367	4.18e-18	5.5e-17	SOX4	SRY-box 4 [Source:HGNC Symbol;Acc:HGNC:11200]	6	21592768	21598619	1	859.022	840.017	1188.65	1377.57	8950.59	10648.6	6883.55	1066.32	8827.57	8.27857	0.120794
ENSG00000179361	1365.13	5.38076	0.277286	19.4051	6.99e-84	1.78e-81	ARID3B	AT-rich interaction domain 3B [Source:HGNC Symbol;Acc:HGNC:14350]	15	74541177	74598131	1	161.794	246.555	221.146	224.792	8833.02	9488.52	8330.21	213.572	8883.92	41.5968	0.0240403
ENSG00000114126	2461.13	3.25121	0.270137	12.0354	2.32e-33	7.45e-32	TFDP2	transcription factor Dp-2 [Source:HGNC Symbol;Acc:HGNC:11751]	3	141944428	142149544	-1	1005.29	1012.67	979.737	819.387	11579.9	10769.7	4916	954.271	9088.55	9.52407	0.104997
ENSG00000117139	4313.46	1.43252	0.151554	9.45224	3.32e-21	5.35e-20	KDM5B	lysine demethylase 5B [Source:HGNC Symbol;Acc:HGNC:18039]	1	202724495	202809470	-1	3426.99	3041.14	3570.53	3929.43	11370.6	9051.63	7872.92	3492.02	9431.72	2.70093	0.370242
ENSG00000120738	3546.2	2.10741	1.01908	2.06795	0.0386446	0.0773544	EGR1	early growth response 1 [Source:HGNC Symbol;Acc:HGNC:3238]	5	138465490	138469315	1	3129.83	137.088	1363.67	4250.31	20816.8	7613.09	274.176	2220.23	9568.03	4.30949	0.232046
ENSG00000074657	5268.94	1.51946	0.24706	6.15015	7.74e-10	5.12e-09	ZNF532	zinc finger protein 532 [Source:HGNC Symbol;Acc:HGNC:30940]	18	58862600	58986480	1	4052.66	2230.49	4285.08	3244.97	9188.96	11480.4	9041.09	3453.3	9903.49	2.86783	0.348695
ENSG00000101057	1712.62	4.0232	0.450442	8.93168	4.2e-19	5.93e-18	MYBL2	MYB proto-oncogene like 2 [Source:HGNC Symbol;Acc:HGNC:7548]	20	43667019	43716496	1	301.477	1381.92	531.238	244.316	12881.8	9813.82	7239.44	614.738	9978.36	16.2319	0.0616071
ENSG00000111704	1261.34	9.18262	0.388931	23.6099	3.05e-123	2.56e-120	NANOG	Nanog homeobox [Source:HGNC Symbol;Acc:HGNC:20857]	12	7787794	7799141	1	10.6751	32.4588	17.0859	18.4933	10883.8	10059.8	10194.9	19.6783	10379.5	527.459	0.00189588
ENSG00000103495	4515.27	1.32843	0.233156	5.6976	1.22e-08	7.04e-08	MAZ	MYC associated zinc finger protein [Source:HGNC Symbol;Acc:HGNC:6914]	16	29806106	29811164	1	3160.59	5587.85	3812.6	4121.45	12889.1	10034	8491.54	4170.62	10471.5	2.51078	0.398282
ENSG00000010244	7110.5	0.644537	0.193832	3.32523	0.000883466	0.00260499	ZNF207	zinc finger protein 207 [Source:HGNC Symbol;Acc:HGNC:12998]	17	32350117	32381886	1	6301.74	7978.08	7208.65	5625.42	11652	8235.93	11892.9	6778.47	10593.6	1.56283	0.639864
ENSG00000082641	13954.8	-0.263357	0.219094	-1.20203	0.229353	0.343048	NFE2L1	nuclear factor, erythroid 2 like 1 [Source:HGNC Symbol;Acc:HGNC:7781]	17	48048329	48061487	1	13313.3	9004.75	12986.1	16692.2	11839.8	9415.96	11233.8	12999.1	10829.9	0.833124	1.2003
ENSG00000060138	7642.32	1.12175	0.306282	3.66248	0.000249785	0.000812537	YBX3	Y-box binding protein 3 [Source:HGNC Symbol;Acc:HGNC:2428]	12	10699089	10723312	-1	5202.41	7016.34	3624.35	4421.88	13271.8	10917.8	8879	5066.24	11022.9	2.17575	0.459612
ENSG00000263001	8779.51	0.627604	0.40509	1.5493	0.121311	0.205218	GTF2I	general transcription factor IIi [Source:HGNC Symbol;Acc:HGNC:4659]	7	74657667	74760692	1	8279.86	3521.84	9113.38	8349	9857.64	7390.35	16661.8	7316.02	11303.3	1.545	0.647249
ENSG00000171634	4938.27	1.76443	0.144342	12.2239	2.32e-34	7.92e-33	BPTF	bromodomain PHD finger transcription factor [Source:HGNC Symbol;Acc:HGNC:3581]	17	67825524	67984378	1	3648.44	3063.32	3628.16	3114.11	12081.6	9781.77	12422.4	3363.51	11428.6	3.39781	0.294307
ENSG00000198911	8482.63	0.223408	0.320777	0.69646	0.486141	0.610296	SREBF2	sterol regulatory element binding transcription factor 2 [Source:HGNC Symbol;Acc:HGNC:11290]	22	41833079	41907308	1	9717.86	7987.92	8558.25	13717.3	11165.3	10725	13118.9	9995.34	11669.7	1.16751	0.856521
ENSG00000100644	8863.79	0.336134	0.198406	1.69417	0.0902322	0.160557	HIF1A	hypoxia inducible factor 1 subunit alpha [Source:HGNC Symbol;Acc:HGNC:4910]	14	61695513	61748259	1	10757.2	10401	8751.08	8361.83	13792	13898.6	8550.05	9567.78	12080.2	1.26259	0.79202
ENSG00000159140	13728.8	0.0653468	0.166424	0.392651	0.694577	0.788401	SON	SON DNA binding protein [Source:HGNC Symbol;Acc:HGNC:11183]	21	33542618	33577481	1	12443.1	9681.43	13657.3	13737.1	13214.1	10134.1	15511.1	12379.7	12953.1	1.04631	0.955735
ENSG00000071564	4482.44	1.95191	0.212881	9.16902	4.77e-20	7.12e-19	TCF3	transcription factor 3 [Source:HGNC Symbol;Acc:HGNC:11633]	19	1609290	1652605	-1	3435.08	4926.91	2768.6	2761.54	16107.3	14770.5	9413.72	3473.03	13430.5	3.86709	0.258593
ENSG00000181449	21791.9	9.17802	0.546023	16.8089	2.1e-63	2.61e-61	SOX2	SRY-box 2 [Source:HGNC Symbol;Acc:HGNC:11195]	3	181711924	181714436	1	18.0955	16.7385	27.7992	42.4048	23298.2	15463.5	7306.78	26.2595	15356.1	584.784	0.00171003
ENSG00000170515	7375.45	1.69682	0.268406	6.32185	2.58e-10	1.78e-09	PA2G4	proliferation-associated 2G4 [Source:HGNC Symbol;Acc:HGNC:8550]	12	56104319	56113907	1	4364.7	7517.58	4645.39	3021.32	17737.2	17203.7	12583	4887.25	15841.3	3.24135	0.308513
ENSG00000243678	13132.7	0.0539725	0.355138	0.151976	0.879206	0.924342	NME2	NME/NM23 nucleoside diphosphate kinase 2 [Source:HGNC Symbol;Acc:HGNC:7850]	17	51165435	51171747	1	14902	23145.3	14161.2	12209	18742.7	18122.8	13288.3	16104.4	16717.9	1.0381	0.963301
ENSG00000165821	2771.44	4.59409	0.225001	20.418	1.16e-92	4.17e-90	SALL2	spalt like transcription factor 2 [Source:HGNC Symbol;Acc:HGNC:10526]	14	21521081	21537216	-1	805.832	986.216	694.491	630.456	18097.3	17278.3	20989.7	779.249	18788.4	24.111	0.0414749
ENSG00000128272	13784.4	0.512597	0.208443	2.45917	0.013926	0.0314913	ATF4	activating transcription factor 4 [Source:HGNC Symbol;Acc:HGNC:786]	22	39519695	39522685	1	13730	15495.5	15193.7	19167.6	26492.2	24739	16808.2	15896.7	22679.8	1.4267	0.700919
ENSG00000147601	4676.14	4.86679	0.153435	31.719	8.51e-221	8.08e-217	TERF1	telomeric repeat binding factor 1 [Source:HGNC Symbol;Acc:HGNC:11728]	8	73008864	73048122	1	1057.31	841.741	1151.88	1146.62	36978.3	25255.1	29677.7	1049.39	30637	29.1951	0.0342523
ENSG00000065978	29734.1	1.05788	0.347532	3.04398	0.00233473	0.00631297	YBX1	Y-box binding protein 1 [Source:HGNC Symbol;Acc:HGNC:8014]	1	42682427	42702349	1	35777.2	46156.8	22679.2	18058.6	75722.5	70049.2	45764.3	30667.9	63845.3	2.08183	0.480347
ENSG00000131914	8156.95	11.7936	0.589412	20.009	4.59e-89	1.44e-86	LIN28A	lin-28 homolog A [Source:HGNC Symbol;Acc:HGNC:15986]	1	26410778	26429722	1	29.752	30.7611	9.77732	7.4727	82592.7	64022.6	56955	19.4408	67856.8	3490.43	0.000286498
ENSG00000204531	96467	9.16449	0.971042	9.43778	3.81e-21	6.1e-20	POU5F1	POU class 5 homeobox 1 [Source:HGNC Symbol;Acc:HGNC:9221]	6	31164337	31180731	-1	109.916	80.3553	11.273	296.885	85739.7	79504.8	49052.9	124.607	71432.4	573.261	0.00174441
ENSG00000137309	36770.2	1.69953	0.558959	3.04053	0.00236161	0.0063796	HMGA1	high mobility group AT-hook 1 [Source:HGNC Symbol;Acc:HGNC:5010]	6	34236873	34246231	1	36578	84598.9	17908.7	13149.8	149045	127825	93964.4	38058.8	123612	3.24791	0.307891
ENSG00000164458	0.99944	5.02072	5.61437	0.894262	0.371182	NA	TBXT	T-box transcription factor T [Source:HGNC Symbol;Acc:HGNC:11515]	6	166157656	166168700	-1	0	0	0	0	11.2768	4.03729	4.95426	0	6.75611	#DIV/0!	0
[truncated: 3 more rows]
