# Supplementary material for: Human transcription factors responsive to initial reprogramming predominantly undergo legitimate reprogramming during fibroblast conversion to iPSCs
Source: Sci Rep. 2020 Nov 12;10:19710. doi: 10.1038/s41598-020-76705-y (PMC7661723; doi:10.1038/s41598-020-76705-y)
Supplement: Supplementary file 3 — Supplementary Table S2. [file 41598_2020_76705_MOESM3_ESM.xlsx]

## Sheet: Sheet1
ensembl	baseMean	log2FoldChange	lfcSE	stat	pvalue-bj_esc	padj-bj_esc	external_gene.x	description	chromosome_name	start_position	end_position	strand	BJ_48h_CACTTC_L004	BJ_72h_CCAGTT_L007	BJ48_ATCACG_L001	BJ72_ATCACG_L004	H1_ESC_P41_ATGCCT_L007	H9_ESC_P43_AGTGGT_L001	hESC_GAGTGG_L005	Fibroblast_mean	ESC_mean	ESC/Fibroblasts	Fibroblast/ESC
ENSG00000267281	84.4316	-1.04232	0.349094	-2.98577	0.00282864	0.00751998	AC023509.3	novel protein	12	53506688	53625979	-1	64.3871	92.0488	110.128	112.124	43.5922	42.9701	51.1636	94.672	45.9087	0.484923	2.06218
ENSG00000106624	15982.8	-3.82243	0.314804	-12.1423	6.31e-34	2.1e-32	AEBP1	AE binding protein 1 [Source:HGNC Symbol;Acc:HGNC:303]	7	44104361	44114562	1	16076.8	18935.1	20181.8	38646.6	1670.71	1485.16	1818.26	23460.1	1658.04	0.070675	14.1493
ENSG00000126705	1878.65	-1.34572	0.286308	-4.70023	2.6e-06	1.13e-05	AHDC1	AT-hook DNA binding motif containing 1 [Source:HGNC Symbol;Acc:HGNC:25230]	1	27534035	27604431	-1	2008.84	1825.74	2728.23	2169.85	850.923	690.55	1033.32	2183.16	858.263	0.393128	2.5437
ENSG00000106546	3138.48	-2.67129	0.324447	-8.23337	1.82e-16	2.13e-15	AHR	aryl hydrocarbon receptor [Source:HGNC Symbol;Acc:HGNC:348]	7	16916359	17346152	1	1929.51	1771.21	2286.62	1797.59	369.534	321.552	225.665	1946.23	305.584	0.157013	6.3689
ENSG00000063438	3141.52	-6.89932	0.373705	-18.4619	4.18e-76	8.33e-74	AHRR	aryl-hydrocarbon receptor repressor [Source:HGNC Symbol;Acc:HGNC:346]	5	304176	438291	1	7005.06	5847.88	4830.38	5748.21	15.3115	113.612	36.725	5857.88	55.216	0.00942593	106.09
ENSG00000156150	129.391	-5.54496	0.523516	-10.5918	3.25e-26	7.15e-25	ALX3	ALX homeobox 3 [Source:HGNC Symbol;Acc:HGNC:449]	1	110059994	110070700	-1	166.427	234.239	278.722	280.29	8.26314	3.16501	2.74382	239.92	4.72399	0.0196899	50.7875
ENSG00000052850	207.644	-7.90428	0.878776	-8.99466	2.37e-19	3.4e-18	ALX4	ALX homeobox 4 [Source:HGNC Symbol;Acc:HGNC:450]	11	44260440	44310166	-1	198.956	267.603	341.715	261.239	3.05778	0	0	267.378	1.01926	0.00381206	262.325
ENSG00000196843	947.154	-2.8928	0.298655	-9.6861	3.45e-22	5.96e-21	ARID5A	AT-rich interaction domain 5A [Source:HGNC Symbol;Acc:HGNC:17361]	2	96536743	96552638	1	1655.86	2587.12	1188.14	1914.77	302.077	124.574	310.429	1836.47	245.694	0.133786	7.47464
ENSG00000150347	7119.64	-8.47175	0.321325	-26.365	3.45e-153	6.56e-150	ARID5B	AT-rich interaction domain 5B [Source:HGNC Symbol;Acc:HGNC:17362]	10	61901300	62096944	1	11513	6504.54	8720.14	11721.5	36.1013	14.7097	28.3283	9614.81	26.3798	0.00274366	364.477
ENSG00000172379	1341.54	-1.8594	0.440482	-4.22128	2.43e-05	9.28e-05	ARNT2	aryl hydrocarbon receptor nuclear translocator 2 [Source:HGNC Symbol;Acc:HGNC:16876]	15	80404350	80597937	1	2108.94	1326.89	3162.66	3594.02	688.284	474.887	942.469	2548.13	701.88	0.27545	3.63043
ENSG00000116539	3545.6	-1.70134	0.333854	-5.09605	3.47e-07	1.69e-06	ASH1L	ASH1 like histone lysine methyltransferase [Source:HGNC Symbol;Acc:HGNC:19088]	1	155335268	155562807	-1	3718.62	1810.89	4037.47	3984.25	845.081	792.877	1486.06	3387.81	1041.34	0.307379	3.25331
ENSG00000118217	4050.57	-1.17488	0.196685	-5.97339	2.32e-09	1.46e-08	ATF6	activating transcription factor 6 [Source:HGNC Symbol;Acc:HGNC:791]	1	161766294	161964070	1	2779.59	2369.08	2668.8	2418.37	1240.27	1301.25	862.914	2558.96	1134.81	0.443467	2.25496
ENSG00000213676	4411.98	-1.80106	0.21938	-8.20976	2.22e-16	2.57e-15	ATF6B	activating transcription factor 6 beta [Source:HGNC Symbol;Acc:HGNC:2349]	6	32115264	32128253	-1	4625.3	4393.89	4773.88	4830.94	1307.81	1162.4	1536.17	4656	1335.46	0.286826	3.48644
ENSG00000168874	431.815	-5.4745	0.663275	-8.25374	1.54e-16	1.8e-15	ATOH8	atonal bHLH transcription factor 8 [Source:HGNC Symbol;Acc:HGNC:24126]	2	85751344	85788066	1	283.624	336.349	1475.23	451.779	19.7771	5.74212	15.0395	636.747	13.5196	0.0212323	47.0981
ENSG00000113916	1869.88	-2.6642	0.323897	-8.22547	1.94e-16	2.26e-15	BCL6	B cell CLL/lymphoma 6 [Source:HGNC Symbol;Acc:HGNC:1001]	3	187721377	187745727	-1	1303.01	819.927	1192.78	2123.8	273.001	205.292	164.744	1359.88	214.346	0.157621	6.34433
ENSG00000134107	2048.05	-3.94753	0.571734	-6.9045	5.04e-12	4.05e-11	BHLHE40	basic helix-loop-helix family member e40 [Source:HGNC Symbol;Acc:HGNC:1046]	3	4979116	4985323	1	1363.95	262.878	1616.02	4566.23	125.945	185.086	69.9335	1952.27	126.988	0.0650463	15.3737
ENSG00000123095	459.328	-2.61775	0.334035	-7.83676	4.62e-15	4.81e-14	BHLHE41	basic helix-loop-helix family member e41 [Source:HGNC Symbol;Acc:HGNC:16617]	12	26120026	26125127	-1	557.947	232.294	570.625	618.043	75.2339	54.6315	114.169	494.727	81.3448	0.164424	6.08185
ENSG00000169594	281.299	-4.60415	0.603798	-7.62531	2.43e-14	2.39e-13	BNC1	basonuclin 1 [Source:HGNC Symbol;Acc:HGNC:1081]	15	83255903	83284714	-1	132.116	123.39	157.37	131.724	5.39412	2.23908	7.63063	136.15	5.08794	0.0373702	26.7593
ENSG00000108509	3108.52	-3.64254	0.328214	-11.0981	1.28e-28	3.2e-27	CAMTA2	calmodulin binding transcription activator 2 [Source:HGNC Symbol;Acc:HGNC:18807]	17	4967992	4987652	-1	2395.83	2164.1	3665.37	4720.34	210.244	129.793	436.244	3236.41	258.76	0.0799529	12.5074
ENSG00000138380	353.01	-1.52068	0.338927	-4.48676	7.23e-06	2.98e-05	CARF	calcium responsive transcription factor [Source:HGNC Symbol;Acc:HGNC:14435]	2	202912214	202987063	1	376.047	133.333	511.963	311.111	72.339	141.665	134.478	333.114	116.161	0.348712	2.8677
ENSG00000172216	2051.81	-2.45776	0.485253	-5.06491	4.09e-07	1.97e-06	CEBPB	CCAAT enhancer binding protein beta [Source:HGNC Symbol;Acc:HGNC:1834]	20	50190734	50192689	1	3538.43	5067.41	1310.05	3102.94	619.142	809.013	350.492	3254.71	592.882	0.182161	5.48964
ENSG00000221869	1534.65	-5.17466	0.447061	-11.5748	5.53e-31	1.57e-29	CEBPD	CCAAT enhancer binding protein delta [Source:HGNC Symbol;Acc:HGNC:1835]	8	47736909	47739086	-1	3276.66	4163.35	1818.63	2187.84	92.369	91.5385	54.4517	2861.62	79.4531	0.0277651	36.0165
ENSG00000125817	2912.94	-1.16838	0.233282	-5.00846	5.49e-07	2.6e-06	CENPB	centromere protein B [Source:HGNC Symbol;Acc:HGNC:1852]	20	3783851	3786690	-1	3232.6	6288.52	2722.05	3492.29	2095.52	1741.44	1411.74	3933.86	1749.57	0.444746	2.24848
ENSG00000079432	4415.89	-1.10641	0.249178	-4.44022	8.99e-06	3.65e-05	CIC	capicua transcriptional repressor [Source:HGNC Symbol;Acc:HGNC:14214]	19	42268537	42295797	1	4013.78	4189.28	4651.81	6426.25	2000.2	1618.68	3090.86	4820.28	2236.58	0.463994	2.1552
ENSG00000214575	303.199	-2.16774	0.384194	-5.64229	1.68e-08	9.56e-08	CPEB1	cytoplasmic polyadenylation element binding protein 1 [Source:HGNC Symbol;Acc:HGNC:21744]	15	82543201	82648861	-1	612.709	325.075	293.165	625.235	84.1916	193.149	36.4402	464.046	104.594	0.225395	4.43666
ENSG00000107175	2785.74	-1.47538	0.217085	-6.79629	1.07e-11	8.39e-11	CREB3	cAMP responsive element binding protein 3 [Source:HGNC Symbol;Acc:HGNC:2347]	9	35732335	35737004	1	2733.83	3080.16	2874.84	2718.6	1150.76	966.324	958.593	2851.86	1025.23	0.359494	2.78169
ENSG00000157613	5102.61	-3.86743	0.318783	-12.1319	7.16e-34	2.37e-32	CREB3L1	cAMP responsive element binding protein 3 like 1 [Source:HGNC Symbol;Acc:HGNC:18856]	11	46277661	46321422	1	7412.94	4381.8	9190.84	12526.8	599.155	666.228	458.28	8378.11	574.554	0.068578	14.5819
ENSG00000182158	5731.09	-1.65876	0.142062	-11.6763	1.68e-31	4.91e-30	CREB3L2	cAMP responsive element binding protein 3 like 2 [Source:HGNC Symbol;Acc:HGNC:23720]	7	137874979	138002067	-1	7056.53	6537.41	6493.57	6140.6	2288.37	1876.17	2061.72	6557.03	2075.42	0.316519	3.15937
ENSG00000175197	1752.02	-2.35198	0.599222	-3.92505	8.67e-05	0.000304944	DDIT3	DNA damage inducible transcript 3 [Source:HGNC Symbol;Acc:HGNC:2726]	12	57516588	57521737	-1	1266.73	1047.58	1467.13	2014.52	371.134	308.13	172.605	1448.99	283.956	0.195969	5.10285
ENSG00000144355	107.308	-6.09608	0.67615	-9.01587	1.95e-19	2.82e-18	DLX1	distal-less homeobox 1 [Source:HGNC Symbol;Acc:HGNC:2914]	2	172084740	172089677	1	131.593	214.788	180.763	89.8949	3.3523	2.7579	0.824004	154.26	2.3114	0.0149838	66.7386
ENSG00000115844	162.341	-4.68795	0.814187	-5.75783	8.52e-09	5.03e-08	DLX2	distal-less homeobox 2 [Source:HGNC Symbol;Acc:HGNC:2915]	2	172099439	172102900	-1	68.3459	50.2363	177.723	84.4386	8.67214	0	1.82652	95.1859	3.49955	0.0367655	27.1994
ENSG00000164330	180.157	-3.75989	0.518291	-7.25439	4.03e-13	3.57e-12	EBF1	early B cell factor 1 [Source:HGNC Symbol;Acc:HGNC:3126]	5	158695916	159099761	-1	149.11	74.1439	159.568	180.178	9.21683	13.3095	11.3958	140.75	11.3074	0.0803368	12.4476
ENSG00000108001	83.742	-1.43661	0.350023	-4.10433	4.05e-05	0.000149642	EBF3	early B cell factor 3 [Source:HGNC Symbol;Acc:HGNC:19087]	10	129835283	129963841	-1	75.837	72.3787	81.3957	78.9719	51.1325	18.7381	14.4105	77.1458	28.0937	0.364163	2.74602
ENSG00000102189	3974.77	-2.18229	0.289042	-7.55007	4.35e-14	4.18e-13	EEA1	early endosome antigen 1 [Source:HGNC Symbol;Acc:HGNC:3185]	12	92770637	92929331	-1	3931.27	1446.39	3761.33	4198.05	720.33	741.806	742.295	3334.26	734.81	0.220382	4.53758
ENSG00000120690	2623.63	-2.30591	0.319534	-7.21647	5.34e-13	4.67e-12	ELF1	E74 like ETS transcription factor 1 [Source:HGNC Symbol;Acc:HGNC:3316]	13	40932028	41061440	-1	2361.12	864.081	2778.19	2721.06	536.343	463.675	323.663	2181.11	441.227	0.202294	4.94329
ENSG00000102034	2189.63	-4.52135	0.279018	-16.2045	4.68e-59	5.04e-57	ELF4	E74 like ETS transcription factor 4 [Source:HGNC Symbol;Acc:HGNC:3319]	X	130064874	130110716	-1	2040.4	2273.7	2108.74	2470.48	140.635	102.485	48.7193	2223.33	97.2797	0.0437541	22.855
ENSG00000111145	2407.43	-2.76055	0.209744	-13.1616	1.46e-39	6.47e-38	ELK3	ELK3, ETS transcription factor [Source:HGNC Symbol;Acc:HGNC:3325]	12	96194382	96269835	1	3637.13	3296.84	3260.17	3813.85	473.212	608.153	471.692	3502	517.686	0.147826	6.76472
ENSG00000170370	51.4052	-4.63385	0.632038	-7.3316	2.27e-13	2.05e-12	EMX2	empty spiracles homeobox 2 [Source:HGNC Symbol;Acc:HGNC:3341]	10	117542444	117549546	1	63.096	56.8634	68.9154	95.8601	8.72571	1.36819	0	71.1837	3.36463	0.0472669	21.1565
ENSG00000116016	6171.52	-6.81961	0.356426	-19.1333	1.33e-81	3.09e-79	EPAS1	endothelial PAS domain protein 1 [Source:HGNC Symbol;Acc:HGNC:3374]	2	46293667	46386703	1	12399.6	14299.8	8539.79	20187.2	62.3135	214.033	113.029	13856.6	129.792	0.00936681	106.76
ENSG00000134954	2569.67	-1.18427	0.186855	-6.33788	2.33e-10	1.61e-09	ETS1	ETS proto-oncogene 1, transcription factor [Source:HGNC Symbol;Acc:HGNC:3488]	11	128458761	128587558	-1	3463.18	2406.27	3581.4	3785.95	1547.07	1588.1	1236.43	3309.2	1457.2	0.440348	2.27093
ENSG00000151702	388.326	-5.29226	0.327317	-16.1686	8.4e-59	8.9e-57	FLI1	Fli-1 proto-oncogene, ETS transcription factor [Source:HGNC Symbol;Acc:HGNC:3749]	11	128686535	128813267	1	644.134	577.547	484.162	576.853	20.4202	24.3397	5.37378	570.674	16.7112	0.0292833	34.1491
ENSG00000175592	3146.48	-3.37107	0.513187	-6.5689	5.07e-11	3.73e-10	FOSL1	FOS like 1, AP-1 transcription factor subunit [Source:HGNC Symbol;Acc:HGNC:13718]	11	65892049	65900573	-1	2790.91	3862.96	2636.6	3576.37	275.441	581.247	78.6814	3216.71	311.79	0.0969282	10.3169
ENSG00000075426	4994.85	-4.07581	0.317975	-12.818	1.3e-37	5.21e-36	FOSL2	FOS like 2, AP-1 transcription factor subunit [Source:HGNC Symbol;Acc:HGNC:3798]	2	28392448	28417312	1	4465.88	3172.22	5043.93	5676.78	282.761	381.373	157.797	4589.7	273.977	0.0596938	16.7522
ENSG00000054598	552.972	-4.18677	0.444606	-9.41679	4.65e-21	7.4e-20	FOXC1	forkhead box C1 [Source:HGNC Symbol;Acc:HGNC:3800]	6	1609972	1613897	1	545.478	525.241	563.699	574.84	73.6607	8.30172	7.27485	552.315	29.7457	0.0538565	18.5679
ENSG00000176692	241.249	-6.25474	0.567883	-11.0141	3.27e-28	7.99e-27	FOXC2	forkhead box C2 [Source:HGNC Symbol;Acc:HGNC:3801]	16	86566829	86569728	1	138.689	270.408	265.573	288.634	3.14364	6.9473	0.946535	240.826	3.67916	0.0152772	65.4569
ENSG00000251493	766.574	-5.4897	0.43532	-12.6107	1.84e-36	6.98e-35	FOXD1	forkhead box D1 [Source:HGNC Symbol;Acc:HGNC:3802]	5	73444827	73448527	-1	965.561	1220.34	549.121	611.569	30.8416	12.1344	11.9326	836.647	18.3028	0.0218764	45.7113
ENSG00000103241	1047.5	-9.74293	0.715176	-13.6231	2.92e-42	1.47e-40	FOXF1	forkhead box F1 [Source:HGNC Symbol;Acc:HGNC:3809]	16	86510527	86515418	1	2419.09	2836.09	1262.7	1206.29	6.3219	0	0	1931.04	2.1073	0.00109127	916.359
ENSG00000137273	1711.97	-9.50753	0.461253	-20.6124	2.13e-94	8.07e-92	FOXF2	forkhead box F2 [Source:HGNC Symbol;Acc:HGNC:3810]	6	1389576	1395603	1	4990.64	5373.25	2875.94	2942.73	11.2716	0	3.7134	4045.64	4.99502	0.00123467	809.935
ENSG00000065970	1216.85	-1.78824	0.179792	-9.94619	2.62e-23	4.83e-22	FOXJ2	forkhead box J2 [Source:HGNC Symbol;Acc:HGNC:24818]	12	8032703	8055503	1	1241.96	1177.19	1495.62	1522.37	355.553	462.982	366.796	1359.28	395.11	0.290675	3.44026
ENSG00000164916	2078.4	-2.11158	0.243756	-8.66268	4.61e-18	6.03e-17	FOXK1	forkhead box K1 [Source:HGNC Symbol;Acc:HGNC:23480]	7	4682309	4771443	1	2091.54	1361.51	2177.2	2487.82	500.403	435.515	472.648	2029.52	469.522	0.231346	4.32252
ENSG00000176678	485.964	-6.56565	0.423767	-15.4936	3.83e-54	3.38e-52	FOXL1	forkhead box L1 [Source:HGNC Symbol;Acc:HGNC:3817]	16	86576368	86582160	1	522.69	502.175	504.616	432.797	6.96929	9.83515	0.885195	490.569	5.89655	0.0120198	83.196
ENSG00000118689	2443.39	-1.02946	0.238131	-4.32309	1.54e-05	6.05e-05	FOXO3	forkhead box O3 [Source:HGNC Symbol;Acc:HGNC:3821]	6	108559835	108684774	1	2585.73	1638.4	2942.6	3332.1	970.557	1326.92	1561.39	2624.71	1286.29	0.49007	2.04053
ENSG00000128573	170.46	-4.91427	0.522831	-9.39935	5.49e-21	8.7e-20	FOXP2	forkhead box P2 [Source:HGNC Symbol;Acc:HGNC:13875]	7	114086327	114693772	1	166.294	133.491	88.1647	162.289	6.03046	2.7965	3.89261	137.56	4.23985	0.0308219	32.4444
ENSG00000164379	334.005	-7.78951	0.777928	-10.0132	1.33e-23	2.52e-22	FOXQ1	forkhead box Q1 [Source:HGNC Symbol;Acc:HGNC:20951]	6	1312440	1314748	1	1155.03	1343.48	278.886	367.247	7.02451	0	2.793	786.161	3.2725	0.00416263	240.233
ENSG00000198715	4950.97	-2.05228	0.259048	-7.92237	2.33e-15	2.49e-14	GLMP	glycosylated lysosomal membrane protein [Source:HGNC Symbol;Acc:HGNC:29436]	1	156290089	156295689	-1	6636.88	4990.62	4174.98	8424.22	1747.94	1491.48	1142.48	6056.68	1460.63	0.241161	4.14661
ENSG00000196275	402.022	-1.33137	0.401653	-3.31472	0.000917335	0.00269923	GTF2IRD2	GTF2I repeat domain containing 2 [Source:HGNC Symbol;Acc:HGNC:30775]	7	74796144	74851551	-1	478.503	382.142	598.964	497.024	72.0493	262.773	258.14	489.158	197.654	0.40407	2.47482
ENSG00000164107	229.473	-6.65555	0.66829	-9.95907	2.3e-23	4.27e-22	HAND2	heart and neural crest derivatives expressed 2 [Source:HGNC Symbol;Acc:HGNC:4808]	4	173524969	173530229	-1	283.824	495.204	238.174	187.93	1.15375	15.8158	0	301.283	5.65652	0.0187748	53.2629
ENSG00000105856	2831.21	-1.49771	0.175882	-8.51542	1.66e-17	2.09e-16	HBP1	HMG-box transcription factor 1 [Source:HGNC Symbol;Acc:HGNC:23200]	7	107168961	107202529	1	3740.5	2694.98	2945.64	3698.18	1206.51	1074.3	1191.79	3269.82	1157.54	0.354005	2.82482
ENSG00000010818	1933.51	-2.4524	0.357009	-6.86929	6.45e-12	5.14e-11	HIVEP2	human immunodeficiency virus type I enhancer binding protein 2 [Source:HGNC Symbol;Acc:HGNC:4921]	6	142751467	142956698	-1	1401.71	753.657	1770.86	2417.51	236.296	326.005	307.89	1585.93	290.064	0.182898	5.46753
ENSG00000127124	299.888	-3.98939	0.287355	-13.8831	8.01e-44	4.31e-42	HIVEP3	human immunodeficiency virus type I enhancer binding protein 3 [Source:HGNC Symbol;Acc:HGNC:13561]	1	41506365	42035925	-1	380.109	469.095	393.717	270.7	24.6917	34.0303	15.7597	378.405	24.8272	0.0656102	15.2415
ENSG00000136630	360.552	-4.91541	0.537208	-9.14992	5.7e-20	8.47e-19	HLX	H2.0 like homeobox [Source:HGNC Symbol;Acc:HGNC:4978]	1	220879400	220885059	1	405.394	588.183	284.947	243.092	8.43695	19.9406	10.9212	380.404	13.0996	0.034436	29.0394
ENSG00000105991	81.9072	-8.32007	1.22517	-6.79096	1.11e-11	8.7e-11	HOXA1	homeobox A1 [Source:HGNC Symbol;Acc:HGNC:5099]	7	27092993	27095996	-1	69.9649	68.3201	71.397	63.7136	0	0	0	68.3489	0	0	#DIV/0!
ENSG00000253293	1399.62	-13.506	1.22299	-11.0434	2.36e-28	5.81e-27	HOXA10	homeobox A10 [Source:HGNC Symbol;Acc:HGNC:5100]	7	27170591	27180261	-1	2470.52	2313.27	2768.77	2396.73	0	0	0	2487.32	0	0	#DIV/0!
ENSG00000005073	1553.94	-11.3862	0.888402	-12.8165	1.33e-37	5.3e-36	HOXA11	homeobox A11 [Source:HGNC Symbol;Acc:HGNC:5101]	7	27181510	27185223	-1	3350.3	3210.31	3044.91	2945.49	0	1.69767	1.98532	3137.75	1.22766	0.000391256	2555.87
ENSG00000106031	872.422	-10.555	0.845372	-12.4857	8.94e-36	3.26e-34	HOXA13	homeobox A13 [Source:HGNC Symbol;Acc:HGNC:5102]	7	27193503	27200106	-1	2367.51	1901.47	2711.91	1601.54	0	3.06184	1.63753	2145.61	1.56646	0.000730078	1369.72
ENSG00000106004	94.3466	-7.85292	1.03494	-7.58779	3.25e-14	3.16e-13	HOXA5	homeobox A5 [Source:HGNC Symbol;Acc:HGNC:5106]	7	27141052	27143668	-1	166.36	214.782	134.168	129.875	0.948647	0	0.815715	161.296	0.588121	0.00364622	274.257
ENSG00000122592	389.753	-10.995	1.2231	-8.98949	2.48e-19	3.56e-18	HOXA7	homeobox A7 [Source:HGNC Symbol;Acc:HGNC:5108]	7	27153716	27157936	-1	544.522	629.427	260.447	314.615	0	0	0	437.253	0	0	#DIV/0!
ENSG00000078399	818.716	-10.1986	1.01793	-10.019	1.26e-23	2.38e-22	HOXA9	homeobox A9 [Source:HGNC Symbol;Acc:HGNC:5109]	7	27162435	27175180	-1	1507.32	1554.47	1256.2	631.066	0	1.51618	3.02429	1237.27	1.51349	0.00122325	817.492
ENSG00000159184	81.2804	-3.32459	0.433265	-7.67333	1.68e-14	1.67e-13	HOXB13	homeobox B13 [Source:HGNC Symbol;Acc:HGNC:5112]	17	48724763	48729178	-1	183.073	149.535	116.636	141.79	32.3009	6.87532	3.70747	147.758	14.2946	0.0967428	10.3367
ENSG00000173917	150.401	-9.70981	1.23406	-7.86817	3.6e-15	3.78e-14	HOXB2	homeobox B2 [Source:HGNC Symbol;Acc:HGNC:5113]	17	48540894	48544989	-1	207.354	290.478	114.745	106.949	0	0	0	179.881	0	0	#DIV/0!
ENSG00000180818	500.805	-10.2077	1.01085	-10.0981	5.63e-24	1.09e-22	HOXC10	homeobox C10 [Source:HGNC Symbol;Acc:HGNC:5122]	12	53985065	53990279	1	963.938	932.678	720.692	668.62	1.67631	0	0	821.482	0.558769	0.000680196	1470.16
ENSG00000123388	264.582	-10.5813	1.19226	-8.87499	6.99e-19	9.72e-18	HOXC11	homeobox C11 [Source:HGNC Symbol;Acc:HGNC:5123]	12	53973126	53977643	1	320.753	387.527	295.431	310.376	0	0	0	328.522	0	0	#DIV/0!
ENSG00000123364	100.911	-6.29595	0.889365	-7.07915	1.45e-12	1.22e-11	HOXC13	homeobox C13 [Source:HGNC Symbol;Acc:HGNC:5125]	12	53938765	53946544	1	82.7908	83.21	126.408	64.4053	1.01267	1.71004	0.925185	89.2036	1.21597	0.0136314	73.3603
ENSG00000198353	86.5407	-8.27148	1.25614	-6.58485	4.55e-11	3.37e-10	HOXC4	homeobox C4 [Source:HGNC Symbol;Acc:HGNC:5126]	12	54016931	54056030	1	98.5138	91.0116	145.282	151.38	0.872962	0	0	121.547	0.290987	0.00239403	417.705
ENSG00000197757	158.843	-7.32575	0.963781	-7.60106	2.94e-14	2.86e-13	HOXC6	homeobox C6 [Source:HGNC Symbol;Acc:HGNC:5128]	12	53990624	54030823	1	179.728	250.853	221.353	149.099	13.4681	0	0	200.258	4.48936	0.0224179	44.6073
ENSG00000180806	80.2805	-9.1546	1.26679	-7.2266	4.95e-13	4.35e-12	HOXC9	homeobox C9 [Source:HGNC Symbol;Acc:HGNC:5130]	12	53994895	54003337	1	69.9108	235.119	127.443	58.3824	0	0	0	122.714	0	0	#DIV/0!
ENSG00000128710	238.245	-10.4546	1.23696	-8.45184	2.87e-17	3.56e-16	HOXD10	homeobox D10 [Source:HGNC Symbol;Acc:HGNC:5133]	2	176108790	176119942	1	234.932	146.572	421.001	394.17	0	0	0	299.169	0	0	#DIV/0!
ENSG00000128713	117.908	-8.20574	1.20778	-6.79408	1.09e-11	8.51e-11	HOXD11	homeobox D11 [Source:HGNC Symbol;Acc:HGNC:5134]	2	176104216	176109754	1	83.4691	110.123	130.664	157.465	0	0	0.857916	120.43	0.285972	0.00237458	421.127
ENSG00000128709	127.07	-9.6351	1.21364	-7.93898	2.04e-15	2.19e-14	HOXD9	homeobox D9 [Source:HGNC Symbol;Acc:HGNC:5140]	2	176122720	176124937	1	140.387	106.849	204.955	224.84	0	0	0	169.258	0	0	#DIV/0!
ENSG00000125347	1708.54	-2.90186	0.571223	-5.08008	3.77e-07	1.83e-06	IRF1	interferon regulatory factor 1 [Source:HGNC Symbol;Acc:HGNC:6116]	5	132481609	132490798	-1	1315.62	1916.95	964.093	1490.76	204.286	203.054	163.689	1421.86	190.343	0.133869	7.46997
ENSG00000168310	840.946	-2.02891	0.351835	-5.76664	8.09e-09	4.78e-08	IRF2	interferon regulatory factor 2 [Source:HGNC Symbol;Acc:HGNC:6117]	4	184387713	184474580	-1	1249.24	1389.66	891.095	1070.15	189.987	448.823	211.464	1150.04	283.425	0.246448	4.05764
ENSG00000213928	3486.66	-3.1652	0.445055	-7.11192	1.14e-12	9.74e-12	IRF9	interferon regulatory factor 9 [Source:HGNC Symbol;Acc:HGNC:6131]	14	24161053	24166565	1	3773.27	3538.85	2588.41	3516.18	378.519	323.459	418.814	3354.18	373.597	0.111383	8.97806
ENSG00000177508	177.403	-2.02211	0.360795	-5.6046	2.09e-08	1.18e-07	IRX3	iroquois homeobox 3 [Source:HGNC Symbol;Acc:HGNC:14360]	16	54283304	54286763	-1	283.124	330.885	165.221	323.412	112.919	63.1851	24.7375	275.661	66.9473	0.242861	4.11758
ENSG00000234616	1418.68	-1.87479	0.34142	-5.49115	3.99e-08	2.19e-07	JRK	Jrk helix-turn-helix protein [Source:HGNC Symbol;Acc:HGNC:6199]	8	142657460	142681968	-1	2114.15	1683.83	2579.33	1734.7	535.158	234.247	887.384	2028	552.263	0.272319	3.67217
ENSG00000183340	643.5	-1.49626	0.205229	-7.29072	3.08e-13	2.76e-12	JRKL	JRK like [Source:HGNC Symbol;Acc:HGNC:6200]	11	96389989	96507574	1	845.402	603.126	914.403	692.403	202.586	270.971	338.013	763.834	270.523	0.354165	2.82354
ENSG00000177606	2540.91	-1.5889	0.465185	-3.41563	0.000636339	0.00192735	JUN	Jun proto-oncogene, AP-1 transcription factor subunit [Source:HGNC Symbol;Acc:HGNC:6204]	1	58780788	58784327	-1	3660.34	3817.23	2132.32	2852.34	1436.44	1272.32	399.391	3115.56	1036.05	0.332541	3.00715
ENSG00000171223	2259.51	-2.91669	0.603172	-4.83559	1.33e-06	6e-06	JUNB	JunB proto-oncogene, AP-1 transcription factor subunit [Source:HGNC Symbol;Acc:HGNC:6205]	19	12791496	12793315	1	2512.76	3933.26	1389.88	2697.93	764.924	241.952	38.7944	2633.46	348.557	0.132357	7.55531
ENSG00000115041	430.271	-3.09519	0.315549	-9.80889	1.03e-22	1.83e-21	KCNIP3	potassium voltage-gated channel interacting protein 3 [Source:HGNC Symbol;Acc:HGNC:15523]	2	95297304	95386083	1	798.194	955.493	549.769	749.479	78.3675	156.982	41.2472	763.234	92.199	0.1208	8.27811
ENSG00000143355	626.527	-9.19429	0.905884	-10.1495	3.33e-24	6.55e-23	LHX9	LIM homeobox 9 [Source:HGNC Symbol;Acc:HGNC:14222]	1	197911902	197935478	1	586.181	337.945	1380.43	447.251	0	3.22111	0	687.952	1.0737	0.00156072	640.728
ENSG00000178573	774.855	-2.66936	0.480815	-5.55174	2.83e-08	1.57e-07	MAF	MAF bZIP transcription factor [Source:HGNC Symbol;Acc:HGNC:6776]	16	79585843	79600714	-1	1776.29	1612.01	1174.2	2593.61	483.875	146.834	212.925	1789.03	281.211	0.157187	6.36186
ENSG00000185022	1808.14	-2.2801	0.566451	-4.02523	5.69e-05	0.000205761	MAFF	MAF bZIP transcription factor F [Source:HGNC Symbol;Acc:HGNC:6780]	22	38200767	38216511	1	1242.23	1899.06	735.126	1734.38	313.753	357.215	196.049	1402.7	289.006	0.206035	4.85353
ENSG00000198517	1687.68	-1.0113	0.289784	-3.48984	0.000483319	0.0014939	MAFK	MAF bZIP transcription factor K [Source:HGNC Symbol;Acc:HGNC:6782]	7	1530714	1543043	1	883.868	1186.91	971.123	1644.32	559.458	589.664	595.096	1171.56	581.406	0.496268	2.01504
ENSG00000166987	1892.79	-1.46501	0.332982	-4.39968	1.08e-05	4.36e-05	MBD6	methyl-CpG binding domain protein 6 [Source:HGNC Symbol;Acc:HGNC:20445]	12	57520710	57530148	1	1163.11	1242.15	2382.09	2852.71	579.769	590.344	904.895	1910.01	691.669	0.362128	2.76146
ENSG00000139793	2211.83	-4.68104	0.373251	-12.5413	4.44e-36	1.64e-34	MBNL2	muscleblind like splicing regulator 2 [Source:HGNC Symbol;Acc:HGNC:16746]	13	97221434	97394120	1	2321.61	804.124	4036.89	2663.08	107.453	83.1348	96.3981	2456.43	95.662	0.0389436	25.6782
ENSG00000085276	473.132	-2.99181	0.337495	-8.86476	7.67e-19	1.06e-17	MECOM	MDS1 and EVI1 complex locus [Source:HGNC Symbol;Acc:HGNC:3498]	3	169083499	169663618	-1	483.872	235.241	423.204	545.279	91.6276	26.0843	27.9146	421.899	48.5421	0.115056	8.6914
ENSG00000081189	1395.37	-3.90771	0.458114	-8.53	1.46e-17	1.85e-16	MEF2C	myocyte enhancer factor 2C [Source:HGNC Symbol;Acc:HGNC:6996]	5	88717117	88904257	-1	379.826	276.887	386.801	715.707	37.5442	64.066	2.85145	439.805	34.8205	0.0791726	12.6306
ENSG00000116604	2711.16	-1.83108	0.267803	-6.83741	8.06e-12	6.38e-11	MEF2D	myocyte enhancer factor 2D [Source:HGNC Symbol;Acc:HGNC:6997]	1	156463727	156500828	-1	2376.5	1944.69	2506.67	4371.31	792.281	745.062	823.399	2799.79	786.914	0.281062	3.55794
ENSG00000143995	2033.77	-7.7317	0.436162	-17.7267	2.61e-70	4.25e-68	MEIS1	Meis homeobox 1 [Source:HGNC Symbol;Acc:HGNC:7000]	2	66433452	66573869	1	3156.8	2375.55	3259.42	2908.18	20.2553	7.33284	6.27698	2924.99	11.2884	0.00385929	259.115
ENSG00000134138	1389.45	-6.77533	0.36914	-18.3544	3.05e-75	5.82e-73	MEIS2	Meis homeobox 2 [Source:HGNC Symbol;Acc:HGNC:7001]	15	36889204	37101299	-1	1442.73	1223.76	2475.72	1650.98	29.9083	6.7438	6.97388	1698.3	14.542	0.00856269	116.786
ENSG00000105419	1810.38	-1.84152	0.370141	-4.97519	6.52e-07	3.06e-06	MEIS3	Meis homeobox 3 [Source:HGNC Symbol;Acc:HGNC:29537]	19	47403124	47419523	-1	2285.66	2565.72	2328.8	2960	722.997	1230.78	174.622	2535.05	709.466	0.279863	3.57318
ENSG00000187098	479.707	-4.49122	0.51927	-8.64909	5.19e-18	6.78e-17	MITF	melanogenesis associated transcription factor [Source:HGNC Symbol;Acc:HGNC:7105]	3	69739435	69968337	1	635.863	220.093	1165.07	1183.09	60.5918	10.6968	36.5513	801.028	35.9467	0.0448757	22.2838
ENSG00000150051	1689.15	-5.66619	0.403525	-14.0417	8.66e-45	4.86e-43	MKX	mohawk homeobox [Source:HGNC Symbol;Acc:HGNC:23729]	10	27672875	27746060	-1	2972.38	1279.08	2759.54	3030.74	64.5591	45.952	39.7728	2510.43	50.0946	0.0199546	50.1138
ENSG00000070444	2011.43	-1.1416	0.390589	-2.92277	0.00346928	0.00904916	MNT	MAX network transcriptional repressor [Source:HGNC Symbol;Acc:HGNC:7188]	17	2384060	2401118	-1	1673.32	905.944	2016.93	3532.57	828.962	721.995	1211.5	2032.19	920.819	0.453117	2.20694
ENSG00000178860	226.5	-1.92687	0.499299	-3.85916	0.000113779	0.000391895	MSC	musculin [Source:HGNC Symbol;Acc:HGNC:7321]	8	71841549	71844468	-1	276.339	558.384	156.301	247.63	126.323	55.8467	60.8326	309.664	81.0009	0.261577	3.82297
ENSG00000163132	630.582	-6.03453	0.68468	-8.81366	1.21e-18	1.66e-17	MSX1	msh homeobox 1 [Source:HGNC Symbol;Acc:HGNC:7391]	4	4859666	4863936	1	686.195	2908.33	374.497	398.65	16.7521	24.4196	8.65339	1091.92	16.6084	0.0152103	65.7451
ENSG00000123933	5054.23	-1.80474	0.213819	-8.44047	3.16e-17	3.91e-16	MXD4	MAX dimerization protein 4 [Source:HGNC Symbol;Acc:HGNC:13906]	4	2247432	2262294	-1	6256.09	6470.99	5350.43	5770.1	2137.02	1683.24	1299.86	5961.9	1706.71	0.286269	3.49322
ENSG00000185697	578.519	-1.68351	0.424893	-3.9622	7.43e-05	0.000263569	MYBL1	MYB proto-oncogene like 1 [Source:HGNC Symbol;Acc:HGNC:7547]	8	66562175	66614247	-1	485.91	430.454	991.969	396.382	138.824	132.506	265.8	576.179	179.044	0.310743	3.21809
ENSG00000148411	2454.39	-1.78975	0.314285	-5.69466	1.24e-08	7.16e-08	NACC2	NACC family member 2 [Source:HGNC Symbol;Acc:HGNC:23846]	9	136006537	136095285	-1	1991.38	1648.62	2491.36	2714.98	723.885	788.671	409.209	2211.59	640.588	0.289651	3.45243
ENSG00000124151	2719.68	-1.29252	0.249292	-5.18477	2.16e-07	1.08e-06	NCOA3	nuclear receptor coactivator 3 [Source:HGNC Symbol;Acc:HGNC:7670]	20	47501902	47656877	1	2805.24	1808.34	2860.51	3121.52	1057.82	778.766	1404.8	2648.9	1080.46	0.40789	2.45164
ENSG00000102908	7390.57	-2.27825	0.434106	-5.24814	1.54e-07	7.82e-07	NFAT5	nuclear factor of activated T cells 5 [Source:HGNC Symbol;Acc:HGNC:7774]	16	69565094	69704666	1	6166.1	1723.22	8874.61	7843.6	888.159	920.791	1994.51	6151.88	1267.82	0.206087	4.85233
ENSG00000101096	1950.17	-1.46346	0.363747	-4.02331	5.74e-05	0.000207241	NFATC2	nuclear factor of activated T cells 2 [Source:HGNC Symbol;Acc:HGNC:7776]	20	51386957	51562831	-1	236.12	181.68	139.907	138.264	74.6119	50.8896	62.7137	173.993	62.7384	0.360581	2.7733
ENSG00000100968	5334.22	-3.18053	0.366701	-8.67338	4.19e-18	5.51e-17	NFATC4	nuclear factor of activated T cells 4 [Source:HGNC Symbol;Acc:HGNC:7778]	14	24365673	24379604	1	4940.57	6138.76	8441.46	14184.2	881.682	783.159	1123.58	8426.24	929.473	0.110307	9.06561
ENSG00000116044	4788.24	-1.71804	0.31004	-5.54134	3e-08	1.66e-07	NFE2L2	nuclear factor, erythroid 2 like 2 [Source:HGNC Symbol;Acc:HGNC:7782]	2	177227595	177392697	-1	5357.42	5038.05	4680.11	4720.11	1439	1849.31	1227.05	4948.92	1505.12	0.304131	3.28806
ENSG00000162599	367.003	-2.89458	0.544098	-5.31996	1.04e-07	5.4e-07	NFIA	nuclear factor I A [Source:HGNC Symbol;Acc:HGNC:7784]	1	60865259	61462793	1	424.6	170.016	312.44	413.239	87.0572	30.9136	15.4388	330.074	44.4699	0.134727	7.42241
ENSG00000141905	4325.19	-4.09316	0.389807	-10.5005	8.59e-26	1.85e-24	NFIC	nuclear factor I C [Source:HGNC Symbol;Acc:HGNC:7786]	19	3314403	3469217	1	4513.3	2942.34	5976.81	7778.18	347.577	178.803	403.851	5302.66	310.077	0.0584758	17.1011
ENSG00000165030	1401.3	-2.31608	0.412232	-5.61839	1.93e-08	1.09e-07	NFIL3	nuclear factor, interleukin 3 regulated [Source:HGNC Symbol;Acc:HGNC:7787]	9	91409045	91423862	-1	2698.25	2886.63	1459.61	2214.43	566.43	448.24	379.651	2314.73	464.774	0.20079	4.98033
ENSG00000008441	4616.52	-9.19471	0.625691	-14.6953	6.91e-49	4.63e-47	NFIX	nuclear factor I X [Source:HGNC Symbol;Acc:HGNC:7788]	19	12995608	13098796	1	6099.71	3068.3	6788.82	11689.7	30.1458	3.71895	3.31488	6911.63	12.3932	0.00179309	557.695
ENSG00000109320	1915.5	-2.73993	0.276717	-9.90157	4.1e-23	7.45e-22	NFKB1	nuclear factor kappa B subunit 1 [Source:HGNC Symbol;Acc:HGNC:7794]	4	102501329	102617302	1	2012.96	2166.62	1938.08	2639.4	247.787	426.095	312.372	2189.26	328.752	0.150165	6.65933
ENSG00000077150	1942.41	-1.83991	0.507077	-3.62845	0.000285129	0.000916724	NFKB2	nuclear factor kappa B subunit 2 [Source:HGNC Symbol;Acc:HGNC:7795]	10	102394110	102402529	1	1253.85	2751.8	1305.63	2190.88	618.927	632.813	320.545	1875.54	524.095	0.279437	3.57863
ENSG00000167034	179.134	-2.01985	0.486443	-4.15228	3.29e-05	0.000123236	NKX3-1	NK3 homeobox 1 [Source:HGNC Symbol;Acc:HGNC:7838]	8	23678693	23682927	-1	162.013	131.337	130.201	166.466	58.7833	23.4378	26.1467	147.504	36.1226	0.244892	4.08343
ENSG00000170485	983.976	-4.91027	0.388807	-12.6291	1.46e-36	5.54e-35	NPAS2	neuronal PAS domain protein 2 [Source:HGNC Symbol;Acc:HGNC:7895]	2	100820152	100996829	1	1023.26	1685.47	1029.42	2178.68	88.2006	19.2347	41.2532	1479.21	49.5628	0.0335064	29.8451
ENSG00000169297	107.935	-3.01936	0.521595	-5.78871	7.09e-09	4.22e-08	NR0B1	nuclear receptor subfamily 0 group B member 1 [Source:HGNC Symbol;Acc:HGNC:7960]	X	30304206	30309598	-1	210.318	114.962	76.6531	107.074	19.5162	17.1114	10.7492	127.252	15.7923	0.124103	8.05786
ENSG00000143867	892.082	-7.70371	0.505031	-15.2539	1.55e-52	1.25e-50	OSR1	odd-skipped related transciption factor 1 [Source:HGNC Symbol;Acc:HGNC:8111]	2	19351485	19358653	-1	1105.31	767.605	777.318	906.414	5.44549	4.48858	3.00669	889.161	4.31358	0.0048513	206.131
ENSG00000164920	2101.83	-9.77251	0.519442	-18.8135	5.86e-79	1.29e-76	OSR2	odd-skipped related transciption factor 2 [Source:HGNC Symbol;Acc:HGNC:15830]	8	98944403	98952104	1	5374.83	5504.46	4475.23	7536.99	5.24976	5.17753	8.23914	5722.88	6.22214	0.00108724	919.76
ENSG00000135903	580.161	-7.29413	0.591533	-12.3309	6.18e-35	2.17e-33	PAX3	paired box 3 [Source:HGNC Symbol;Acc:HGNC:8617]	2	222199888	222298996	-1	560.428	572.104	505.491	606.812	0	0	9.84194	561.209	3.28065	0.00584568	171.067
ENSG00000125618	335.367	-9.68516	1.18284	-8.18809	2.65e-16	3.05e-15	PAX8	paired box 8 [Source:HGNC Symbol;Acc:HGNC:8622]	2	113215997	113278950	-1	262.032	218.766	337.246	353.006	0.648579	0	0	292.763	0.216193	0.000738458	1354.17
ENSG00000069011	793.247	-8.81282	0.560744	-15.7163	1.17e-55	1.1e-53	PITX1	paired like homeodomain 1 [Source:HGNC Symbol;Acc:HGNC:9004]	5	135027735	135034813	-1	1194.4	1679.02	747.409	1266.11	6.05774	1.50637	0	1221.74	2.52137	0.00206376	484.553
ENSG00000028277	919.214	-1.54171	0.290803	-5.30157	1.15e-07	5.94e-07	POU2F2	POU class 2 homeobox 2 [Source:HGNC Symbol;Acc:HGNC:9213]	19	42086110	42196585	-1	908.374	1377.96	843.099	1057.12	337.998	278.664	461.442	1046.64	359.368	0.343355	2.91244
ENSG00000116132	6328.08	-10.8774	0.466598	-23.3122	3.34e-120	2.64e-117	PRRX1	paired related homeobox 1 [Source:HGNC Symbol;Acc:HGNC:9142]	1	170662728	170739419	1	14048.4	13623.7	11271.1	10382.6	16.6225	7.81333	3.44267	12331.5	9.29284	0.000753587	1326.99
ENSG00000167157	1231.69	-3.42398	0.461697	-7.41609	1.21e-13	1.12e-12	PRRX2	paired related homeobox 2 [Source:HGNC Symbol;Acc:HGNC:21338]	9	129665641	129722674	1	1099.98	3236.11	1700.8	1196	232.008	225.597	49.0507	1808.22	168.885	0.0933986	10.7068
ENSG00000185129	1515.51	-3.45097	0.304045	-11.3502	7.4e-30	1.98e-28	PURA	purine rich element binding protein A [Source:HGNC Symbol;Acc:HGNC:9701]	5	140107777	140125619	1	1234.04	916.331	1488.54	2141.68	121.527	138.922	136.438	1445.15	132.296	0.0915448	10.9236
ENSG00000173039	3098.54	-1.62395	0.192092	-8.45401	2.81e-17	3.5e-16	RELA	RELA proto-oncogene, NF-kB subunit [Source:HGNC Symbol;Acc:HGNC:9955]	11	65653596	65663094	-1	2913.36	3050.47	2501.72	3457.01	1040.15	851.014	1006.84	2980.64	966.004	0.324093	3.08554
ENSG00000196460	197.796	-3.06241	0.380729	-8.04353	8.73e-16	9.65e-15	RFX8	RFX family member 8, lacking RFX DNA binding domain [Source:HGNC Symbol;Acc:HGNC:37253]	2	101397361	101474703	-1	378.537	494.483	234.603	308.277	49.8611	41.9959	34.818	353.975	42.225	0.119288	8.38306
ENSG00000159216	2873.33	-7.00738	0.50057	-13.9988	1.59e-44	8.77e-43	RUNX1	runt related transcription factor 1 [Source:HGNC Symbol;Acc:HGNC:10471]	21	34787801	36004667	-1	2952.98	1428.09	3888.43	7831.31	8.02525	44.3744	46.8344	4025.2	33.078	0.00821773	121.688
ENSG00000124813	682.453	-4.7429	0.321467	-14.7539	2.9e-49	1.98e-47	RUNX2	runt related transcription factor 2 [Source:HGNC Symbol;Acc:HGNC:10472]	6	45328157	45664349	1	1406.91	1063.85	1236.1	953.073	28.2738	83.7066	25.1386	1164.98	45.7063	0.0392335	25.4884
ENSG00000119042	757.936	-1.68116	0.303475	-5.5397	3.03e-08	1.68e-07	SATB2	SATB homeobox 2 [Source:HGNC Symbol;Acc:HGNC:21637]	2	199269500	199471266	-1	541.173	455.572	559.201	614.434	215.391	214.59	81.1873	542.595	170.39	0.314027	3.18444
ENSG00000152217	491.392	-1.78545	0.426396	-4.18731	2.82e-05	0.000106914	SETBP1	SET binding protein 1 [Source:HGNC Symbol;Acc:HGNC:15573]	18	44680173	45068510	1	756.351	404.67	535.765	1155.86	210.567	246.232	165.39	713.163	207.396	0.290812	3.43865
ENSG00000136169	1085.35	-1.38638	0.349703	-3.96446	7.36e-05	0.000261188	SETDB2	SET domain bifurcated 2 [Source:HGNC Symbol;Acc:HGNC:20263]	13	49444374	49495003	1	1346.9	718.291	1036.37	1293.66	356.601	540.055	366.351	1098.81	421.002	0.383145	2.60998
ENSG00000185960	883.089	-6.7215	0.338864	-19.8354	1.47e-87	4.2e-85	SHOX	short stature homeobox [Source:HGNC Symbol;Acc:HGNC:10853]	X	624344	659411	1	1686.4	1195.38	1256.02	1678.96	9.6793	13.8451	21.1967	1454.19	14.907	0.0102511	97.5506
ENSG00000168779	1987.41	-8.39334	0.427053	-19.6541	5.33e-86	1.45e-83	SHOX2	short stature homeobox 2 [Source:HGNC Symbol;Acc:HGNC:10854]	3	158095954	158106503	-1	2503.43	1489.96	2065.63	2339.09	16.7893	7.9545	0.60598	2099.53	8.44991	0.00402468	248.467
ENSG00000112246	2414.51	-8.14364	0.506602	-16.075	3.82e-58	3.97e-56	SIM1	SIM bHLH transcription factor 1 [Source:HGNC Symbol;Acc:HGNC:10882]	6	100385015	100464929	-1	4749.15	2296.55	4188.57	3098.92	13.32	5.79319	17.6138	3583.3	12.2423	0.0034165	292.697
ENSG00000126778	737.366	-6.04349	0.356432	-16.9555	1.75e-64	2.27e-62	SIX1	SIX homeobox 1 [Source:HGNC Symbol;Acc:HGNC:10887]	14	60643415	60658259	-1	1340.84	1533.55	861.474	754.492	17.3149	20.9497	14.2905	1122.59	17.5184	0.0156053	64.0807
ENSG00000125520	1226.49	-1.44851	0.207192	-6.99115	2.73e-12	2.24e-11	SLC2A4RG	SLC2A4 regulator [Source:HGNC Symbol;Acc:HGNC:15930]	20	63739861	63743505	1	1525.79	2780.29	1803.47	1914.52	759.731	671.843	770.444	2006.02	734.006	0.365902	2.73297
ENSG00000166949	3096.28	-2.57762	0.181747	-14.1824	1.18e-45	6.82e-44	SMAD3	SMAD family member 3 [Source:HGNC Symbol;Acc:HGNC:6769]	15	67063763	67195195	1	3737.27	2884.44	3945.76	3688.98	628.802	683.801	480.91	3564.11	597.838	0.167738	5.96167
ENSG00000120693	665.556	-3.38569	0.48853	-6.93036	4.2e-12	3.4e-11	SMAD9	SMAD family member 9 [Source:HGNC Symbol;Acc:HGNC:6774]	13	36844831	36920765	-1	348.291	133.774	1035.52	520.033	55.5795	33.7169	56.0667	509.405	48.4543	0.0951196	10.5131
ENSG00000072310	5591.45	-1.34004	0.317165	-4.22507	2.39e-05	9.13e-05	SREBF1	sterol regulatory element binding transcription factor 1 [Source:HGNC Symbol;Acc:HGNC:11289]	17	17810399	17837002	-1	7844.19	8399.16	7877.08	10250.6	3362.11	2464.49	4353.76	8592.75	3393.45	0.39492	2.53216
ENSG00000115415	22210.3	-2.20385	0.592976	-3.7166	0.00020192	0.000667351	STAT1	signal transducer and activator of transcription 1 [Source:HGNC Symbol;Acc:HGNC:11362]	2	190964358	191020960	-1	12934.8	8110.93	7437.65	18188.2	2485.73	2904.43	2208.02	11667.9	2532.73	0.217068	4.60685
ENSG00000170581	15776.1	-3.74956	0.366488	-10.231	1.44e-24	2.88e-23	STAT2	signal transducer and activator of transcription 2 [Source:HGNC Symbol;Acc:HGNC:11363]	12	56341597	56360155	-1	12886.1	5127.36	12121.3	24514.2	985.844	874.65	1186.62	13662.3	1015.7	0.0743437	13.451
ENSG00000166888	7504.52	-2.34387	0.165201	-14.188	1.09e-45	6.32e-44	STAT6	signal transducer and activator of transcription 6 [Source:HGNC Symbol;Acc:HGNC:11368]	12	57095408	57132139	-1	8076.19	7138.33	8644.29	10004.6	1552.04	2128.53	1331.36	8465.85	1670.64	0.197339	5.06742
ENSG00000092607	593.772	-6.89243	0.643543	-10.7101	9.12e-27	2.07e-25	TBX15	T-box 15 [Source:HGNC Symbol;Acc:HGNC:11594]	1	118883046	118989556	-1	480.683	544.762	420.564	497.409	1.39546	4.55725	5.72109	485.854	3.89126	0.00800912	124.858
ENSG00000112837	1109.78	-9.49978	0.628099	-15.1247	1.11e-51	8.6e-50	TBX18	T-box 18 [Source:HGNC Symbol;Acc:HGNC:11595]	6	84687351	84764519	-1	1169.86	1009.32	1130.54	1607.23	0	5.39381	1.80993	1229.24	2.40125	0.00195344	511.916
ENSG00000143178	105.314	-1.89546	0.341567	-5.54933	2.87e-08	1.59e-07	TBX19	T-box 19 [Source:HGNC Symbol;Acc:HGNC:11596]	1	168281040	168314426	1	114.779	137.332	110.266	141.708	21.8529	53.0312	30.235	126.021	35.0397	0.278046	3.59653
ENSG00000121068	3342.49	-11.958	0.770261	-15.5246	2.37e-54	2.09e-52	TBX2	T-box 2 [Source:HGNC Symbol;Acc:HGNC:11597]	17	61399896	61409466	1	6030.87	8375.86	3197.49	4500.09	2.40937	2.07525	0	5526.08	1.49487	0.000270512	3696.69
ENSG00000135111	9126.07	-9.15271	0.482655	-18.9632	3.43e-80	7.76e-78	TBX3	T-box 3 [Source:HGNC Symbol;Acc:HGNC:11602]	12	114670254	114684164	-1	17667.6	14754.8	12767.9	12281.7	64.4161	2.69109	7.18397	14368	24.7637	0.00172353	580.204
ENSG00000121075	286.33	-7.90415	0.779926	-10.1345	3.88e-24	7.61e-23	TBX4	T-box 4 [Source:HGNC Symbol;Acc:HGNC:11603]	17	61452404	61485110	1	540.2	870.117	278.35	453.342	0	28.6527	0.937472	535.502	9.86338	0.0184189	54.292
ENSG00000089225	1702.42	-9.89227	0.621973	-15.9047	5.88e-57	5.84e-55	TBX5	T-box 5 [Source:HGNC Symbol;Acc:HGNC:11604]	12	114353931	114408442	-1	4003.02	3894.84	3335.24	3472.18	14.2431	2.39174	2.29757	3676.32	6.31081	0.00171661	582.544
ENSG00000187079	9154.01	-1.64869	0.353093	-4.66927	3.02e-06	1.31e-05	TEAD1	TEA domain transcription factor 1 [Source:HGNC Symbol;Acc:HGNC:11714]	11	12674591	12944483	1	8414.16	3637.3	12801.2	9700.38	2348.94	2574.8	3341.09	8638.26	2754.95	0.318924	3.13554
ENSG00000168769	1152.9	-3.21152	0.295237	-10.8778	1.47e-27	3.48e-26	TET2	tet methylcytosine dioxygenase 2 [Source:HGNC Symbol;Acc:HGNC:25941]	4	105145875	105279816	1	1059.5	533.403	1257.51	1129.6	94.2107	68.7618	155.899	995.001	106.291	0.106825	9.36115
ENSG00000087510	868.233	-1.84516	0.509537	-3.62125	0.000293184	0.000940501	TFAP2C	transcription factor AP-2 gamma [Source:HGNC Symbol;Acc:HGNC:11744]	20	56629302	56639283	1	1546.61	2197.2	628.551	1085.94	739.797	331.799	67.1085	1364.57	379.568	0.278159	3.59507
ENSG00000112561	339.294	-3.32794	0.372627	-8.93101	4.22e-19	5.96e-18	TFEB	transcription factor EB [Source:HGNC Symbol;Acc:HGNC:11753]	6	41683978	41736259	-1	259.295	505.183	506.399	458.846	76.193	38.6634	16.6371	432.431	43.8312	0.10136	9.86582
ENSG00000174796	571.239	-1.09885	0.253221	-4.33947	1.43e-05	5.65e-05	THAP6	THAP domain containing 6 [Source:HGNC Symbol;Acc:HGNC:23189]	4	75513946	75550473	1	563.048	450.312	613.546	528.526	225.267	248.382	281.041	538.858	251.563	0.466845	2.14204
ENSG00000126351	1678.32	-3.06449	0.223485	-13.7123	8.57e-43	4.42e-41	THRA	thyroid hormone receptor alpha [Source:HGNC Symbol;Acc:HGNC:11796]	17	40058290	40093867	1	2949.58	2666.5	3008.98	3464.98	417.888	380.093	286.822	3022.51	361.601	0.119636	8.3587
ENSG00000164296	301.173	-1.71675	0.330308	-5.19742	2.02e-07	1.01e-06	TIGD6	tigger transposable element derived 6 [Source:HGNC Symbol;Acc:HGNC:18332]	5	149993118	150001167	-1	357.378	463.647	317.686	369.464	124.183	111.434	107.915	377.044	114.511	0.303707	3.29265
ENSG00000144747	3403.72	-2.17501	0.256418	-8.48231	2.21e-17	2.77e-16	TMF1	TATA element modulatory factor 1 [Source:HGNC Symbol;Acc:HGNC:11870]	3	69019827	69052339	-1	3322.68	2172.85	3458.36	3547.46	608.001	427.323	1042.28	3125.34	692.535	0.221587	4.5129
ENSG00000104447	1014.06	-2.41809	0.340442	-7.10279	1.22e-12	1.04e-11	TRPS1	transcriptional repressor GATA binding 1 [Source:HGNC Symbol;Acc:HGNC:12340]	8	115408496	115809673	-1	897.829	569.229	1437	1095.86	216.749	231.079	114.532	999.979	187.453	0.187457	5.33455
ENSG00000122691	1591.72	-7.83044	0.391661	-19.9929	6.35e-89	1.92e-86	TWIST1	twist family bHLH transcription factor 1 [Source:HGNC Symbol;Acc:HGNC:12428]	7	19020991	19117672	-1	2366.19	3363.77	1443.76	1631.38	14.4569	10.2216	4.81258	2201.28	9.83034	0.00446575	223.927
ENSG00000233608	5422.59	-7.54044	0.442445	-17.0426	3.96e-65	5.3e-63	TWIST2	twist family bHLH transcription factor 2 [Source:HGNC Symbol;Acc:HGNC:20670]	2	238848032	238910543	1	13223	21247.2	7536.94	8517.76	70.784	121.72	14.4397	12631.2	68.9813	0.00546117	183.111
ENSG00000136936	398.635	-1.31803	0.287257	-4.58832	4.47e-06	1.89e-05	XPA	XPA, DNA damage recognition and repair factor [Source:HGNC Symbol;Acc:HGNC:12814]	9	97674909	97697357	-1	345.087	549.025	322.758	290.935	184.787	127.779	139.111	376.951	150.559	0.399412	2.50368
ENSG00000230797	107.977	-1.67906	0.308786	-5.43763	5.4e-08	2.92e-07	YY2	YY2 transcription factor [Source:HGNC Symbol;Acc:HGNC:31684]	X	21855987	21858727	1	107.686	83.6857	173.779	113.053	32.4457	28.3293	49.6398	119.551	36.8049	0.30786	3.24823
ENSG00000169083	2442.35	-2.28488	0.363975	-6.27756	3.44e-10	2.35e-09	AR	androgen receptor [Source:HGNC Symbol;Acc:HGNC:644]	X	67544032	67730619	1	2966.75	1966.81	3210.55	3359.65	664.696	387.7	716.212	2875.94	589.536	0.204989	4.87831
ENSG00000126368	1145.9	-1.97103	0.59478	-3.31388	0.000920123	0.00270659	NR1D1	nuclear receptor subfamily 1 group D member 1 [Source:HGNC Symbol;Acc:HGNC:7962]	17	40092787	40100725	-1	715.143	846.301	461.621	924.906	118.691	232.919	212.862	736.993	188.157	0.255304	3.9169
ENSG00000174738	2581.57	-1.15639	0.246744	-4.68658	2.78e-06	1.21e-05	NR1D2	nuclear receptor subfamily 1 group D member 2 [Source:HGNC Symbol;Acc:HGNC:7963]	3	23945260	23980618	1	2901.14	1431.06	2709	2975.74	1349.48	1133.82	889.302	2504.24	1124.2	0.44892	2.22757
ENSG00000025434	565.245	-1.01447	0.224202	-4.52481	6.04e-06	2.51e-05	NR1H3	nuclear receptor subfamily 1 group H member 3 [Source:HGNC Symbol;Acc:HGNC:7966]	11	47248300	47269032	1	1175.02	1210.11	924.299	1247.96	624.178	611.655	457.982	1139.35	564.605	0.495551	2.01795
ENSG00000175745	1261.22	-9.9479	0.701255	-14.1859	1.12e-45	6.5e-44	NR2F1	nuclear receptor subfamily 2 group F member 1 [Source:HGNC Symbol;Acc:HGNC:7975]	5	93583224	93594615	1	1951.07	1225.01	2643.81	3077.89	2.9664	0	3.03074	2224.44	1.99905	0.000898672	1112.75
ENSG00000185551	4924.43	-10.6662	0.381191	-27.9812	2.75e-172	9.79e-169	NR2F2	nuclear receptor subfamily 2 group F member 2 [Source:HGNC Symbol;Acc:HGNC:7976]	15	96325938	96340263	1	13376.6	10958.7	9813.56	9008.84	16.2538	9.52761	0.538534	10789.4	8.7733	0.00081314	1229.8
ENSG00000113580	3459.38	-3.0094	0.296997	-10.1328	3.95e-24	7.74e-23	NR3C1	nuclear receptor subfamily 3 group C member 1 [Source:HGNC Symbol;Acc:HGNC:7978]	5	143277931	143435512	-1	3179.07	1861.2	3514.49	3276.93	325.022	268.335	506.441	2957.92	366.599	0.123938	8.06854
ENSG00000153234	163.408	-2.77859	0.565329	-4.91499	8.88e-07	4.11e-06	NR4A2	nuclear receptor subfamily 4 group A member 2 [Source:HGNC Symbol;Acc:HGNC:7981]	2	156324432	156342348	-1	178.026	269.34	72.1597	209.597	15.2984	51.6995	14.8884	182.281	27.2954	0.149744	6.67806
ENSG00000119508	335.811	-5.6204	0.593241	-9.47406	2.69e-21	4.36e-20	NR4A3	nuclear receptor subfamily 4 group A member 3 [Source:HGNC Symbol;Acc:HGNC:7982]	9	99821855	99866891	1	383.212	387.464	196.575	1006.87	15.9048	9.6244	4.69747	493.53	10.0755	0.0204153	48.9829
ENSG00000186951	1120.28	-1.53729	0.360027	-4.26993	1.96e-05	7.57e-05	PPARA	peroxisome proliferator activated receptor alpha [Source:HGNC Symbol;Acc:HGNC:9232]	22	46150521	46243756	1	1313.25	808.384	1068.94	1662.51	328.472	522.013	407.956	1213.27	419.48	0.345744	2.89231
ENSG00000112033	2494.42	-1.87557	0.164341	-11.4126	3.62e-30	9.85e-29	PPARD	peroxisome proliferator activated receptor delta [Source:HGNC Symbol;Acc:HGNC:9235]	6	35342558	35428191	1	2968.09	3330.53	3352.59	3989.73	929.034	936.942	922.808	3410.23	929.595	0.27259	3.66852
ENSG00000132170	469.614	-7.43855	0.542169	-13.72	7.71e-43	3.98e-41	PPARG	peroxisome proliferator activated receptor gamma [Source:HGNC Symbol;Acc:HGNC:9236]	3	12287368	12434356	1	1092.05	988.213	519.405	739.372	3.37356	4.01382	6.51695	834.76	4.63478	0.00555223	180.108
ENSG00000057657	1276.98	-5.44507	0.374106	-14.5549	5.44e-48	3.47e-46	PRDM1	PR/SET domain 1 [Source:HGNC Symbol;Acc:HGNC:9346]	6	106086320	106109939	1	1444.03	1349.17	721.395	1390.15	40.2548	17.7029	23.2114	1226.18	27.0564	0.0220655	45.3196
ENSG00000152784	598.424	-11.3413	1.19161	-9.51766	1.77e-21	2.92e-20	PRDM8	PR/SET domain 8 [Source:HGNC Symbol;Acc:HGNC:13993]	4	80183879	80204329	1	1315.47	1208.24	746.454	798.105	0	0	0.754239	1017.07	0.251413	0.000247194	4045.4
ENSG00000077092	117.704	-3.71433	0.561994	-6.6092	3.86e-11	2.88e-10	RARB	retinoic acid receptor beta [Source:HGNC Symbol;Acc:HGNC:9865]	3	25174332	25597932	1	176.356	80.1434	222.637	164.623	17.5663	16.7469	5.23249	160.94	13.1819	0.0819058	12.2092
ENSG00000172819	3970.82	-1.25966	0.200191	-6.29231	3.13e-10	2.15e-09	RARG	retinoic acid receptor gamma [Source:HGNC Symbol;Acc:HGNC:9866]	12	53210567	53232980	-1	5252.53	5503.95	5484.21	4422.32	2679.93	2015.47	1775.9	5165.75	2157.1	0.417578	2.39476
ENSG00000204231	2085.97	-1.92073	0.179892	-10.6772	1.3e-26	2.92e-25	RXRB	retinoid X receptor beta [Source:HGNC Symbol;Acc:HGNC:10478]	6	33193588	33200688	-1	2257.06	2351.12	2992.62	2815.4	688.687	590.798	780.899	2604.05	686.795	0.263741	3.7916
ENSG00000067066	5696.94	-6.83207	0.520355	-13.1296	2.23e-39	9.79e-38	SP100	SP100 nuclear antigen [Source:HGNC Symbol;Acc:HGNC:11206]	2	230415942	230544090	1	5307.92	4780.04	3592.64	4677.43	66.7852	28.3091	23.6422	4589.51	39.5788	0.00862377	115.959
ENSG00000135899	2039.1	-2.09464	0.62716	-3.33988	0.000838134	0.00248151	SP110	SP110 nuclear body protein [Source:HGNC Symbol;Acc:HGNC:5401]	2	230167293	230225729	-1	1112.15	785.678	940.418	1183.16	197.497	174.09	333.9	1005.35	235.162	0.233911	4.27514
ENSG00000185404	1113.8	-5.08188	0.515872	-9.85103	6.78e-23	1.22e-21	SP140L	SP140 nuclear body protein like [Source:HGNC Symbol;Acc:HGNC:25105]	2	230327184	230403732	1	1130.41	732.823	1139.65	1038.02	19.4349	59.5979	12.2773	1010.22	30.4367	0.0301286	33.191
ENSG00000111424	812.277	-5.32301	0.47617	-11.1788	5.18e-29	1.32e-27	VDR	vitamin D receptor [Source:HGNC Symbol;Acc:HGNC:12679]	12	47841537	47943048	-1	1173.72	738.326	1295.65	2486.51	15.6144	78.4578	16.6355	1423.55	36.9026	0.0259229	38.576
ENSG00000205683	108.158	-8.94594	1.24613	-7.17899	7.02e-13	6.09e-12	DPF3	double PHD fingers 3 [Source:HGNC Symbol;Acc:HGNC:17427]	14	72619296	72894116	-1	175.672	196.772	265.614	139.842	0.877876	0	0	194.475	0.292625	0.00150469	664.587
ENSG00000179348	2061.31	-4.46443	0.693928	-6.43356	1.25e-10	8.84e-10	GATA2	GATA binding protein 2 [Source:HGNC Symbol;Acc:HGNC:4171]	3	128479427	128493185	-1	2020.44	2215.67	2765.24	1911.6	286.124	5.13804	11.742	2228.24	101.001	0.0453279	22.0615
ENSG00000177374	1502.53	-7.09225	0.284304	-24.946	2.36e-137	2.8e-134	HIC1	HIC ZBTB transcriptional repressor 1 [Source:HGNC Symbol;Acc:HGNC:4909]	17	2054154	2063241	1	3068.42	3319.98	1988.43	3445.69	32.6812	21.2714	16.3495	2955.63	23.434	0.0079286	126.126
ENSG00000016082	227.457	-4.01427	0.416358	-9.6414	5.35e-22	9.12e-21	ISL1	ISL LIM homeobox 1 [Source:HGNC Symbol;Acc:HGNC:6132]	5	51383391	51394738	1	321.395	329.767	237.611	219.37	36.375	0	11.9639	277.036	16.113	0.0581621	17.1933
ENSG00000159556	375.321	-4.59928	0.312871	-14.7002	6.42e-49	4.32e-47	ISL2	ISL LIM homeobox 2 [Source:HGNC Symbol;Acc:HGNC:18524]	15	76336724	76342476	1	327.879	466.725	312.802	380.104	18.1518	19.7853	10.1341	371.877	16.0237	0.0430888	23.2079
ENSG00000127528	118.245	-4.18377	0.663179	-6.30866	2.81e-10	1.94e-09	KLF2	Kruppel like factor 2 [Source:HGNC Symbol;Acc:HGNC:6347]	19	16324817	16327874	1	148.37	123.753	121.225	88.5036	9.98826	4.5998	3.16711	120.463	5.91839	0.0491303	20.354
ENSG00000136826	21844.7	-3.70097	0.48875	-7.57233	3.67e-14	3.54e-13	KLF4	Kruppel like factor 4 [Source:HGNC Symbol;Acc:HGNC:6348]	9	107484852	107490482	-1	1819.3	1656.04	1233.63	1424.91	229.022	85.2598	38.9641	1533.47	117.748	0.0767857	13.0233
ENSG00000102554	981.215	-2.14496	0.462464	-4.63811	3.52e-06	1.51e-05	KLF5	Kruppel like factor 5 [Source:HGNC Symbol;Acc:HGNC:6349]	13	73054976	73077542	1	432.104	265.262	387.924	404.053	100.704	114.798	38.8466	372.336	84.783	0.227706	4.39164
ENSG00000067082	3192.81	-2.32847	0.256401	-9.08136	1.07e-19	1.57e-18	KLF6	Kruppel like factor 6 [Source:HGNC Symbol;Acc:HGNC:2235]	10	3775996	3785281	-1	5464.1	2645	4023.36	4963.36	755.382	930.945	867.738	4273.95	851.355	0.199196	5.02018
ENSG00000119138	1719.56	-5.45091	0.306059	-17.81	5.91e-71	9.96e-69	KLF9	Kruppel like factor 9 [Source:HGNC Symbol;Acc:HGNC:1123]	9	70384597	70414624	-1	1586.14	1327.31	1294.29	2344.66	41.3792	55.1564	19.6135	1638.1	38.7164	0.0236349	42.3102
ENSG00000119403	1098.31	-1.20919	0.411018	-2.94193	0.0032617	0.0085563	PHF19	PHD finger protein 19 [Source:HGNC Symbol;Acc:HGNC:24566]	9	120855652	120894896	-1	1515.1	3866.53	1528.89	896.621	1040.29	987.944	502.675	1951.79	843.637	0.432238	2.31354
ENSG00000019549	2139.12	-6.44346	0.38948	-16.5438	1.78e-61	2.1e-59	SNAI2	snail family transcriptional repressor 2 [Source:HGNC Symbol;Acc:HGNC:11094]	8	48917604	48921740	-1	3383.85	3751.08	4717.9	2575.26	47.323	43.93	33.5822	3607.02	41.6117	0.0115363	86.6828
ENSG00000174963	213.845	-4.26249	0.777182	-5.48455	4.15e-08	2.26e-07	ZIC4	Zic family member 4 [Source:HGNC Symbol;Acc:HGNC:20393]	3	147386046	147406860	-1	137.899	115.264	330.917	375.347	34.3869	2.43264	0.539619	239.857	12.4531	0.0519187	19.2609
ENSG00000131849	239.885	-1.98713	0.302434	-6.57045	5.02e-11	3.7e-10	ZNF132	zinc finger protein 132 [Source:HGNC Symbol;Acc:HGNC:12916]	19	58432814	58440222	-1	178.169	141.329	291.145	295.456	43.1981	57.4166	71.2528	226.524	57.2892	0.252905	3.95405
ENSG00000163848	2168.52	-1.39654	0.29676	-4.70595	2.53e-06	1.1e-05	ZNF148	zinc finger protein 148 [Source:HGNC Symbol;Acc:HGNC:12933]	3	125225561	125375354	-1	1857.52	839.905	2150.83	2127.37	725.52	516.906	744.04	1743.9	662.155	0.379697	2.63368
ENSG00000275111	227.808	-1.33547	0.21667	-6.16363	7.11e-10	4.73e-09	ZNF2	zinc finger protein 2 [Source:HGNC Symbol;Acc:HGNC:12991]	2	95165432	95184317	1	299.963	238.192	238.866	232.493	115.503	104.619	82.1901	252.379	100.771	0.399285	2.50448
ENSG00000267680	873.29	-1.19355	0.22949	-5.20089	1.98e-07	9.97e-07	ZNF224	zinc finger protein 224 [Source:HGNC Symbol;Acc:HGNC:13017]	19	44094339	44109886	1	1072.98	554.402	915.577	1106.56	333.49	345.567	516.978	912.381	398.678	0.436965	2.28851
ENSG00000167380	730.979	-1.14666	0.266917	-4.29594	1.74e-05	6.79e-05	ZNF226	zinc finger protein 226 [Source:HGNC Symbol;Acc:HGNC:13019]	19	44165073	44178381	1	1275.58	1189.51	945.481	593.016	447.092	566.458	344.122	1000.9	452.557	0.452152	2.21165
ENSG00000159882	133.801	-1.07986	0.336034	-3.21356	0.001311	0.0037348	ZNF230	zinc finger protein 230 [Source:HGNC Symbol;Acc:HGNC:13024]	19	44002948	44013926	1	146.77	186.837	145.928	225.106	64.655	58.3863	126.513	176.16	83.1849	0.472212	2.11769
ENSG00000175395	368.265	-2.92564	0.248026	-11.7957	4.11e-32	1.24e-30	ZNF25	zinc finger protein 25 [Source:HGNC Symbol;Acc:HGNC:13043]	10	37949572	37976633	-1	537.074	388.259	554.742	561.802	56.3495	88.1143	59.7085	510.469	68.0574	0.133323	7.50057
ENSG00000198169	798.774	-1.27334	0.19407	-6.56126	5.34e-11	3.92e-10	ZNF251	zinc finger protein 251 [Source:HGNC Symbol;Acc:HGNC:13045]	8	144720907	144756417	-1	1033.98	1026.8	1090.62	984.769	320.791	608.506	363.555	1034.04	430.951	0.416763	2.39944
ENSG00000174652	957.033	-1.08395	0.232102	-4.67014	3.01e-06	1.3e-05	ZNF266	zinc finger protein 266 [Source:HGNC Symbol;Acc:HGNC:13059]	19	9412461	9435578	-1	1055.37	915.815	1219.91	1568.14	564.85	485.404	632.732	1189.81	560.995	0.471501	2.12089
ENSG00000167637	302.028	-1.08988	0.370879	-2.93865	0.00329641	0.00863543	ZNF283	zinc finger protein 283 [Source:HGNC Symbol;Acc:HGNC:13077]	19	43827292	43852017	1	334.503	182.945	384.878	429.167	164.308	52.0086	252.006	332.873	156.108	0.46897	2.13233
ENSG00000160961	445.691	-1.05937	0.282405	-3.75123	0.000175972	0.000587179	ZNF333	zinc finger protein 333 [Source:HGNC Symbol;Acc:HGNC:15624]	19	14689801	14733746	1	353.645	265.493	517.943	631.787	189.343	222.813	225.518	442.217	212.558	0.480665	2.08045
ENSG00000130684	982.82	-1.3223	0.167962	-7.87262	3.47e-15	3.66e-14	ZNF337	zinc finger protein 337 [Source:HGNC Symbol;Acc:HGNC:15809]	20	25674215	25696841	-1	1115.06	930.595	949.901	955.86	354.324	458.533	376.906	987.854	396.588	0.401464	2.49088
ENSG00000088876	485.98	-1.30001	0.203026	-6.40321	1.52e-10	1.07e-09	ZNF343	zinc finger protein 343 [Source:HGNC Symbol;Acc:HGNC:16017]	20	2481817	2524702	-1	413.716	407.298	518.643	393.725	216.445	165.066	147.563	433.346	176.358	0.406969	2.45719
ENSG00000138311	683.226	-3.02779	0.279198	-10.8446	2.12e-27	4.95e-26	ZNF365	zinc finger protein 365 [Source:HGNC Symbol;Acc:HGNC:18194]	10	62374192	62670301	1	369.939	258.894	421.475	263.266	41.4651	39.6634	39.8106	328.394	40.313	0.122758	8.14609
ENSG00000186918	1548.92	-1.5893	0.255617	-6.21751	5.05e-10	3.4e-09	ZNF395	zinc finger protein 395 [Source:HGNC Symbol;Acc:HGNC:18737]	8	28345585	28402701	-1	3215.6	2709.49	2168.82	2630.6	1095.69	1020.71	557.751	2681.13	891.385	0.332466	3.00782
ENSG00000119725	1583.13	-1.06236	0.247516	-4.29207	1.77e-05	6.9e-05	ZNF410	zinc finger protein 410 [Source:HGNC Symbol;Acc:HGNC:20144]	14	73886617	73932511	1	1081.03	1257.37	1566.06	1508.68	635.919	627.698	680.32	1353.28	647.979	0.47882	2.08847
ENSG00000125945	919.432	-3.7761	0.282679	-13.3583	1.06e-40	4.96e-39	ZNF436	zinc finger protein 436 [Source:HGNC Symbol;Acc:HGNC:20814]	1	23359448	23369442	-1	992.623	813.486	1116.1	877.527	90.212	54.157	62.341	949.935	68.9033	0.0725348	13.7865
ENSG00000183621	199.275	-1.34642	0.447442	-3.00914	0.00261985	0.00700741	ZNF438	zinc finger protein 438 [Source:HGNC Symbol;Acc:HGNC:21029]	10	30820207	31031937	-1	201.51	212.266	182.854	216.838	104.593	86.7061	49.2698	203.367	80.1896	0.39431	2.53608
ENSG00000171291	283.742	-4.05286	0.258102	-15.7026	1.45e-55	1.36e-53	ZNF439	zinc finger protein 439 [Source:HGNC Symbol;Acc:HGNC:20873]	19	11848726	11883750	1	364.815	386.324	378.208	317.73	23.3305	23.484	18.7204	361.769	21.845	0.0603837	16.5608
ENSG00000197044	330.26	-2.82649	0.485905	-5.81696	5.99e-09	3.59e-08	ZNF441	zinc finger protein 441 [Source:HGNC Symbol;Acc:HGNC:20875]	19	11767000	11784078	1	259.168	180.792	337.316	211.016	22.491	45.9345	37.8084	247.073	35.4113	0.143323	6.97723
ENSG00000083838	454.342	-1.80872	0.197072	-9.17795	4.39e-20	6.57e-19	ZNF446	zinc finger protein 446 [Source:HGNC Symbol;Acc:HGNC:21036]	19	58474017	58481230	1	526.444	658.63	463.976	578.699	163.089	158.468	154.716	556.937	158.758	0.285055	3.5081
ENSG00000225614	1229.76	-3.53233	0.580458	-6.08542	1.16e-09	7.54e-09	ZNF469	zinc finger protein 469 [Source:HGNC Symbol;Acc:HGNC:23216]	16	88427471	88440757	1	791.729	525.265	1897.84	3168.43	156.635	133.212	123.991	1595.81	137.946	0.0864426	11.5684
ENSG00000196263	418.091	-2.69417	0.597924	-4.50587	6.61e-06	2.73e-05	ZNF471	zinc finger protein 471 [Source:HGNC Symbol;Acc:HGNC:23226]	19	56507843	56530221	1	461.055	138.65	573.556	815.98	78.2139	10.9425	140.34	497.31	76.4989	0.153825	6.50088
ENSG00000243660	67.9593	-1.58651	0.34538	-4.59352	4.36e-06	1.85e-05	ZNF487	zinc finger protein 487 [Source:HGNC Symbol;Acc:HGNC:23488]	10	43436841	43483179	1	111.231	145.339	82.9926	87.1886	20.1033	40.6597	47.0974	106.688	35.9535	0.336997	2.96739
ENSG00000177599	68.5612	-3.09236	0.388353	-7.96276	1.68e-15	1.82e-14	ZNF491	zinc finger protein 491 [Source:HGNC Symbol;Acc:HGNC:23706]	19	11797667	11809622	1	86.7579	99.2663	52.8179	58.3068	7.44949	7.90339	10.0621	74.2872	8.47165	0.114039	8.76892
ENSG00000165655	461.843	-5.75848	0.385816	-14.9255	2.25e-50	1.61e-48	ZNF503	zinc finger protein 503 [Source:HGNC Symbol;Acc:HGNC:23589]	10	75397830	75401906	-1	417.681	596.048	441.479	507.968	16.8734	1.75082	6.46992	490.794	8.36472	0.0170432	58.6743
ENSG00000101493	2155.35	-2.12417	0.465418	-4.564	5.02e-06	2.11e-05	ZNF516	zinc finger protein 516 [Source:HGNC Symbol;Acc:HGNC:28990]	18	76358190	76495190	-1	2411.61	1381.77	2153.19	3508.66	671.5	868.546	90.1445	2363.81	543.397	0.229882	4.35006
ENSG00000198795	984.96	-1.78064	0.312308	-5.70154	1.19e-08	6.89e-08	ZNF521	zinc finger protein 521 [Source:HGNC Symbol;Acc:HGNC:24605]	18	25061926	25352190	-1	2181.7	2364.44	1308.68	1886.17	785.139	265.417	637.186	1935.25	562.581	0.290702	3.43995
ENSG00000171443	327.572	-1.84084	0.312042	-5.89932	3.65e-09	2.24e-08	ZNF524	zinc finger protein 524 [Source:HGNC Symbol;Acc:HGNC:28322]	19	55600022	55603138	1	352.179	573.671	240.559	322.211	135.243	94.629	80.6217	372.155	103.498	0.278104	3.59577
ENSG00000167555	998.236	-2.68369	0.346581	-7.74331	9.69e-15	9.83e-14	ZNF528	zinc finger protein 528 [Source:HGNC Symbol;Acc:HGNC:29384]	19	52397849	52418412	1	1135.95	455.529	1108.04	1135.23	85.582	89.7104	268.901	958.688	148.065	0.154445	6.4748
ENSG00000187187	195.585	-1.38493	0.437668	-3.16435	0.00155432	0.00435233	ZNF546	zinc finger protein 546 [Source:HGNC Symbol;Acc:HGNC:28671]	19	39984134	40021041	1	246.982	70.8031	230.898	251.373	26.4248	129.583	84.6006	200.014	80.2026	0.400985	2.49386
ENSG00000152433	115.995	-1.40509	0.307196	-4.57392	4.79e-06	2.02e-05	ZNF547	zinc finger protein 547 [Source:HGNC Symbol;Acc:HGNC:26432]	19	57363477	57379565	1	149.621	160.316	137.75	204.035	96.2779	40.0914	46.2173	162.93	60.8622	0.373547	2.67704
ENSG00000176472	57.4852	-4.51148	0.570232	-7.91165	2.54e-15	2.71e-14	ZNF575	zinc finger protein 575 [Source:HGNC Symbol;Acc:HGNC:27606]	19	43525497	43536130	1	62.6612	63.2862	80.7529	96.996	3.40115	6.82098	1.57595	75.9241	3.93269	0.0517977	19.3059
ENSG00000213015	1230.28	-1.75928	0.156838	-11.2172	3.36e-29	8.66e-28	ZNF580	zinc finger protein 580 [Source:HGNC Symbol;Acc:HGNC:29473]	19	55635016	55643469	1	1645.73	2139.76	1579.34	1388.45	528.325	541.089	428.236	1688.32	499.217	0.295688	3.38194
ENSG00000171574	368.424	-1.70425	0.269592	-6.32157	2.59e-10	1.79e-09	ZNF584	zinc finger protein 584 [Source:HGNC Symbol;Acc:HGNC:27318]	19	58401504	58418327	1	250.303	427.728	264.263	422.408	111.87	59.7013	140.018	341.176	103.863	0.304427	3.28486
ENSG00000172748	240.044	-3.58481	0.473429	-7.57201	3.67e-14	3.55e-13	ZNF596	zinc finger protein 596 [Source:HGNC Symbol;Acc:HGNC:27268]	8	232137	264703	1	213.894	75.6001	264.267	242.081	4.23406	32.2732	11.3424	198.961	15.9499	0.0801661	12.4741
ENSG00000153896	176.991	-1.09883	0.211033	-5.20692	1.92e-07	9.67e-07	ZNF599	zinc finger protein 599 [Source:HGNC Symbol;Acc:HGNC:26408]	19	34758076	34773229	-1	231.851	290.21	238.02	197.481	102.285	94.2512	135.186	239.39	110.574	0.461899	2.16498
ENSG00000175105	858.802	-1.53786	0.299347	-5.1374	2.79e-07	1.37e-06	ZNF654	zinc finger protein 654 [Source:HGNC Symbol;Acc:HGNC:25612]	3	88059274	88144665	1	1014.97	660.715	855.095	684.743	164.601	354.034	318.53	803.881	279.055	0.347135	2.88073
ENSG00000197343	3154.54	-1.17665	0.17456	-6.7407	1.58e-11	1.22e-10	ZNF655	zinc finger protein 655 [Source:HGNC Symbol;Acc:HGNC:30899]	7	99558406	99576453	1	3138.41	2572.24	3399.78	2652.85	1231.59	1202.09	1467.79	2940.82	1300.49	0.442221	2.26132
ENSG00000182983	82.7312	-5.35451	0.634326	-8.44125	3.14e-17	3.89e-16	ZNF662	zinc finger protein 662 [Source:HGNC Symbol;Acc:HGNC:31930]	3	42905731	42917641	1	100.68	97.2369	104.258	125.301	2.06988	4.88922	1.74069	106.869	2.89993	0.0271354	36.8522
ENSG00000229809	240.338	-1.1562	0.381255	-3.03263	0.00242435	0.00652925	ZNF688	zinc finger protein 688 [Source:HGNC Symbol;Acc:HGNC:30489]	16	30569346	30572734	-1	374.546	644.427	248.309	276.271	177.141	239.708	106.859	385.888	174.569	0.452383	2.21052
ENSG00000187792	330.233	-1.42374	0.225133	-6.324	2.55e-10	1.76e-09	ZNF70	zinc finger protein 70 [Source:HGNC Symbol;Acc:HGNC:13140]	22	23738678	23751092	-1	395.179	294.644	475.202	430.779	150.784	120.18	173.048	398.951	148.004	0.370983	2.69554
ENSG00000183779	1497.22	-5.7546	0.34693	-16.5872	8.63e-62	1.02e-59	ZNF703	zinc finger protein 703 [Source:HGNC Symbol;Acc:HGNC:25883]	8	37695751	37700021	1	2179.72	1701.84	2077.12	3083.58	78.33	28.0336	17.8535	2260.57	41.4057	0.0183165	54.5955
ENSG00000234444	262.818	-7.85276	0.826926	-9.49633	2.17e-21	3.55e-20	ZNF736	zinc finger protein 736 [Source:HGNC Symbol;Acc:HGNC:32467]	7	64307459	64354860	1	135.952	183.347	316.707	347.864	0	0	1.98387	245.967	0.661291	0.00268853	371.951
ENSG00000186376	752.903	-1.00597	0.188357	-5.34077	9.26e-08	4.84e-07	ZNF75D	zinc finger protein 75D [Source:HGNC Symbol;Acc:HGNC:13145]	X	135248920	135344087	-1	821.634	1071.28	741.131	727.836	505.745	364.613	379.538	840.47	416.632	0.495713	2.0173
ENSG00000196391	112.438	-1.61068	0.459191	-3.50764	0.000452102	0.00140534	ZNF774	zinc finger protein 774 [Source:HGNC Symbol;Acc:HGNC:33108]	15	90352245	90369146	1	273.106	59.9536	100.384	115.104	31.8818	53.2958	48.9668	137.137	44.7148	0.326059	3.06693
ENSG00000048405	831.906	-2.83221	0.194623	-14.5523	5.64e-48	3.6e-46	ZNF800	zinc finger protein 800 [Source:HGNC Symbol;Acc:HGNC:27267]	7	127346790	127431924	-1	713.387	487.886	650.993	717.107	86.1324	92.9276	92.2153	642.343	90.4251	0.140774	7.10359
ENSG00000170396	295.049	-8.50399	0.952589	-8.92723	4.37e-19	6.16e-18	ZNF804A	zinc finger protein 804A [Source:HGNC Symbol;Acc:HGNC:21711]	2	184598366	184939492	1	535.008	255.96	483.729	238.449	0	0	2.44579	378.286	0.815265	0.00215515	464.004
ENSG00000167766	1661.03	-1.29834	0.197525	-6.57303	4.93e-11	3.64e-10	ZNF83	zinc finger protein 83 [Source:HGNC Symbol;Acc:HGNC:13158]	19	52594060	52690496	-1	1744.61	1462.65	2017.09	1738.13	699.478	896.266	531.531	1740.62	709.092	0.40738	2.45471
ENSG00000121903	234.932	-1.36767	0.289924	-4.71736	2.39e-06	1.05e-05	ZSCAN20	zinc finger and SCAN domain containing 20 [Source:HGNC Symbol;Acc:HGNC:13093]	1	33472645	33496507	1	218.792	108.462	303.185	275.49	81.927	80.438	101.134	226.482	87.8329	0.387814	2.57856
ENSG00000186814	856.779	-1.05867	0.168373	-6.28763	3.22e-10	2.21e-09	ZSCAN30	zinc finger and SCAN domain containing 30 [Source:HGNC Symbol;Acc:HGNC:33517]	18	35251058	35290245	-1	1001.84	781.934	1022.7	879.106	348.064	433.016	546.514	921.395	442.531	0.480284	2.0821
ENSG00000059122	2360.19	-1.79323	0.287222	-6.24334	4.28e-10	2.91e-09	FLYWCH1	FLYWCH-type zinc finger 1 [Source:HGNC Symbol;Acc:HGNC:25404]	16	2911937	2951208	1	3200.34	3445.83	1520.48	2179.76	1061.43	660.807	516.709	2586.6	746.315	0.288531	3.46583
ENSG00000250571	589.882	-1.48061	0.178817	-8.28007	1.23e-16	1.46e-15	GLI4	GLI family zinc finger 4 [Source:HGNC Symbol;Acc:HGNC:4320]	8	143267433	143276931	1	511.506	692.484	694.074	771.769	218.818	299.547	205.114	667.458	241.16	0.36131	2.7677
ENSG00000174332	201.394	-5.15246	0.352946	-14.5984	2.87e-48	1.87e-46	GLIS1	GLIS family zinc finger 1 [Source:HGNC Symbol;Acc:HGNC:29525]	1	53506237	53738106	-1	438.277	604.435	313.405	410.056	21.4252	10.6768	4.80239	441.543	12.3015	0.0278601	35.8936
ENSG00000126603	1620.46	-1.52459	0.333623	-4.56979	4.88e-06	2.06e-05	GLIS2	GLIS family zinc finger 2 [Source:HGNC Symbol;Acc:HGNC:29450]	16	4314761	4339597	1	1505.54	1339.95	1823.55	3229.65	657.162	772.297	631.537	1974.67	686.999	0.347905	2.87434
ENSG00000107249	801.53	-5.93088	0.423276	-14.0119	1.32e-44	7.32e-43	GLIS3	GLIS family zinc finger 3 [Source:HGNC Symbol;Acc:HGNC:28510]	9	3824127	4348392	-1	503.122	540.211	897.68	1107.42	11.6656	9.87069	15.8525	762.108	12.4629	0.0163532	61.15
ENSG00000153814	768.279	-1.10355	0.275443	-4.00647	6.16e-05	0.000221569	JAZF1	JAZF zinc finger 1 [Source:HGNC Symbol;Acc:HGNC:28917]	7	27830573	28180743	-1	959.11	784.472	1150.44	1495.45	540.955	499.855	492.168	1097.37	510.993	0.465652	2.14753
ENSG00000118495	4202.73	-5.48815	0.311411	-17.6235	1.63e-69	2.59e-67	PLAGL1	PLAG1 like zinc finger 1 [Source:HGNC Symbol;Acc:HGNC:9046]	6	143940300	144064599	-1	2383.78	1516.53	3163.82	3493.53	38.6178	47.9323	89.6349	2639.41	58.7284	0.0222505	44.9428
ENSG00000179981	3394.67	-8.65121	0.470534	-18.3859	1.7e-75	3.32e-73	TSHZ1	teashirt zinc finger homeobox 1 [Source:HGNC Symbol;Acc:HGNC:10669]	18	75210755	75289950	1	7749.17	5716.56	6606.14	7327.51	32.496	11.4817	6.6362	6849.85	16.8713	0.00246302	406.006
ENSG00000121297	1085.17	-1.40099	0.258064	-5.42885	5.67e-08	3.06e-07	TSHZ3	teashirt zinc finger homeobox 3 [Source:HGNC Symbol;Acc:HGNC:30700]	19	31274945	31349547	-1	1132	958.952	1169.93	1344.86	363.887	324.628	616.547	1151.44	435.021	0.377807	2.64685
ENSG00000257315	2555.3	-2.55888	0.80976	-3.16005	0.00157744	0.00441319	ZBED6	zinc finger BED-type containing 6 [Source:HGNC Symbol;Acc:HGNC:33273]	1	203795714	203854999	1	2027.75	296.261	3681.84	4484.86	173.781	132.594	1026.95	2622.68	444.44	0.169461	5.90108
ENSG00000236104	700.438	-1.14529	0.195529	-5.8574	4.7e-09	2.85e-08	ZBTB22	zinc finger and BTB domain containing 22 [Source:HGNC Symbol;Acc:HGNC:13085]	6	33314406	33317942	-1	808.472	811.874	773.653	826.296	448.135	315.621	325.591	805.074	363.116	0.451034	2.21713
ENSG00000177311	5008.64	-3.45608	0.274088	-12.6094	1.87e-36	7.09e-35	ZBTB38	zinc finger and BTB domain containing 38 [Source:HGNC Symbol;Acc:HGNC:26636]	3	141324213	141449792	1	5928.62	2577.49	5821.28	6234.91	368.092	434.3	603.551	5140.57	468.648	0.0911664	10.969
ENSG00000174282	4981.59	-2.80255	0.209562	-13.3734	8.65e-41	4.09e-39	ZBTB4	zinc finger and BTB domain containing 4 [Source:HGNC Symbol;Acc:HGNC:23847]	17	7459366	7484263	-1	6333.61	5488.22	5872.65	7362.76	918.83	1217.6	565.368	6264.31	900.599	0.143767	6.95571
ENSG00000177888	858.324	-2.09629	0.299626	-6.99637	2.63e-12	2.17e-11	ZBTB41	zinc finger and BTB domain containing 41 [Source:HGNC Symbol;Acc:HGNC:24819]	1	197153680	197200542	-1	942.738	483.067	1138.34	1115.98	164.833	232.373	248.584	920.029	215.263	0.233975	4.27397
ENSG00000114853	1160.54	-2.86093	0.373055	-7.66893	1.73e-14	1.73e-13	ZBTB47	zinc finger and BTB domain containing 47 [Source:HGNC Symbol;Acc:HGNC:26955]	3	42653684	42665854	1	1192.37	1227.59	1285.91	2359.72	261.62	272.349	95.5794	1516.4	209.85	0.138387	7.22611
ENSG00000178951	2134.25	-1.22571	0.154042	-7.95694	1.76e-15	1.91e-14	ZBTB7A	zinc finger and BTB domain containing 7A [Source:HGNC Symbol;Acc:HGNC:18078]	19	4044364	4066945	-1	2101.4	1693.2	1676.51	2125.65	919.557	866.859	654.521	1899.19	813.645	0.428417	2.33418
ENSG00000148516	2600.97	-7.2288	0.357128	-20.2415	4.22e-91	1.43e-88	ZEB1	zinc finger E-box binding homeobox 1 [Source:HGNC Symbol;Acc:HGNC:11642]	10	31318495	31529814	1	4106.73	3711.09	3405.59	5092.47	23.2016	20.6132	38.2892	4078.97	27.368	0.00670953	149.042
ENSG00000169554	2464	-6.0808	0.370598	-16.4081	1.67e-60	1.91e-58	ZEB2	zinc finger E-box binding homeobox 2 [Source:HGNC Symbol;Acc:HGNC:14881]	2	144364364	144524583	-1	2224.95	2494.8	2346.84	3142.77	45.8157	17.6109	45.8929	2552.34	36.4398	0.014277	70.0426
ENSG00000140836	2014.87	-2.97702	0.380694	-7.81998	5.28e-15	5.47e-14	ZFHX3	zinc finger homeobox 3 [Source:HGNC Symbol;Acc:HGNC:777]	16	72782885	73891871	-1	1501.76	835.003	2052.37	2126.63	205.893	72.2595	340.232	1628.94	206.128	0.126541	7.90255
ENSG00000091656	1588.71	-4.17427	0.411075	-10.1545	3.16e-24	6.23e-23	ZFHX4	zinc finger homeobox 4 [Source:HGNC Symbol;Acc:HGNC:30939]	8	76681219	76867285	1	2032.02	885.255	1768.94	2206.21	90.9023	78.1851	117.696	1723.11	95.5945	0.055478	18.0252
ENSG00000180787	198.022	-2.21508	0.465901	-4.7544	1.99e-06	8.83e-06	ZFP3	ZFP3 zinc finger protein [Source:HGNC Symbol;Acc:HGNC:12861]	17	5078248	5096374	1	178.449	201.775	139.867	145.427	22.0664	51.5341	35.1067	166.379	36.2357	0.21779	4.59159
ENSG00000186660	4198.03	-1.14872	0.124388	-9.23494	2.58e-20	3.93e-19	ZFP91	ZFP91 zinc finger protein [Source:HGNC Symbol;Acc:HGNC:14983]	11	58579111	58621042	1	5036.44	4514.01	4139.39	4523.75	1949.32	1849.52	2355.51	4553.4	2051.45	0.450531	2.2196
ENSG00000165156	1392.85	-2.14245	0.161091	-13.2996	2.33e-40	1.07e-38	ZHX1	zinc fingers and homeoboxes 1 [Source:HGNC Symbol;Acc:HGNC:12871]	8	123248451	123275541	-1	1594.97	1131.29	1398.08	1284.67	344.976	299.414	275.283	1352.25	306.558	0.226702	4.41108
ENSG00000174306	2760.18	-4.69035	0.21041	-22.2915	4.47e-110	2.77e-107	ZHX3	zinc fingers and homeoboxes 3 [Source:HGNC Symbol;Acc:HGNC:15935]	20	41178448	41317672	-1	3869.23	2955.15	3924.85	4026.87	180.906	104.753	142.057	3694.02	142.572	0.0385953	25.9099
ENSG00000106261	3669.67	-1.08025	0.270953	-3.98685	6.7e-05	0.000239248	ZKSCAN1	zinc finger with KRAB and SCAN domains 1 [Source:HGNC Symbol;Acc:HGNC:13101]	7	100015572	100041689	1	3995.66	2308.16	4060.02	4372.75	1489.74	1763.24	1975.53	3684.15	1742.83	0.473063	2.11388
