# Supplementary material for: Human transcription factors responsive to initial reprogramming predominantly undergo legitimate reprogramming during fibroblast conversion to iPSCs
Source: Sci Rep. 2020 Nov 12;10:19710. doi: 10.1038/s41598-020-76705-y (PMC7661723; doi:10.1038/s41598-020-76705-y)
Supplement: Supplementary file 4 — Supplementary Table S3. [file 41598_2020_76705_MOESM4_ESM.xlsx]

## Sheet: Sheet1
ensembl	baseMean	log2FoldChange	lfcSE	stat	pvalue	padj	external_gene.x	description	chromosome_name	start_position	end_position	strand	BJ_48h_CACTTC_L004	BJ_72h_CCAGTT_L007	BJ48_ATCACG_L001	BJ72_ATCACG_L004	H1_ESC_P41_ATGCCT_L007	H9_ESC_P43_AGTGGT_L001	hESC_GAGTGG_L005	Fibroblast_mean	ESC_mean	ESC/Fibroblast	Fibroblast/ESC
ENSG00000156150	129.391	-5.54496	0.523516	-10.5918	3.25e-26	7.15e-25	ALX3	ALX homeobox 3 [Source:HGNC Symbol;Acc:HGNC:449]	1	110059994	110070700	-1	166.427	234.239	278.722	280.29	8.26314	3.16501	2.74382	239.92	4.72399	0.0196899	50.7875
ENSG00000052850	207.644	-7.90428	0.878776	-8.99466	2.37e-19	3.4e-18	ALX4	ALX homeobox 4 [Source:HGNC Symbol;Acc:HGNC:450]	11	44260440	44310166	-1	198.956	267.603	341.715	261.239	3.05778	0	0	267.378	1.01926	0.00381206	262.325
ENSG00000168874	431.815	-5.4745	0.663275	-8.25374	1.54e-16	1.8e-15	ATOH8	atonal bHLH transcription factor 8 [Source:HGNC Symbol;Acc:HGNC:24126]	2	85751344	85788066	1	283.624	336.349	1475.23	451.779	19.7771	5.74212	15.0395	636.747	13.5196	0.0212323	47.0981
ENSG00000169594	281.299	-4.60415	0.603798	-7.62531	2.43e-14	2.39e-13	BNC1	basonuclin 1 [Source:HGNC Symbol;Acc:HGNC:1081]	15	83255903	83284714	-1	132.116	123.39	157.37	131.724	5.39412	2.23908	7.63063	136.15	5.08794	0.0373702	26.7593
ENSG00000144355	107.308	-6.09608	0.67615	-9.01587	1.95e-19	2.82e-18	DLX1	distal-less homeobox 1 [Source:HGNC Symbol;Acc:HGNC:2914]	2	172084740	172089677	1	131.593	214.788	180.763	89.8949	3.3523	2.7579	0.824004	154.26	2.3114	0.0149838	66.7386
ENSG00000115844	162.341	-4.68795	0.814187	-5.75783	8.52e-09	5.03e-08	DLX2	distal-less homeobox 2 [Source:HGNC Symbol;Acc:HGNC:2915]	2	172099439	172102900	-1	68.3459	50.2363	177.723	84.4386	8.67214	0	1.82652	95.1859	3.49955	0.0367655	27.1994
ENSG00000164330	180.157	-3.75989	0.518291	-7.25439	4.03e-13	3.57e-12	EBF1	early B cell factor 1 [Source:HGNC Symbol;Acc:HGNC:3126]	5	158695916	159099761	-1	149.11	74.1439	159.568	180.178	9.21683	13.3095	11.3958	140.75	11.3074	0.0803368	12.4476
ENSG00000170370	51.4052	-4.63385	0.632038	-7.3316	2.27e-13	2.05e-12	EMX2	empty spiracles homeobox 2 [Source:HGNC Symbol;Acc:HGNC:3341]	10	117542444	117549546	1	63.096	56.8634	68.9154	95.8601	8.72571	1.36819	0	71.1837	3.36463	0.0472669	21.1565
ENSG00000151702	388.326	-5.29226	0.327317	-16.1686	8.4e-59	8.9e-57	FLI1	Fli-1 proto-oncogene, ETS transcription factor [Source:HGNC Symbol;Acc:HGNC:3749]	11	128686535	128813267	1	644.134	577.547	484.162	576.853	20.4202	24.3397	5.37378	570.674	16.7112	0.0292833	34.1491
ENSG00000176692	241.249	-6.25474	0.567883	-11.0141	3.27e-28	7.99e-27	FOXC2	forkhead box C2 [Source:HGNC Symbol;Acc:HGNC:3801]	16	86566829	86569728	1	138.689	270.408	265.573	288.634	3.14364	6.9473	0.946535	240.826	3.67916	0.0152772	65.4569
ENSG00000251493	766.574	-5.4897	0.43532	-12.6107	1.84e-36	6.98e-35	FOXD1	forkhead box D1 [Source:HGNC Symbol;Acc:HGNC:3802]	5	73444827	73448527	-1	965.561	1220.34	549.121	611.569	30.8416	12.1344	11.9326	836.647	18.3028	0.0218764	45.7113
ENSG00000103241	1047.5	-9.74293	0.715176	-13.6231	2.92e-42	1.47e-40	FOXF1	forkhead box F1 [Source:HGNC Symbol;Acc:HGNC:3809]	16	86510527	86515418	1	2419.09	2836.09	1262.7	1206.29	6.3219	0	0	1931.04	2.1073	0.00109127	916.359
ENSG00000137273	1711.97	-9.50753	0.461253	-20.6124	2.13e-94	8.07e-92	FOXF2	forkhead box F2 [Source:HGNC Symbol;Acc:HGNC:3810]	6	1389576	1395603	1	4990.64	5373.25	2875.94	2942.73	11.2716	0	3.7134	4045.64	4.99502	0.00123467	809.935
ENSG00000176678	485.964	-6.56565	0.423767	-15.4936	3.83e-54	3.38e-52	FOXL1	forkhead box L1 [Source:HGNC Symbol;Acc:HGNC:3817]	16	86576368	86582160	1	522.69	502.175	504.616	432.797	6.96929	9.83515	0.885195	490.569	5.89655	0.0120198	83.196
ENSG00000128573	170.46	-4.91427	0.522831	-9.39935	5.49e-21	8.7e-20	FOXP2	forkhead box P2 [Source:HGNC Symbol;Acc:HGNC:13875]	7	114086327	114693772	1	166.294	133.491	88.1647	162.289	6.03046	2.7965	3.89261	137.56	4.23985	0.0308219	32.4444
ENSG00000164379	334.005	-7.78951	0.777928	-10.0132	1.33e-23	2.52e-22	FOXQ1	forkhead box Q1 [Source:HGNC Symbol;Acc:HGNC:20951]	6	1312440	1314748	1	1155.03	1343.48	278.886	367.247	7.02451	0	2.793	786.161	3.2725	0.00416263	240.233
ENSG00000164107	229.473	-6.65555	0.66829	-9.95907	2.3e-23	4.27e-22	HAND2	heart and neural crest derivatives expressed 2 [Source:HGNC Symbol;Acc:HGNC:4808]	4	173524969	173530229	-1	283.824	495.204	238.174	187.93	1.15375	15.8158	0	301.283	5.65652	0.0187748	53.2629
ENSG00000127124	299.888	-3.98939	0.287355	-13.8831	8.01e-44	4.31e-42	HIVEP3	human immunodeficiency virus type I enhancer binding protein 3 [Source:HGNC Symbol;Acc:HGNC:13561]	1	41506365	42035925	-1	380.109	469.095	393.717	270.7	24.6917	34.0303	15.7597	378.405	24.8272	0.0656102	15.2415
ENSG00000136630	360.552	-4.91541	0.537208	-9.14992	5.7e-20	8.47e-19	HLX	H2.0 like homeobox [Source:HGNC Symbol;Acc:HGNC:4978]	1	220879400	220885059	1	405.394	588.183	284.947	243.092	8.43695	19.9406	10.9212	380.404	13.0996	0.034436	29.0394
ENSG00000105991	81.9072	-8.32007	1.22517	-6.79096	1.11e-11	8.7e-11	HOXA1	homeobox A1 [Source:HGNC Symbol;Acc:HGNC:5099]	7	27092993	27095996	-1	69.9649	68.3201	71.397	63.7136	0	0	0	68.3489	0	0	#DIV/0!
ENSG00000253293	1399.62	-13.506	1.22299	-11.0434	2.36e-28	5.81e-27	HOXA10	homeobox A10 [Source:HGNC Symbol;Acc:HGNC:5100]	7	27170591	27180261	-1	2470.52	2313.27	2768.77	2396.73	0	0	0	2487.32	0	0	#DIV/0!
ENSG00000005073	1553.94	-11.3862	0.888402	-12.8165	1.33e-37	5.3e-36	HOXA11	homeobox A11 [Source:HGNC Symbol;Acc:HGNC:5101]	7	27181510	27185223	-1	3350.3	3210.31	3044.91	2945.49	0	1.69767	1.98532	3137.75	1.22766	0.000391256	2555.87
ENSG00000106031	872.422	-10.555	0.845372	-12.4857	8.94e-36	3.26e-34	HOXA13	homeobox A13 [Source:HGNC Symbol;Acc:HGNC:5102]	7	27193503	27200106	-1	2367.51	1901.47	2711.91	1601.54	0	3.06184	1.63753	2145.61	1.56646	0.000730078	1369.72
ENSG00000106004	94.3466	-7.85292	1.03494	-7.58779	3.25e-14	3.16e-13	HOXA5	homeobox A5 [Source:HGNC Symbol;Acc:HGNC:5106]	7	27141052	27143668	-1	166.36	214.782	134.168	129.875	0.948647	0	0.815715	161.296	0.588121	0.00364622	274.257
ENSG00000122592	389.753	-10.995	1.2231	-8.98949	2.48e-19	3.56e-18	HOXA7	homeobox A7 [Source:HGNC Symbol;Acc:HGNC:5108]	7	27153716	27157936	-1	544.522	629.427	260.447	314.615	0	0	0	437.253	0	0	#DIV/0!
ENSG00000078399	818.716	-10.1986	1.01793	-10.019	1.26e-23	2.38e-22	HOXA9	homeobox A9 [Source:HGNC Symbol;Acc:HGNC:5109]	7	27162435	27175180	-1	1507.32	1554.47	1256.2	631.066	0	1.51618	3.02429	1237.27	1.51349	0.00122325	817.492
ENSG00000159184	81.2804	-3.32459	0.433265	-7.67333	1.68e-14	1.67e-13	HOXB13	homeobox B13 [Source:HGNC Symbol;Acc:HGNC:5112]	17	48724763	48729178	-1	183.073	149.535	116.636	141.79	32.3009	6.87532	3.70747	147.758	14.2946	0.0967428	10.3367
ENSG00000173917	150.401	-9.70981	1.23406	-7.86817	3.6e-15	3.78e-14	HOXB2	homeobox B2 [Source:HGNC Symbol;Acc:HGNC:5113]	17	48540894	48544989	-1	207.354	290.478	114.745	106.949	0	0	0	179.881	0	0	#DIV/0!
ENSG00000180818	500.805	-10.2077	1.01085	-10.0981	5.63e-24	1.09e-22	HOXC10	homeobox C10 [Source:HGNC Symbol;Acc:HGNC:5122]	12	53985065	53990279	1	963.938	932.678	720.692	668.62	1.67631	0	0	821.482	0.558769	0.000680196	1470.16
ENSG00000123388	264.582	-10.5813	1.19226	-8.87499	6.99e-19	9.72e-18	HOXC11	homeobox C11 [Source:HGNC Symbol;Acc:HGNC:5123]	12	53973126	53977643	1	320.753	387.527	295.431	310.376	0	0	0	328.522	0	0	#DIV/0!
ENSG00000123364	100.911	-6.29595	0.889365	-7.07915	1.45e-12	1.22e-11	HOXC13	homeobox C13 [Source:HGNC Symbol;Acc:HGNC:5125]	12	53938765	53946544	1	82.7908	83.21	126.408	64.4053	1.01267	1.71004	0.925185	89.2036	1.21597	0.0136314	73.3603
ENSG00000198353	86.5407	-8.27148	1.25614	-6.58485	4.55e-11	3.37e-10	HOXC4	homeobox C4 [Source:HGNC Symbol;Acc:HGNC:5126]	12	54016931	54056030	1	98.5138	91.0116	145.282	151.38	0.872962	0	0	121.547	0.290987	0.00239403	417.705
ENSG00000197757	158.843	-7.32575	0.963781	-7.60106	2.94e-14	2.86e-13	HOXC6	homeobox C6 [Source:HGNC Symbol;Acc:HGNC:5128]	12	53990624	54030823	1	179.728	250.853	221.353	149.099	13.4681	0	0	200.258	4.48936	0.0224179	44.6073
ENSG00000180806	80.2805	-9.1546	1.26679	-7.2266	4.95e-13	4.35e-12	HOXC9	homeobox C9 [Source:HGNC Symbol;Acc:HGNC:5130]	12	53994895	54003337	1	69.9108	235.119	127.443	58.3824	0	0	0	122.714	0	0	#DIV/0!
ENSG00000128710	238.245	-10.4546	1.23696	-8.45184	2.87e-17	3.56e-16	HOXD10	homeobox D10 [Source:HGNC Symbol;Acc:HGNC:5133]	2	176108790	176119942	1	234.932	146.572	421.001	394.17	0	0	0	299.169	0	0	#DIV/0!
ENSG00000128713	117.908	-8.20574	1.20778	-6.79408	1.09e-11	8.51e-11	HOXD11	homeobox D11 [Source:HGNC Symbol;Acc:HGNC:5134]	2	176104216	176109754	1	83.4691	110.123	130.664	157.465	0	0	0.857916	120.43	0.285972	0.00237458	421.127
ENSG00000128709	127.07	-9.6351	1.21364	-7.93898	2.04e-15	2.19e-14	HOXD9	homeobox D9 [Source:HGNC Symbol;Acc:HGNC:5140]	2	176122720	176124937	1	140.387	106.849	204.955	224.84	0	0	0	169.258	0	0	#DIV/0!
ENSG00000143995	2033.77	-7.7317	0.436162	-17.7267	2.61e-70	4.25e-68	MEIS1	Meis homeobox 1 [Source:HGNC Symbol;Acc:HGNC:7000]	2	66433452	66573869	1	3156.8	2375.55	3259.42	2908.18	20.2553	7.33284	6.27698	2924.99	11.2884	0.00385929	259.115
ENSG00000134138	1389.45	-6.77533	0.36914	-18.3544	3.05e-75	5.82e-73	MEIS2	Meis homeobox 2 [Source:HGNC Symbol;Acc:HGNC:7001]	15	36889204	37101299	-1	1442.73	1223.76	2475.72	1650.98	29.9083	6.7438	6.97388	1698.3	14.542	0.00856269	116.786
ENSG00000163132	630.582	-6.03453	0.68468	-8.81366	1.21e-18	1.66e-17	MSX1	msh homeobox 1 [Source:HGNC Symbol;Acc:HGNC:7391]	4	4859666	4863936	1	686.195	2908.33	374.497	398.65	16.7521	24.4196	8.65339	1091.92	16.6084	0.0152103	65.7451
ENSG00000008441	4616.52	-9.19471	0.625691	-14.6953	6.91e-49	4.63e-47	NFIX	nuclear factor I X [Source:HGNC Symbol;Acc:HGNC:7788]	19	12995608	13098796	1	6099.71	3068.3	6788.82	11689.7	30.1458	3.71895	3.31488	6911.63	12.3932	0.00179309	557.695
ENSG00000169297	107.935	-3.01936	0.521595	-5.78871	7.09e-09	4.22e-08	NR0B1	nuclear receptor subfamily 0 group B member 1 [Source:HGNC Symbol;Acc:HGNC:7960]	X	30304206	30309598	-1	210.318	114.962	76.6531	107.074	19.5162	17.1114	10.7492	127.252	15.7923	0.124103	8.05786
ENSG00000143867	892.082	-7.70371	0.505031	-15.2539	1.55e-52	1.25e-50	OSR1	odd-skipped related transciption factor 1 [Source:HGNC Symbol;Acc:HGNC:8111]	2	19351485	19358653	-1	1105.31	767.605	777.318	906.414	5.44549	4.48858	3.00669	889.161	4.31358	0.0048513	206.131
ENSG00000164920	2101.83	-9.77251	0.519442	-18.8135	5.86e-79	1.29e-76	OSR2	odd-skipped related transciption factor 2 [Source:HGNC Symbol;Acc:HGNC:15830]	8	98944403	98952104	1	5374.83	5504.46	4475.23	7536.99	5.24976	5.17753	8.23914	5722.88	6.22214	0.00108724	919.76
ENSG00000135903	580.161	-7.29413	0.591533	-12.3309	6.18e-35	2.17e-33	PAX3	paired box 3 [Source:HGNC Symbol;Acc:HGNC:8617]	2	222199888	222298996	-1	560.428	572.104	505.491	606.812	0	0	9.84194	561.209	3.28065	0.00584568	171.067
ENSG00000125618	335.367	-9.68516	1.18284	-8.18809	2.65e-16	3.05e-15	PAX8	paired box 8 [Source:HGNC Symbol;Acc:HGNC:8622]	2	113215997	113278950	-1	262.032	218.766	337.246	353.006	0.648579	0	0	292.763	0.216193	0.000738458	1354.17
ENSG00000069011	793.247	-8.81282	0.560744	-15.7163	1.17e-55	1.1e-53	PITX1	paired like homeodomain 1 [Source:HGNC Symbol;Acc:HGNC:9004]	5	135027735	135034813	-1	1194.4	1679.02	747.409	1266.11	6.05774	1.50637	0	1221.74	2.52137	0.00206376	484.553
ENSG00000116132	6328.08	-10.8774	0.466598	-23.3122	3.34e-120	2.64e-117	PRRX1	paired related homeobox 1 [Source:HGNC Symbol;Acc:HGNC:9142]	1	170662728	170739419	1	14048.4	13623.7	11271.1	10382.6	16.6225	7.81333	3.44267	12331.5	9.29284	0.000753587	1326.99
ENSG00000196460	197.796	-3.06241	0.380729	-8.04353	8.73e-16	9.65e-15	RFX8	RFX family member 8, lacking RFX DNA binding domain [Source:HGNC Symbol;Acc:HGNC:37253]	2	101397361	101474703	-1	378.537	494.483	234.603	308.277	49.8611	41.9959	34.818	353.975	42.225	0.119288	8.38306
ENSG00000159216	2873.33	-7.00738	0.50057	-13.9988	1.59e-44	8.77e-43	RUNX1	runt related transcription factor 1 [Source:HGNC Symbol;Acc:HGNC:10471]	21	34787801	36004667	-1	2952.98	1428.09	3888.43	7831.31	8.02525	44.3744	46.8344	4025.2	33.078	0.00821773	121.688
ENSG00000185960	883.089	-6.7215	0.338864	-19.8354	1.47e-87	4.2e-85	SHOX	short stature homeobox [Source:HGNC Symbol;Acc:HGNC:10853]	X	624344	659411	1	1686.4	1195.38	1256.02	1678.96	9.6793	13.8451	21.1967	1454.19	14.907	0.0102511	97.5506
ENSG00000168779	1987.41	-8.39334	0.427053	-19.6541	5.33e-86	1.45e-83	SHOX2	short stature homeobox 2 [Source:HGNC Symbol;Acc:HGNC:10854]	3	158095954	158106503	-1	2503.43	1489.96	2065.63	2339.09	16.7893	7.9545	0.60598	2099.53	8.44991	0.00402468	248.467
ENSG00000112246	2414.51	-8.14364	0.506602	-16.075	3.82e-58	3.97e-56	SIM1	SIM bHLH transcription factor 1 [Source:HGNC Symbol;Acc:HGNC:10882]	6	100385015	100464929	-1	4749.15	2296.55	4188.57	3098.92	13.32	5.79319	17.6138	3583.3	12.2423	0.0034165	292.697
ENSG00000126778	737.366	-6.04349	0.356432	-16.9555	1.75e-64	2.27e-62	SIX1	SIX homeobox 1 [Source:HGNC Symbol;Acc:HGNC:10887]	14	60643415	60658259	-1	1340.84	1533.55	861.474	754.492	17.3149	20.9497	14.2905	1122.59	17.5184	0.0156053	64.0807
ENSG00000092607	593.772	-6.89243	0.643543	-10.7101	9.12e-27	2.07e-25	TBX15	T-box 15 [Source:HGNC Symbol;Acc:HGNC:11594]	1	118883046	118989556	-1	480.683	544.762	420.564	497.409	1.39546	4.55725	5.72109	485.854	3.89126	0.00800912	124.858
ENSG00000112837	1109.78	-9.49978	0.628099	-15.1247	1.11e-51	8.6e-50	TBX18	T-box 18 [Source:HGNC Symbol;Acc:HGNC:11595]	6	84687351	84764519	-1	1169.86	1009.32	1130.54	1607.23	0	5.39381	1.80993	1229.24	2.40125	0.00195344	511.916
ENSG00000121068	3342.49	-11.958	0.770261	-15.5246	2.37e-54	2.09e-52	TBX2	T-box 2 [Source:HGNC Symbol;Acc:HGNC:11597]	17	61399896	61409466	1	6030.87	8375.86	3197.49	4500.09	2.40937	2.07525	0	5526.08	1.49487	0.000270512	3696.69
ENSG00000121075	286.33	-7.90415	0.779926	-10.1345	3.88e-24	7.61e-23	TBX4	T-box 4 [Source:HGNC Symbol;Acc:HGNC:11603]	17	61452404	61485110	1	540.2	870.117	278.35	453.342	0	28.6527	0.937472	535.502	9.86338	0.0184189	54.292
ENSG00000089225	1702.42	-9.89227	0.621973	-15.9047	5.88e-57	5.84e-55	TBX5	T-box 5 [Source:HGNC Symbol;Acc:HGNC:11604]	12	114353931	114408442	-1	4003.02	3894.84	3335.24	3472.18	14.2431	2.39174	2.29757	3676.32	6.31081	0.00171661	582.544
ENSG00000179981	3394.67	-8.65121	0.470534	-18.3859	1.7e-75	3.32e-73	TSHZ1	teashirt zinc finger homeobox 1 [Source:HGNC Symbol;Acc:HGNC:10669]	18	75210755	75289950	1	7749.17	5716.56	6606.14	7327.51	32.496	11.4817	6.6362	6849.85	16.8713	0.00246302	406.006
ENSG00000122691	1591.72	-7.83044	0.391661	-19.9929	6.35e-89	1.92e-86	TWIST1	twist family bHLH transcription factor 1 [Source:HGNC Symbol;Acc:HGNC:12428]	7	19020991	19117672	-1	2366.19	3363.77	1443.76	1631.38	14.4569	10.2216	4.81258	2201.28	9.83034	0.00446575	223.927
ENSG00000150347	7119.64	-8.47175	0.321325	-26.365	3.45e-153	6.56e-150	ARID5B	AT-rich interaction domain 5B [Source:HGNC Symbol;Acc:HGNC:17362]	10	61901300	62096944	1	11513	6504.54	8720.14	11721.5	36.1013	14.7097	28.3283	9614.81	26.3798	0.00274366	364.477
ENSG00000205683	108.158	-8.94594	1.24613	-7.17899	7.02e-13	6.09e-12	DPF3	double PHD fingers 3 [Source:HGNC Symbol;Acc:HGNC:17427]	14	72619296	72894116	-1	175.672	196.772	265.614	139.842	0.877876	0	0	194.475	0.292625	0.00150469	664.587
ENSG00000174332	201.394	-5.15246	0.352946	-14.5984	2.87e-48	1.87e-46	GLIS1	GLIS family zinc finger 1 [Source:HGNC Symbol;Acc:HGNC:29525]	1	53506237	53738106	-1	438.277	604.435	313.405	410.056	21.4252	10.6768	4.80239	441.543	12.3015	0.0278601	35.8936
ENSG00000107249	801.53	-5.93088	0.423276	-14.0119	1.32e-44	7.32e-43	GLIS3	GLIS family zinc finger 3 [Source:HGNC Symbol;Acc:HGNC:28510]	9	3824127	4348392	-1	503.122	540.211	897.68	1107.42	11.6656	9.87069	15.8525	762.108	12.4629	0.0163532	61.15
ENSG00000177374	1502.53	-7.09225	0.284304	-24.946	2.36e-137	2.8e-134	HIC1	HIC ZBTB transcriptional repressor 1 [Source:HGNC Symbol;Acc:HGNC:4909]	17	2054154	2063241	1	3068.42	3319.98	1988.43	3445.69	32.6812	21.2714	16.3495	2955.63	23.434	0.0079286	126.126
ENSG00000016082	227.457	-4.01427	0.416358	-9.6414	5.35e-22	9.12e-21	ISL1	ISL LIM homeobox 1 [Source:HGNC Symbol;Acc:HGNC:6132]	5	51383391	51394738	1	321.395	329.767	237.611	219.37	36.375	0	11.9639	277.036	16.113	0.0581621	17.1933
ENSG00000159556	375.321	-4.59928	0.312871	-14.7002	6.42e-49	4.32e-47	ISL2	ISL LIM homeobox 2 [Source:HGNC Symbol;Acc:HGNC:18524]	15	76336724	76342476	1	327.879	466.725	312.802	380.104	18.1518	19.7853	10.1341	371.877	16.0237	0.0430888	23.2079
ENSG00000127528	118.245	-4.18377	0.663179	-6.30866	2.81e-10	1.94e-09	KLF2	Kruppel like factor 2 [Source:HGNC Symbol;Acc:HGNC:6347]	19	16324817	16327874	1	148.37	123.753	121.225	88.5036	9.98826	4.5998	3.16711	120.463	5.91839	0.0491303	20.354
ENSG00000143355	626.527	-9.19429	0.905884	-10.1495	3.33e-24	6.55e-23	LHX9	LIM homeobox 9 [Source:HGNC Symbol;Acc:HGNC:14222]	1	197911902	197935478	1	586.181	337.945	1380.43	447.251	0	3.22111	0	687.952	1.0737	0.00156072	640.728
ENSG00000175745	1261.22	-9.9479	0.701255	-14.1859	1.12e-45	6.5e-44	NR2F1	nuclear receptor subfamily 2 group F member 1 [Source:HGNC Symbol;Acc:HGNC:7975]	5	93583224	93594615	1	1951.07	1225.01	2643.81	3077.89	2.9664	0	3.03074	2224.44	1.99905	0.000898672	1112.75
ENSG00000185551	4924.43	-10.6662	0.381191	-27.9812	2.75e-172	9.79e-169	NR2F2	nuclear receptor subfamily 2 group F member 2 [Source:HGNC Symbol;Acc:HGNC:7976]	15	96325938	96340263	1	13376.6	10958.7	9813.56	9008.84	16.2538	9.52761	0.538534	10789.4	8.7733	0.00081314	1229.8
ENSG00000119508	335.811	-5.6204	0.593241	-9.47406	2.69e-21	4.36e-20	NR4A3	nuclear receptor subfamily 4 group A member 3 [Source:HGNC Symbol;Acc:HGNC:7982]	9	99821855	99866891	1	383.212	387.464	196.575	1006.87	15.9048	9.6244	4.69747	493.53	10.0755	0.0204153	48.9829
ENSG00000132170	469.614	-7.43855	0.542169	-13.72	7.71e-43	3.98e-41	PPARG	peroxisome proliferator activated receptor gamma [Source:HGNC Symbol;Acc:HGNC:9236]	3	12287368	12434356	1	1092.05	988.213	519.405	739.372	3.37356	4.01382	6.51695	834.76	4.63478	0.00555223	180.108
ENSG00000057657	1276.98	-5.44507	0.374106	-14.5549	5.44e-48	3.47e-46	PRDM1	PR/SET domain 1 [Source:HGNC Symbol;Acc:HGNC:9346]	6	106086320	106109939	1	1444.03	1349.17	721.395	1390.15	40.2548	17.7029	23.2114	1226.18	27.0564	0.0220655	45.3196
ENSG00000152784	598.424	-11.3413	1.19161	-9.51766	1.77e-21	2.92e-20	PRDM8	PR/SET domain 8 [Source:HGNC Symbol;Acc:HGNC:13993]	4	80183879	80204329	1	1315.47	1208.24	746.454	798.105	0	0	0.754239	1017.07	0.251413	0.000247194	4045.4
ENSG00000077092	117.704	-3.71433	0.561994	-6.6092	3.86e-11	2.88e-10	RARB	retinoic acid receptor beta [Source:HGNC Symbol;Acc:HGNC:9865]	3	25174332	25597932	1	176.356	80.1434	222.637	164.623	17.5663	16.7469	5.23249	160.94	13.1819	0.0819058	12.2092
ENSG00000019549	2139.12	-6.44346	0.38948	-16.5438	1.78e-61	2.1e-59	SNAI2	snail family transcriptional repressor 2 [Source:HGNC Symbol;Acc:HGNC:11094]	8	48917604	48921740	-1	3383.85	3751.08	4717.9	2575.26	47.323	43.93	33.5822	3607.02	41.6117	0.0115363	86.6828
ENSG00000230797	107.977	-1.67906	0.308786	-5.43763	5.4e-08	2.92e-07	YY2	YY2 transcription factor [Source:HGNC Symbol;Acc:HGNC:31684]	X	21855987	21858727	1	107.686	83.6857	173.779	113.053	32.4457	28.3293	49.6398	119.551	36.8049	0.30786	3.24823
ENSG00000148516	2600.97	-7.2288	0.357128	-20.2415	4.22e-91	1.43e-88	ZEB1	zinc finger E-box binding homeobox 1 [Source:HGNC Symbol;Acc:HGNC:11642]	10	31318495	31529814	1	4106.73	3711.09	3405.59	5092.47	23.2016	20.6132	38.2892	4078.97	27.368	0.00670953	149.042
ENSG00000169554	2464	-6.0808	0.370598	-16.4081	1.67e-60	1.91e-58	ZEB2	zinc finger E-box binding homeobox 2 [Source:HGNC Symbol;Acc:HGNC:14881]	2	144364364	144524583	-1	2224.95	2494.8	2346.84	3142.77	45.8157	17.6109	45.8929	2552.34	36.4398	0.014277	70.0426
ENSG00000174963	213.845	-4.26249	0.777182	-5.48455	4.15e-08	2.26e-07	ZIC4	Zic family member 4 [Source:HGNC Symbol;Acc:HGNC:20393]	3	147386046	147406860	-1	137.899	115.264	330.917	375.347	34.3869	2.43264	0.539619	239.857	12.4531	0.0519187	19.2609
ENSG00000138311	683.226	-3.02779	0.279198	-10.8446	2.12e-27	4.95e-26	ZNF365	zinc finger protein 365 [Source:HGNC Symbol;Acc:HGNC:18194]	10	62374192	62670301	1	369.939	258.894	421.475	263.266	41.4651	39.6634	39.8106	328.394	40.313	0.122758	8.14609
ENSG00000171291	283.742	-4.05286	0.258102	-15.7026	1.45e-55	1.36e-53	ZNF439	zinc finger protein 439 [Source:HGNC Symbol;Acc:HGNC:20873]	19	11848726	11883750	1	364.815	386.324	378.208	317.73	23.3305	23.484	18.7204	361.769	21.845	0.0603837	16.5608
ENSG00000197044	330.26	-2.82649	0.485905	-5.81696	5.99e-09	3.59e-08	ZNF441	zinc finger protein 441 [Source:HGNC Symbol;Acc:HGNC:20875]	19	11767000	11784078	1	259.168	180.792	337.316	211.016	22.491	45.9345	37.8084	247.073	35.4113	0.143323	6.97723
ENSG00000243660	67.9593	-1.58651	0.34538	-4.59352	4.36e-06	1.85e-05	ZNF487	zinc finger protein 487 [Source:HGNC Symbol;Acc:HGNC:23488]	10	43436841	43483179	1	111.231	145.339	82.9926	87.1886	20.1033	40.6597	47.0974	106.688	35.9535	0.336997	2.96739
ENSG00000177599	68.5612	-3.09236	0.388353	-7.96276	1.68e-15	1.82e-14	ZNF491	zinc finger protein 491 [Source:HGNC Symbol;Acc:HGNC:23706]	19	11797667	11809622	1	86.7579	99.2663	52.8179	58.3068	7.44949	7.90339	10.0621	74.2872	8.47165	0.114039	8.76892
ENSG00000165655	461.843	-5.75848	0.385816	-14.9255	2.25e-50	1.61e-48	ZNF503	zinc finger protein 503 [Source:HGNC Symbol;Acc:HGNC:23589]	10	75397830	75401906	-1	417.681	596.048	441.479	507.968	16.8734	1.75082	6.46992	490.794	8.36472	0.0170432	58.6743
ENSG00000176472	57.4852	-4.51148	0.570232	-7.91165	2.54e-15	2.71e-14	ZNF575	zinc finger protein 575 [Source:HGNC Symbol;Acc:HGNC:27606]	19	43525497	43536130	1	62.6612	63.2862	80.7529	96.996	3.40115	6.82098	1.57595	75.9241	3.93269	0.0517977	19.3059
ENSG00000172748	240.044	-3.58481	0.473429	-7.57201	3.67e-14	3.55e-13	ZNF596	zinc finger protein 596 [Source:HGNC Symbol;Acc:HGNC:27268]	8	232137	264703	1	213.894	75.6001	264.267	242.081	4.23406	32.2732	11.3424	198.961	15.9499	0.0801661	12.4741
ENSG00000182983	82.7312	-5.35451	0.634326	-8.44125	3.14e-17	3.89e-16	ZNF662	zinc finger protein 662 [Source:HGNC Symbol;Acc:HGNC:31930]	3	42905731	42917641	1	100.68	97.2369	104.258	125.301	2.06988	4.88922	1.74069	106.869	2.89993	0.0271354	36.8522
ENSG00000234444	262.818	-7.85276	0.826926	-9.49633	2.17e-21	3.55e-20	ZNF736	zinc finger protein 736 [Source:HGNC Symbol;Acc:HGNC:32467]	7	64307459	64354860	1	135.952	183.347	316.707	347.864	0	0	1.98387	245.967	0.661291	0.00268853	371.951
ENSG00000170396	295.049	-8.50399	0.952589	-8.92723	4.37e-19	6.16e-18	ZNF804A	zinc finger protein 804A [Source:HGNC Symbol;Acc:HGNC:21711]	2	184598366	184939492	1	535.008	255.96	483.729	238.449	0	0	2.44579	378.286	0.815265	0.00215515	464.004
