# Supplementary material for: Human transcription factors responsive to initial reprogramming predominantly undergo legitimate reprogramming during fibroblast conversion to iPSCs
Source: Sci Rep. 2020 Nov 12;10:19710. doi: 10.1038/s41598-020-76705-y (PMC7661723; doi:10.1038/s41598-020-76705-y)
Supplement: Supplementary file 6 — Supplementary Table S5. [file 41598_2020_76705_MOESM6_ESM.xlsx]

## Sheet: Sheet1
ensembl	baseMean	log2FoldChange	lfcSE	stat	pvalue	padj	external_gene.x	description	chromosome_name	start_position	end_position	strand	BJ_48h_CACTTC_L004	BJ_72h_CCAGTT_L007	BJ48_ATCACG_L001	BJ72_ATCACG_L004	H1_ESC_P41_ATGCCT_L007	H9_ESC_P43_AGTGGT_L001	hESC_GAGTGG_L005	Fibroblast_mean	ESC_mean	ESC/Fibroblast	Fibroblasts/ESC
ENSG00000111249	45.4713	8.78723	0.954326	9.20779	3.33e-20	5.02e-19	CUX2	cut like homeobox 2 [Source:HGNC Symbol;Acc:HGNC:19347]	12	111034024	111350554	1	0	1.56362	1.0319	0.921456	393.791	345.003	376.297	0.879244	371.697	422.746	0.00236549
ENSG00000176399	27.7835	7.06161	0.869092	8.12527	4.46e-16	5.05e-15	DMRTA1	DMRT like family A1 [Source:HGNC Symbol;Acc:HGNC:13826]	9	22446841	22455740	1	2.22792	1.44843	0.999729	0.934019	162.928	240.403	148.956	1.40252	184.096	131.26	0.00761845
ENSG00000135638	41.6562	8.53033	0.88761	9.61044	7.22e-22	1.22e-20	EMX1	empty spiracles homeobox 1 [Source:HGNC Symbol;Acc:HGNC:3340]	2	72916260	72936071	1	0	0	1.57075	1.39154	200.999	279.58	533.835	0.740571	338.138	456.591	0.00219015
ENSG00000128610	155.391	11.8997	1.3385	8.89036	6.09e-19	8.5e-18	FEZF1	FEZ family zinc finger 1 [Source:HGNC Symbol;Acc:HGNC:22788]	7	122301394	122310691	-1	1.06224	0	0	0	2007.92	1623.6	244.165	0.26556	1291.89	4864.79	0.000205559
ENSG00000170608	78.3416	8.68888	0.973777	8.92286	4.54e-19	6.4e-18	FOXA3	forkhead box A3 [Source:HGNC Symbol;Acc:HGNC:5023]	19	45863989	45873797	1	0	6.83268	0	0	670.705	630.797	531.416	1.70817	610.973	357.677	0.00279582
ENSG00000187140	118.575	12.2049	1.24778	9.78128	1.35e-22	2.39e-21	FOXD3	forkhead box D3 [Source:HGNC Symbol;Acc:HGNC:3804]	1	63323041	63325126	1	0	0	0	0	1632.36	481.557	835.514	0	983.144	#DIV/0!	0
ENSG00000160973	412.058	8.20595	0.37426	21.9258	1.48e-106	7.93e-104	FOXH1	forkhead box H1 [Source:HGNC Symbol;Acc:HGNC:3814]	8	144473412	144476335	-1	5.92376	12.2894	14.7238	11.7488	3524.5	2874.15	3499.63	11.1714	3299.43	295.345	0.00338587
ENSG00000214336	96.5266	9.8399	1.04946	9.37613	6.84e-21	1.08e-19	FOXI3	forkhead box I3 [Source:HGNC Symbol;Acc:HGNC:35123]	2	88446787	88452656	-1	2.25642	0	1.0278	0	1440.72	504.175	359.635	0.821055	768.176	935.596	0.00106884
ENSG00000129654	36.3755	9.75794	1.12381	8.68292	3.86e-18	5.09e-17	FOXJ1	forkhead box J1 [Source:HGNC Symbol;Acc:HGNC:3816]	17	76136333	76141299	-1	0	1.57757	0	0	219.379	303.881	371.317	0.394393	298.192	756.08	0.00132261
ENSG00000083307	65.2439	9.602	1.24165	7.73327	1.05e-14	1.06e-13	GRHL2	grainyhead like transcription factor 2 [Source:HGNC Symbol;Acc:HGNC:2799]	8	101492432	101669726	1	0	1.24025	0.998714	0.365416	524.155	363.994	650.366	0.651095	512.838	787.655	0.00126959
ENSG00000158055	43.8091	6.87051	1.0965	6.26585	3.71e-10	2.53e-09	GRHL3	grainyhead like transcription factor 3 [Source:HGNC Symbol;Acc:HGNC:25839]	1	24319322	24364482	1	0	0	1.76381	0.896756	123.109	93.9687	52.8808	0.665142	89.9862	135.289	0.0073916
ENSG00000173673	149.522	11.8269	1.17197	10.0915	6.02e-24	1.16e-22	HES3	hes family bHLH transcription factor 3 [Source:HGNC Symbol;Acc:HGNC:26226]	1	6244192	6245578	1	1.11747	0	0	0	1954.17	1135.56	641.839	0.279369	1243.86	4452.38	0.000224599
ENSG00000163666	73.9852	5.26815	0.424562	12.4084	2.35e-35	8.49e-34	HESX1	HESX homeobox 1 [Source:HGNC Symbol;Acc:HGNC:4877]	3	57197838	57227606	-1	12.4054	15.7734	18.4782	11.364	880.538	362.902	421.997	14.5052	555.146	38.2721	0.0261287
ENSG00000135547	73.0751	9.24759	2.66822	3.46583	0.000528596	0.00162241	HEY2	hes related family bHLH transcription factor with YRPW motif 2 [Source:HGNC Symbol;Acc:HGNC:4881]	6	125747664	125761269	1	1.16314	2.94781	0	0	644.91	482.781	677.328	1.02774	601.673	585.435	0.00170813
ENSG00000117595	70.4732	4.70501	0.475129	9.9026	4.06e-23	7.39e-22	IRF6	interferon regulatory factor 6 [Source:HGNC Symbol;Acc:HGNC:6121]	1	209785623	209806175	-1	21.75	20.3873	11.33	14.6693	430.072	486.658	392.101	17.0341	436.277	25.6119	0.0390443
ENSG00000154655	11.0806	4.90081	0.899441	5.44874	5.07e-08	2.75e-07	L3MBTL4	L3MBTL4, histone methyl-lysine binding protein [Source:HGNC Symbol;Acc:HGNC:26677]	18	5954706	6415237	-1	0	1.38922	2.02983	4.24542	67.6354	51.3286	62.367	1.91612	60.4437	31.5449	0.0317009
ENSG00000131914	8156.95	11.7936	0.589412	20.009	4.59e-89	1.44e-86	LIN28A	lin-28 homolog A [Source:HGNC Symbol;Acc:HGNC:15986]	1	26410778	26429722	1	29.752	30.7611	9.77732	7.4727	82592.7	64022.6	56955	19.4408	67856.8	3490.43	0.000286498
ENSG00000187772	592.843	10.6231	0.834958	12.7229	4.41e-37	1.72e-35	LIN28B	lin-28 homolog B [Source:HGNC Symbol;Acc:HGNC:32207]	6	104936616	105083332	1	8.15908	2.15678	0	1.41382	5219.25	4843.46	4675.53	2.93242	4912.75	1675.32	0.0005969
ENSG00000009950	36.9743	5.35452	0.833411	6.42483	1.32e-10	9.35e-10	MLXIPL	MLX interacting protein like [Source:HGNC Symbol;Acc:HGNC:12744]	7	73593194	73624543	-1	0	0	6.47289	13.2497	252.101	271.032	118.246	4.93064	213.793	43.36	0.0230627
ENSG00000116990	157.996	6.82836	0.682058	10.0114	1.36e-23	2.56e-22	MYCL	MYCL proto-oncogene, bHLH transcription factor [Source:HGNC Symbol;Acc:HGNC:7555]	1	39895426	39902256	-1	7.32166	9.10742	7.69336	15.4404	1397.98	1372.77	590.686	9.89072	1120.48	113.286	0.00882722
ENSG00000134323	552.86	11.5991	0.754113	15.3812	2.19e-53	1.84e-51	MYCN	MYCN proto-oncogene, bHLH transcription factor [Source:HGNC Symbol;Acc:HGNC:7559]	2	15940564	15947007	1	5.02138	1.70386	0	0	6104.35	3031.53	4661.45	1.68131	4599.11	2735.43	0.000365573
ENSG00000111704	1261.34	9.18262	0.388931	23.6099	3.05e-123	2.56e-120	NANOG	Nanog homeobox [Source:HGNC Symbol;Acc:HGNC:20857]	12	7787794	7799141	1	10.6751	32.4588	17.0859	18.4933	10883.8	10059.8	10194.9	19.6783	10379.5	527.459	0.00189588
ENSG00000255192	62.9051	9.88111	2.52106	3.91943	8.88e-05	0.000311335	NANOGP8	Nanog homeobox retrogene P8 [Source:HGNC Symbol;Acc:HGNC:23106]	15	35084193	35085110	-1	0	0	0	1.95924	439.267	755.094	362.598	0.48981	518.986	1059.57	0.000943781
ENSG00000147862	91.7398	4.03829	0.532795	7.57944	3.47e-14	3.36e-13	NFIB	nuclear factor I B [Source:HGNC Symbol;Acc:HGNC:7785]	9	14081843	14398983	-1	11.8949	26.9023	21.7676	40.3509	438.435	336.654	464.976	25.2289	413.355	16.3842	0.0610346
ENSG00000229544	138.091	10.9801	1.14652	9.57692	1e-21	1.67e-20	NKX1-2	NK1 homeobox 2 [Source:HGNC Symbol;Acc:HGNC:31652]	10	124445239	124450184	-1	2.25687	0	0	0	1478.69	585.371	1381.38	0.564217	1148.48	2035.53	0.000491272
ENSG00000165495	15.4667	6.00601	0.903715	6.64591	3.01e-11	2.27e-10	PKNOX2	PBX/knotted 1 homeobox 2 [Source:HGNC Symbol;Acc:HGNC:16714]	11	125164687	125433389	1	0	0	7.27321	1.35772	127.74	77.9142	104.181	2.15773	103.278	47.8644	0.0208924
ENSG00000185668	49.4869	9.359	1.24896	7.49343	6.71e-14	6.34e-13	POU3F1	POU class 3 homeobox 1 [Source:HGNC Symbol;Acc:HGNC:9214]	1	38044611	38046794	-1	1.11386	0	0	0.99765	336.892	352.184	438.14	0.527877	375.739	711.792	0.0014049
ENSG00000212993	61.7827	4.92098	0.619397	7.94478	1.95e-15	2.1e-14	POU5F1B	POU class 5 homeobox 1B [Source:HGNC Symbol;Acc:HGNC:9223]	8	127322183	127420066	1	3.57797	2.05995	2.67285	4.35916	129.858	110.435	50.996	3.16748	97.0965	30.6542	0.032622
ENSG00000147596	338.268	10.3364	0.917266	11.2687	1.87e-29	4.92e-28	PRDM14	PR/SET domain 14 [Source:HGNC Symbol;Acc:HGNC:14001]	8	70051651	70071693	-1	5.118	2.8667	0.926569	0	2983.12	2525.38	2854.21	2.22782	2787.57	1251.26	0.000799197
ENSG00000172733	37.8013	3.21976	0.623078	5.16752	2.37e-07	1.18e-06	PURG	purine rich element binding protein G [Source:HGNC Symbol;Acc:HGNC:17930]	8	30995802	31033715	-1	18.2883	12.3282	6.19143	36.9448	199.684	216.201	91.2337	18.4382	169.039	9.1679	0.109076
ENSG00000198963	36.5508	5.005	0.907449	5.51546	3.48e-08	1.92e-07	RORB	RAR related orphan receptor B [Source:HGNC Symbol;Acc:HGNC:10259]	9	74497365	74693177	1	6.40348	2.85693	5.59956	12.4255	197.444	157.666	311.537	6.82137	222.216	32.5764	0.030697
ENSG00000256463	371.493	13.8558	1.13457	12.2123	2.67e-34	9.1e-33	SALL3	spalt like transcription factor 3 [Source:HGNC Symbol;Acc:HGNC:10527]	18	78980275	79002677	1	0	0	0	0	4424.24	2032.13	2804.86	0	3087.08	#DIV/0!	0
ENSG00000120669	25.6812	5.97516	1.02045	5.8554	4.76e-09	2.89e-08	SOHLH2	spermatogenesis and oogenesis specific basic helix-loop-helix 2 [Source:HGNC Symbol;Acc:HGNC:26026]	13	36168208	36214615	-1	3.29038	3.01184	3.84261	0.91789	262.443	126.384	128.363	2.76568	172.397	62.3343	0.0160425
ENSG00000181449	21791.9	9.17802	0.546023	16.8089	2.1e-63	2.61e-61	SOX2	SRY-box 2 [Source:HGNC Symbol;Acc:HGNC:11195]	3	181711924	181714436	1	18.0955	16.7385	27.7992	42.4048	23298.2	15463.5	7306.78	26.2595	15356.1	584.784	0.00171003
ENSG00000125285	130.21	9.8803	1.13574	8.69941	3.34e-18	4.42e-17	SOX21	SRY-box 21 [Source:HGNC Symbol;Acc:HGNC:11197]	13	94709622	94712399	-1	2.22833	1.48071	0	0.965638	2358.3	751.262	94.3773	1.16867	1067.98	913.842	0.00109428
ENSG00000134595	102.264	11.9897	1.26782	9.45688	3.17e-21	5.13e-20	SOX3	SRY-box 3 [Source:HGNC Symbol;Acc:HGNC:11199]	X	140502985	140505116	-1	0	0	0	0	849.959	1055.04	636.753	0	847.25	#DIV/0!	0
ENSG00000005513	163.018	5.00659	0.50364	9.94081	2.77e-23	5.09e-22	SOX8	SRY-box 8 [Source:HGNC Symbol;Acc:HGNC:11203]	16	981808	986979	1	7.81764	1.34855	18.2015	14.3116	286.021	563.115	178.001	10.4198	342.379	32.8585	0.0304336
ENSG00000269404	139.701	7.41603	0.72402	10.2429	1.27e-24	2.56e-23	SPIB	Spi-B transcription factor [Source:HGNC Symbol;Acc:HGNC:11242]	19	50418938	50431313	1	0	2.63005	6.83574	9.85382	530.723	358.053	1714.83	4.8299	867.868	179.686	0.00556525
ENSG00000125878	19.5157	9.60311	2.71191	3.54109	0.000398475	0.00124997	TCF15	transcription factor 15 [Source:HGNC Symbol;Acc:HGNC:11627]	20	603797	610398	-1	0	0	0	0	185.116	202.514	98.4211	0	162.017	#DIV/0!	0
ENSG00000115112	24.9478	6.67681	0.725813	9.19908	3.61e-20	5.42e-19	TFCP2L1	transcription factor CP2 like 1 [Source:HGNC Symbol;Acc:HGNC:17925]	2	121216587	121285207	-1	1.13361	0	3.01936	1.85272	157.728	179.35	167.89	1.50142	168.322	112.109	0.00891992
ENSG00000078900	35.4313	7.51346	0.985228	7.62611	2.42e-14	2.38e-13	TP73	tumor protein p73 [Source:HGNC Symbol;Acc:HGNC:12003]	1	3652520	3736201	1	3.67048	3.94196	0	0.711939	237.371	342.375	65.9637	2.0811	215.237	103.425	0.00966888
ENSG00000151650	108.4	5.9498	0.599346	9.92715	3.17e-23	5.82e-22	VENTX	VENT homeobox [Source:HGNC Symbol;Acc:HGNC:13639]	10	133237404	133241929	1	1.13977	3.14855	9.47017	8.25041	471.988	481.186	106.663	5.50222	353.279	64.2066	0.0155747
ENSG00000006047	141.156	6.7569	0.631865	10.6936	1.09e-26	2.46e-25	YBX2	Y-box binding protein 2 [Source:HGNC Symbol;Acc:HGNC:17948]	17	7288252	7294615	-1	3.53515	11.0015	7.66457	19.4609	1355.11	1463.51	466.342	10.4155	1094.99	105.13	0.00951201
ENSG00000127152	28.6893	7.28896	0.76092	9.57915	9.79e-22	1.64e-20	BCL11B	B cell CLL/lymphoma 11B [Source:HGNC Symbol;Acc:HGNC:13222]	14	99169287	99271524	-1	0	4.36752	0.995198	0.902399	244.328	222.58	181.997	1.56628	216.302	138.099	0.00724117
ENSG00000161940	42.0959	6.94415	1.06584	6.5152	7.26e-11	5.26e-10	BCL6B	B cell CLL/lymphoma 6B [Source:HGNC Symbol;Acc:HGNC:1002]	17	7023020	7030290	1	0.89348	3.75744	0.798003	0.729502	176.848	280.691	68.7934	1.54461	175.444	113.585	0.00880398
ENSG00000130940	78.9104	4.65796	0.650162	7.1643	7.82e-13	6.76e-12	CASZ1	castor zinc finger 1 [Source:HGNC Symbol;Acc:HGNC:26002]	1	10636604	10796650	-1	8.34245	3.33955	23.4796	20.294	439.215	392.885	137.227	13.8639	323.109	23.3058	0.0429078
ENSG00000116833	31.4358	4.16968	0.557199	7.48328	7.25e-14	6.82e-13	NR5A2	nuclear receptor subfamily 5 group A member 2 [Source:HGNC Symbol;Acc:HGNC:7984]	1	200027602	200177424	1	3.16783	12.5841	12.0442	13.3854	135.564	166.668	239.815	10.2954	180.682	17.5498	0.0569806
ENSG00000172818	37.2927	8.47353	1.25711	6.74049	1.58e-11	1.22e-10	OVOL1	ovo like transcriptional repressor 1 [Source:HGNC Symbol;Acc:HGNC:8525]	11	65787022	65797219	1	0	0	0	0.742331	158.83	101.967	85.7689	0.185583	115.522	622.482	0.00160647
ENSG00000125850	32.1022	10.2962	1.21915	8.44537	3.03e-17	3.76e-16	OVOL2	ovo like zinc finger 2 [Source:HGNC Symbol;Acc:HGNC:15804]	20	17956979	18059188	-1	0	0	0	0	301.759	242.425	241.456	0	261.88	#DIV/0!	0
ENSG00000273274	65.4795	4.32406	0.629823	6.86552	6.62e-12	5.27e-11	ZBTB8B	zinc finger and BTB domain containing 8B [Source:HGNC Symbol;Acc:HGNC:37057]	1	32465069	32496686	1	5.62116	4.59673	33.6637	24.2291	347.753	298.65	396.722	17.0277	347.708	20.4202	0.0489711
ENSG00000179059	893.616	11.2375	0.734475	15.3	7.64e-53	6.24e-51	ZFP42	ZFP42 zinc finger protein [Source:HGNC Symbol;Acc:HGNC:30949]	4	187995771	188005050	1	1.15199	5.41917	4.09368	1.89602	9179.04	3237.8	9831.7	3.14022	7416.18	2361.68	0.000423428
ENSG00000043355	1058.59	10.843	1.46201	7.41656	1.2e-13	1.11e-12	ZIC2	Zic family member 2 [Source:HGNC Symbol;Acc:HGNC:12873]	13	99981772	99986773	1	13.5225	4.62399	0	1.52082	11246.9	8875.28	6218.59	4.91684	8780.26	1785.75	0.000559988
ENSG00000156925	496.29	13.5995	1.12863	12.0496	1.95e-33	6.31e-32	ZIC3	Zic family member 3 [Source:HGNC Symbol;Acc:HGNC:12874]	X	137566142	137577691	1	1.00044	0	0	0	6442.9	2965.47	2992.89	0.250111	4133.75	16527.7	6.05046e-05
ENSG00000139800	460.304	11.7366	1.30794	8.97337	2.88e-19	4.11e-18	ZIC5	Zic family member 5 [Source:HGNC Symbol;Acc:HGNC:20322]	13	99962964	99971909	-1	4.45491	0	0	0	5671.79	3082.69	2717.14	1.11373	3823.87	3433.4	0.000291256
ENSG00000165061	53.3636	9.23945	1.04517	8.84011	9.56e-19	1.31e-17	ZMAT4	zinc finger matrin-type 4 [Source:HGNC Symbol;Acc:HGNC:25844]	8	40530590	40897833	-1	1.56373	1.17964	0	0	423.489	594.108	264.668	0.685843	427.422	623.206	0.00160461
ENSG00000178150	110.731	4.59908	0.388672	11.8328	2.64e-32	8.02e-31	ZNF114	zinc finger protein 114 [Source:HGNC Symbol;Acc:HGNC:12894]	19	48270102	48287608	1	26.7668	17.0798	41.9506	24.597	642.207	899.193	478.537	27.5985	673.312	24.3967	0.0409892
ENSG00000197279	54.6385	4.10313	0.344762	11.9013	1.16e-32	3.61e-31	ZNF165	zinc finger protein 165 [Source:HGNC Symbol;Acc:HGNC:12953]	6	28080975	28089563	1	22.6165	21.9467	12.9604	11.2095	354.021	292.17	219.443	17.1833	288.545	16.7922	0.0595515
ENSG00000275004	78.8722	3.39066	0.418092	8.10984	5.07e-16	5.7e-15	ZNF280B	zinc finger protein 280B [Source:HGNC Symbol;Acc:HGNC:23022]	22	22484421	22509154	-1	36.1219	18.2653	21.953	35.8955	277.04	358.742	250.553	28.0589	295.445	10.5294	0.0949718
ENSG00000170684	154.837	3.62663	0.621491	5.83537	5.37e-09	3.24e-08	ZNF296	zinc finger protein 296 [Source:HGNC Symbol;Acc:HGNC:15981]	19	45071500	45076588	-1	42.0812	42.3943	25.5783	23.2659	697.851	268.59	262.717	33.3299	409.719	12.2928	0.0813482
ENSG00000187595	38.0661	4.98698	0.921005	5.41472	6.14e-08	3.29e-07	ZNF385C	zinc finger protein 385C [Source:HGNC Symbol;Acc:HGNC:33722]	17	42025576	42098479	-1	3.44427	4.76953	11.4915	7.48854	293.258	261.655	98.7655	6.79846	217.893	32.0503	0.031201
ENSG00000173258	54.4461	2.0349	0.484458	4.20036	2.66e-05	0.00010115	ZNF483	zinc finger protein 483 [Source:HGNC Symbol;Acc:HGNC:23384]	9	111525159	111577844	1	49.5807	15.2012	44.0414	33.7354	68.6761	191.822	183.863	35.6397	148.12	4.15605	0.240613
ENSG00000265763	67.0041	5.51534	0.477438	11.5519	7.22e-31	2.03e-29	ZNF488	zinc finger protein 488 [Source:HGNC Symbol;Acc:HGNC:23535]	10	47365496	47384273	-1	4.63335	21.0851	8.05646	10.9233	484.857	322.755	666.469	11.1745	491.36	43.9714	0.0227421
ENSG00000177842	124.577	3.58436	0.44062	8.13481	4.13e-16	4.68e-15	ZNF620	zinc finger protein 620 [Source:HGNC Symbol;Acc:HGNC:28742]	3	40477131	40518736	1	35.4018	38.0197	47.6459	35.0052	491.214	377.711	538.389	39.0182	469.105	12.0227	0.0831758
ENSG00000160229	27.5561	3.17389	0.530313	5.98493	2.16e-09	1.36e-08	ZNF66	zinc finger protein 66 [Source:HGNC Symbol;Acc:HGNC:13135]	19	20776304	20807322	1	8.92314	10.3073	10.7317	20.1973	110.145	66.113	161.765	12.5399	112.674	8.98529	0.111293
ENSG00000147180	241.326	5.57841	0.414704	13.4515	3.02e-41	1.45e-39	ZNF711	zinc finger protein 711 [Source:HGNC Symbol;Acc:HGNC:13128]	X	85244032	85273362	1	20.8531	13.3895	44.9526	26.2118	1035.05	1354.36	1451.25	26.3518	1280.22	48.582	0.0205837
ENSG00000196081	81.9107	3.79646	0.354603	10.7062	9.52e-27	2.16e-25	ZNF724	zinc finger protein 724 [Source:HGNC Symbol;Acc:HGNC:32460]	19	23221599	23250390	-1	23.9194	14.7378	40.1517	35.6767	498.693	345.997	347.708	28.6214	397.466	13.887	0.0720097
ENSG00000183850	44.9203	3.6347	0.417373	8.70852	3.08e-18	4.08e-17	ZNF730	zinc finger protein 730 [Source:HGNC Symbol;Acc:HGNC:32470]	19	23075210	23147219	1	18.8391	28.0398	16.4867	17.6054	300.809	277.214	164.231	20.2428	247.418	12.2225	0.0818161
ENSG00000186777	59.9597	6.4926	0.522031	12.4372	1.64e-35	5.95e-34	ZNF732	zinc finger protein 732 [Source:HGNC Symbol;Acc:HGNC:37138]	4	270675	305321	-1	3.36452	1.4888	7.82562	6.59605	648.438	284.739	436.323	4.81875	456.5	94.7342	0.0105559
ENSG00000257446	17.1761	3.69684	0.699068	5.28825	1.23e-07	6.35e-07	ZNF878	zinc finger protein 878 [Source:HGNC Symbol;Acc:HGNC:37246]	19	12043805	12052939	-1	0	0	15.6906	9.48284	88.4023	114.698	55.8546	6.29336	86.3183	13.7158	0.0729087
ENSG00000130182	476.354	10.3113	1.52987	6.73995	1.58e-11	1.22e-10	ZSCAN10	zinc finger and SCAN domain containing 10 [Source:HGNC Symbol;Acc:HGNC:12997]	16	3088890	3099317	-1	5.44654	6.9674	0	0	3391.06	3951.96	4446.09	3.10349	3929.7	1266.22	0.00078975
