# Supplementary material for: Human transcription factors responsive to initial reprogramming predominantly undergo legitimate reprogramming during fibroblast conversion to iPSCs
Source: Sci Rep. 2020 Nov 12;10:19710. doi: 10.1038/s41598-020-76705-y (PMC7661723; doi:10.1038/s41598-020-76705-y)
Supplement: Supplementary file 7 — Supplementary Table S6. [file 41598_2020_76705_MOESM7_ESM.xlsx]

## Sheet: Sheet1
GO biological process complete	Homo sapiens - REFLIST (20851)	Client Text Box Input (288)	Client Text Box Input (expected)	Client Text Box Input (over/under)	Client Text Box Input (fold Enrichment)	Client Text Box Input (raw P-value)	Client Text Box Input (FDR)
regulation of transcription, DNA-templated (GO:0006355)	3469	262	47.91	+	5.47	1.16e-166	1.85e-162
regulation of RNA biosynthetic process (GO:2001141)	3541	262	48.91	+	5.36	1.87e-164	9.93e-161
regulation of nucleic acid-templated transcription (GO:1903506)	3536	262	48.84	+	5.36	1.32e-164	1.05e-160
regulation of RNA metabolic process (GO:0051252)	3807	264	52.58	+	5.02	6.06e-160	2.42e-156
regulation of cellular macromolecule biosynthetic process (GO:2000112)	3929	264	54.27	+	4.86	1.61e-156	5.13e-153
regulation of nucleobase-containing compound metabolic process (GO:0019219)	4065	265	56.15	+	4.72	1.85e-154	4.93e-151
regulation of macromolecule biosynthetic process (GO:0010556)	4069	264	56.2	+	4.7	1.02e-152	2.32e-149
regulation of cellular biosynthetic process (GO:0031326)	4217	264	58.25	+	4.53	7.68e-149	1.53e-145
regulation of biosynthetic process (GO:0009889)	4297	264	59.35	+	4.45	8.43e-147	1.5e-143
regulation of gene expression (GO:0010468)	4494	265	62.07	+	4.27	1.63e-143	2.6e-140
regulation of transcription by RNA polymerase II (GO:0006357)	2264	214	31.27	+	6.84	2.89e-137	4.19e-134
regulation of nitrogen compound metabolic process (GO:0051171)	5891	266	81.37	+	3.27	1.77e-115	2.35e-112
regulation of primary metabolic process (GO:0080090)	6077	266	83.94	+	3.17	4.38e-112	5.38e-109
regulation of macromolecule metabolic process (GO:0060255)	6215	267	85.84	+	3.11	4.49e-111	5.12e-108
regulation of cellular metabolic process (GO:0031323)	6284	266	86.8	+	3.06	1.98e-108	2.1e-105
regulation of metabolic process (GO:0019222)	6772	267	93.54	+	2.85	1.13e-101	1.13e-98
positive regulation of transcription by RNA polymerase II (GO:0045944)	1224	146	16.91	+	8.64	7.97e-96	7.49e-93
positive regulation of transcription, DNA-templated (GO:0045893)	1560	156	21.55	+	7.24	3.06e-93	2.72e-90
positive regulation of nucleic acid-templated transcription (GO:1903508)	1658	158	22.9	+	6.9	8.4e-92	7.05e-89
positive regulation of RNA biosynthetic process (GO:1902680)	1659	158	22.91	+	6.9	9.14e-92	7.29e-89
positive regulation of RNA metabolic process (GO:0051254)	1748	159	24.14	+	6.59	1.09e-89	8.29e-87
positive regulation of nucleobase-containing compound metabolic process (GO:0045935)	1914	159	26.44	+	6.01	3.63e-84	2.63e-81
positive regulation of macromolecule biosynthetic process (GO:0010557)	1934	158	26.71	+	5.91	1.73e-82	1.2e-79
negative regulation of transcription, DNA-templated (GO:0045892)	1233	134	17.03	+	7.87	8.43e-82	5.61e-79
positive regulation of gene expression (GO:0010628)	2038	160	28.15	+	5.68	2.16e-81	1.38e-78
negative regulation of nucleic acid-templated transcription (GO:1903507)	1286	135	17.76	+	7.6	9.73e-81	5.98e-78
negative regulation of RNA biosynthetic process (GO:1902679)	1288	135	17.79	+	7.59	1.17e-80	6.92e-78
positive regulation of cellular biosynthetic process (GO:0031328)	2027	158	28	+	5.64	1.15e-79	6.58e-77
positive regulation of biosynthetic process (GO:0009891)	2059	158	28.44	+	5.56	1.01e-78	5.53e-76
negative regulation of RNA metabolic process (GO:0051253)	1382	135	19.09	+	7.07	4.84e-77	2.57e-74
negative regulation of cellular macromolecule biosynthetic process (GO:2000113)	1428	135	19.72	+	6.84	2.3e-75	1.18e-72
negative regulation of transcription by RNA polymerase II (GO:0000122)	892	114	12.32	+	9.25	7.28e-75	3.63e-72
negative regulation of macromolecule biosynthetic process (GO:0010558)	1511	136	20.87	+	6.52	1.68e-73	8.14e-71
negative regulation of nucleobase-containing compound metabolic process (GO:0045934)	1486	135	20.53	+	6.58	2.5e-73	1.17e-70
negative regulation of cellular biosynthetic process (GO:0031327)	1570	136	21.69	+	6.27	1.56e-71	7.14e-69
negative regulation of biosynthetic process (GO:0009890)	1600	136	22.1	+	6.15	1.46e-70	6.49e-68
negative regulation of gene expression (GO:0010629)	1773	137	24.49	+	5.59	2.81e-66	1.21e-63
positive regulation of macromolecule metabolic process (GO:0010604)	3417	167	47.2	+	3.54	2.15e-56	9.02e-54
positive regulation of nitrogen compound metabolic process (GO:0051173)	3239	163	44.74	+	3.64	2.84e-56	1.16e-53
positive regulation of cellular metabolic process (GO:0031325)	3405	163	47.03	+	3.47	2.51e-53	1e-50
positive regulation of metabolic process (GO:0009893)	3716	167	51.33	+	3.25	2.39e-51	9.31e-49
negative regulation of nitrogen compound metabolic process (GO:0051172)	2413	137	33.33	+	4.11	9.76e-51	3.71e-48
regulation of cellular process (GO:0050794)	11288	270	155.91	+	1.73	7.62e-50	2.83e-47
regulation of biological process (GO:0050789)	11825	272	163.33	+	1.67	4.25e-47	1.54e-44
negative regulation of cellular metabolic process (GO:0031324)	2610	137	36.05	+	3.8	6.92e-47	2.45e-44
negative regulation of macromolecule metabolic process (GO:0010605)	2712	139	37.46	+	3.71	1.43e-46	4.98e-44
negative regulation of metabolic process (GO:0009892)	2976	140	41.11	+	3.41	9.09e-43	3.09e-40
biological regulation (GO:0065007)	12525	272	173	+	1.57	7.87e-41	2.62e-38
positive regulation of cellular process (GO:0048522)	5725	182	79.08	+	2.3	6.1e-36	1.99e-33
negative regulation of cellular process (GO:0048523)	4888	167	67.51	+	2.47	1.59e-35	5.09e-33
animal organ development (GO:0048513)	3225	135	44.54	+	3.03	1.88e-35	5.89e-33
system development (GO:0048731)	4460	157	61.6	+	2.55	4.79e-34	1.47e-31
multicellular organism development (GO:0007275)	5080	168	70.17	+	2.39	6.03e-34	1.81e-31
transcription, DNA-templated (GO:0006351)	663	64	9.16	+	6.99	1.16e-33	3.43e-31
nucleic acid-templated transcription (GO:0097659)	664	64	9.17	+	6.98	1.26e-33	3.65e-31
developmental process (GO:0032502)	5918	181	81.74	+	2.21	2.52e-33	7.19e-31
RNA biosynthetic process (GO:0032774)	676	64	9.34	+	6.85	3.3e-33	9.24e-31
positive regulation of biological process (GO:0048518)	6278	185	86.71	+	2.13	2.61e-32	7.19e-30
animal organ morphogenesis (GO:0009887)	973	73	13.44	+	5.43	6.3e-32	1.71e-29
anatomical structure development (GO:0048856)	5469	171	75.54	+	2.26	8.84e-32	2.35e-29
transcription by RNA polymerase II (GO:0006366)	505	54	6.98	+	7.74	2.48e-30	6.5e-28
negative regulation of biological process (GO:0048519)	5541	169	76.53	+	2.21	7.22e-30	1.86e-27
pattern specification process (GO:0007389)	432	50	5.97	+	8.38	1.57e-29	3.98e-27
skeletal system development (GO:0001501)	502	52	6.93	+	7.5	1.35e-28	3.36e-26
embryo development (GO:0009790)	1016	70	14.03	+	4.99	1.94e-28	4.76e-26
embryonic organ development (GO:0048568)	447	49	6.17	+	7.94	5.81e-28	1.4e-25
regionalization (GO:0003002)	336	43	4.64	+	9.27	5.1e-27	1.21e-24
embryonic morphogenesis (GO:0048598)	581	53	8.02	+	6.6	1.07e-26	2.5e-24
embryonic organ morphogenesis (GO:0048562)	305	41	4.21	+	9.73	1.58e-26	3.65e-24
cellular developmental process (GO:0048869)	3798	132	52.46	+	2.52	3.01e-26	6.87e-24
cell differentiation (GO:0030154)	3744	130	51.71	+	2.51	9.51e-26	2.14e-23
anatomical structure morphogenesis (GO:0009653)	2181	96	30.12	+	3.19	3.69e-25	8.17e-23
embryonic skeletal system morphogenesis (GO:0048704)	98	27	1.35	+	19.95	6.91e-25	1.51e-22
tube development (GO:0035295)	859	60	11.86	+	5.06	1.5e-24	3.24e-22
chordate embryonic development (GO:0043009)	655	53	9.05	+	5.86	2.04e-24	4.29e-22
embryonic skeletal system development (GO:0048706)	130	29	1.8	+	16.15	2.03e-24	4.31e-22
tissue development (GO:0009888)	1789	85	24.71	+	3.44	4.18e-24	8.66e-22
embryo development ending in birth or egg hatching (GO:0009792)	673	53	9.3	+	5.7	6.63e-24	1.36e-21
skeletal system morphogenesis (GO:0048705)	244	35	3.37	+	10.39	1.4e-23	2.82e-21
anterior/posterior pattern specification (GO:0009952)	216	33	2.98	+	11.06	4.75e-23	9.47e-21
multicellular organismal process (GO:0032501)	7037	179	97.2	+	1.84	2.1e-22	4.14e-20
nucleobase-containing compound biosynthetic process (GO:0034654)	1118	64	15.44	+	4.14	7.89e-22	1.54e-19
aromatic compound biosynthetic process (GO:0019438)	1199	65	16.56	+	3.92	5.46e-21	1.05e-18
heterocycle biosynthetic process (GO:0018130)	1191	64	16.45	+	3.89	1.8e-20	3.43e-18
regulation of cell differentiation (GO:0045595)	1857	79	25.65	+	3.08	1.8e-19	3.37e-17
cell fate commitment (GO:0045165)	252	31	3.48	+	8.91	3.1e-19	5.75e-17
organic cyclic compound biosynthetic process (GO:1901362)	1342	66	18.54	+	3.56	3.38e-19	6.2e-17
embryonic appendage morphogenesis (GO:0035113)	128	24	1.77	+	13.57	7.37e-19	1.32e-16
embryonic limb morphogenesis (GO:0030326)	128	24	1.77	+	13.57	7.37e-19	1.34e-16
regulation of multicellular organismal development (GO:2000026)	2082	83	28.76	+	2.89	7.68e-19	1.36e-16
tube morphogenesis (GO:0035239)	659	46	9.1	+	5.05	7.9e-19	1.39e-16
regulation of multicellular organismal process (GO:0051239)	3211	106	44.35	+	2.39	1.73e-18	3.01e-16
negative regulation of developmental process (GO:0051093)	972	54	13.43	+	4.02	7.51e-18	1.29e-15
appendage development (GO:0048736)	182	26	2.51	+	10.34	9.92e-18	1.67e-15
limb development (GO:0060173)	182	26	2.51	+	10.34	9.92e-18	1.69e-15
regulation of developmental process (GO:0050793)	2651	93	36.62	+	2.54	1.34e-17	2.23e-15
regulation of cell population proliferation (GO:0042127)	1656	71	22.87	+	3.1	1.4e-17	2.31e-15
appendage morphogenesis (GO:0035107)	151	24	2.09	+	11.51	2.14e-17	3.45e-15
limb morphogenesis (GO:0035108)	151	24	2.09	+	11.51	2.14e-17	3.48e-15
connective tissue development (GO:0061448)	225	27	3.11	+	8.69	1.22e-16	1.94e-14
steroid hormone mediated signaling pathway (GO:0043401)	119	21	1.64	+	12.78	3.52e-16	5.56e-14
negative regulation of cell differentiation (GO:0045596)	715	44	9.88	+	4.46	3.94e-16	6.16e-14
epithelium development (GO:0060429)	1121	55	15.48	+	3.55	6.16e-16	9.55e-14
RNA metabolic process (GO:0016070)	1702	69	23.51	+	2.94	7.16e-16	1.1e-13
tissue morphogenesis (GO:0048729)	568	39	7.85	+	4.97	7.75e-16	1.18e-13
intracellular receptor signaling pathway (GO:0030522)	205	25	2.83	+	8.83	1.22e-15	1.84e-13
cellular macromolecule biosynthetic process (GO:0034645)	1727	69	23.85	+	2.89	1.45e-15	2.17e-13
cellular response to steroid hormone stimulus (GO:0071383)	188	24	2.6	+	9.24	1.84e-15	2.72e-13
gland development (GO:0048732)	421	33	5.81	+	5.68	4.67e-15	6.83e-13
macromolecule biosynthetic process (GO:0009059)	1786	69	24.67	+	2.8	7.3e-15	1.06e-12
nervous system development (GO:0007399)	2395	82	33.08	+	2.48	7.53e-15	1.08e-12
cellular response to organic cyclic compound (GO:0071407)	550	37	7.6	+	4.87	8.31e-15	1.18e-12
response to organic cyclic compound (GO:0014070)	930	48	12.85	+	3.74	9.64e-15	1.36e-12
forelimb morphogenesis (GO:0035136)	41	14	0.57	+	24.72	1.46e-14	2.05e-12
cartilage development (GO:0051216)	172	22	2.38	+	9.26	2.75e-14	3.81e-12
embryonic forelimb morphogenesis (GO:0035115)	33	13	0.46	+	28.52	2.89e-14	3.98e-12
cellular nitrogen compound biosynthetic process (GO:0044271)	1673	65	23.11	+	2.81	4.24e-14	5.78e-12
cellular response to hormone stimulus (GO:0032870)	615	38	8.49	+	4.47	4.39e-14	5.89e-12
urogenital system development (GO:0001655)	318	28	4.39	+	6.37	4.38e-14	5.93e-12
transcription initiation from RNA polymerase II promoter (GO:0006367)	201	23	2.78	+	8.28	6.01e-14	8e-12
negative regulation of multicellular organismal process (GO:0051241)	1224	54	16.91	+	3.19	7.81e-14	1.03e-11
circulatory system development (GO:0072359)	876	45	12.1	+	3.72	8.67e-14	1.13e-11
muscle structure development (GO:0061061)	483	33	6.67	+	4.95	1.76e-13	2.28e-11
hormone-mediated signaling pathway (GO:0009755)	169	21	2.33	+	9	1.8e-13	2.32e-11
anatomical structure formation involved in morphogenesis (GO:0048646)	898	45	12.4	+	3.63	1.99e-13	2.54e-11
response to lipid (GO:0033993)	869	44	12	+	3.67	2.72e-13	3.45e-11
positive regulation of developmental process (GO:0051094)	1401	57	19.35	+	2.95	3.62e-13	4.55e-11
cellular response to lipid (GO:0071396)	529	34	7.31	+	4.65	3.76e-13	4.69e-11
morphogenesis of an epithelium (GO:0002009)	440	31	6.08	+	5.1	4.7e-13	5.82e-11
positive regulation of cell differentiation (GO:0045597)	1001	47	13.83	+	3.4	5.07e-13	6.23e-11
response to steroid hormone (GO:0048545)	329	27	4.54	+	5.94	6e-13	7.32e-11
proximal/distal pattern formation (GO:0009954)	34	12	0.47	+	25.55	8.38e-13	1.01e-10
regulation of pri-miRNA transcription by RNA polymerase II (GO:1902893)	47	13	0.65	+	20.03	1.24e-12	1.49e-10
roof of mouth development (GO:0060021)	91	16	1.26	+	12.73	1.33e-12	1.58e-10
hindlimb morphogenesis (GO:0035137)	36	12	0.5	+	24.13	1.46e-12	1.73e-10
response to hormone (GO:0009725)	924	44	12.76	+	3.45	1.98e-12	2.33e-10
positive regulation of multicellular organismal process (GO:0051240)	1783	64	24.63	+	2.6	2.17e-12	2.52e-10
muscle organ development (GO:0007517)	294	25	4.06	+	6.16	2.18e-12	2.52e-10
response to endogenous stimulus (GO:0009719)	1512	58	20.88	+	2.78	2.26e-12	2.6e-10
DNA-templated transcription, initiation (GO:0006352)	244	23	3.37	+	6.82	2.46e-12	2.8e-10
cellular response to endogenous stimulus (GO:0071495)	1224	51	16.91	+	3.02	3.42e-12	3.87e-10
gene expression (GO:0010467)	2043	69	28.22	+	2.45	5.51e-12	6.2e-10
nucleic acid metabolic process (GO:0090304)	2303	74	31.81	+	2.33	5.68e-12	6.34e-10
renal system development (GO:0072001)	282	24	3.9	+	6.16	6.02e-12	6.67e-10
reproductive structure development (GO:0048608)	432	29	5.97	+	4.86	8.44e-12	9.29e-10
reproductive system development (GO:0061458)	436	29	6.02	+	4.82	1.04e-11	1.13e-09
regulation of programmed cell death (GO:0043067)	1579	57	21.81	+	2.61	3.72e-11	4.01e-09
response to organic substance (GO:0010033)	3033	86	41.89	+	2.05	4.46e-11	4.75e-09
blood vessel development (GO:0001568)	499	30	6.89	+	4.35	4.74e-11	5.01e-09
regulation of epithelial cell proliferation (GO:0050678)	343	25	4.74	+	5.28	4.88e-11	5.13e-09
cellular response to organic substance (GO:0071310)	2400	74	33.15	+	2.23	5.53e-11	5.77e-09
embryonic hindlimb morphogenesis (GO:0035116)	28	10	0.39	+	25.86	6.36e-11	6.6e-09
regulation of apoptotic process (GO:0042981)	1557	56	21.51	+	2.6	6.57e-11	6.77e-09
regulation of cell death (GO:0010941)	1706	59	23.56	+	2.5	9.2e-11	9.41e-09
vasculature development (GO:0001944)	522	30	7.21	+	4.16	1.33e-10	1.36e-08
sensory organ development (GO:0007423)	560	31	7.73	+	4.01	1.55e-10	1.56e-08
cardiovascular system development (GO:0072358)	532	30	7.35	+	4.08	2.05e-10	2.06e-08
epithelial tube morphogenesis (GO:0060562)	311	23	4.3	+	5.35	2.29e-10	2.28e-08
negative regulation of programmed cell death (GO:0043069)	921	40	12.72	+	3.14	3.15e-10	3.12e-08
positive regulation of cell population proliferation (GO:0008284)	925	40	12.78	+	3.13	3.56e-10	3.51e-08
embryonic cranial skeleton morphogenesis (GO:0048701)	48	11	0.66	+	16.59	3.89e-10	3.78e-08
positive regulation of pri-miRNA transcription by RNA polymerase II (GO:1902895)	35	10	0.48	+	20.69	3.95e-10	3.82e-08
negative regulation of cell death (GO:0060548)	1013	42	13.99	+	3	4.19e-10	4.03e-08
cellular response to chemical stimulus (GO:0070887)	2961	82	40.9	+	2	5.21e-10	4.98e-08
negative regulation of apoptotic process (GO:0043066)	904	39	12.49	+	3.12	6.47e-10	6.15e-08
heart development (GO:0007507)	526	29	7.27	+	3.99	6.87e-10	6.49e-08
mesenchyme development (GO:0060485)	219	19	3.02	+	6.28	7.62e-10	7.15e-08
central nervous system development (GO:0007417)	1001	41	13.83	+	2.97	9.81e-10	9.15e-08
cell fate specification (GO:0001708)	89	13	1.23	+	10.58	1.35e-09	1.25e-07
muscle tissue development (GO:0060537)	301	21	4.16	+	5.05	3.77e-09	3.48e-07
kidney development (GO:0001822)	272	20	3.76	+	5.32	3.89e-09	3.57e-07
regulation of epithelial cell differentiation (GO:0030856)	144	15	1.99	+	7.54	5.04e-09	4.6e-07
heart morphogenesis (GO:0003007)	250	19	3.45	+	5.5	5.83e-09	5.29e-07
morphogenesis of a branching structure (GO:0001763)	171	16	2.36	+	6.77	6.36e-09	5.74e-07
metanephros development (GO:0001656)	84	12	1.16	+	10.34	7.34e-09	6.58e-07
regulation of chondrocyte differentiation (GO:0032330)	50	10	0.69	+	14.48	7.8e-09	6.91e-07
mesenchyme morphogenesis (GO:0072132)	50	10	0.69	+	14.48	7.8e-09	6.95e-07
striated muscle tissue development (GO:0014706)	287	20	3.96	+	5.05	9.12e-09	8.05e-07
cranial skeletal system development (GO:1904888)	68	11	0.94	+	11.71	9.86e-09	8.6e-07
neuron fate commitment (GO:0048663)	68	11	0.94	+	11.71	9.86e-09	8.65e-07
cell population proliferation (GO:0008283)	497	26	6.86	+	3.79	1.52e-08	1.31e-06
biological_process (GO:0008150)	17810	276	246	+	1.12	1.62e-08	1.39e-06
sensory organ morphogenesis (GO:0090596)	268	19	3.7	+	5.13	1.67e-08	1.42e-06
mesonephros development (GO:0001823)	92	12	1.27	+	9.44	1.84e-08	1.56e-06
nucleobase-containing compound metabolic process (GO:0006139)	2814	75	38.87	+	1.93	1.91e-08	1.61e-06
negative regulation of cell population proliferation (GO:0008285)	698	31	9.64	+	3.22	2.28e-08	1.89e-06
blood vessel morphogenesis (GO:0048514)	410	23	5.66	+	4.06	3.21e-08	2.66e-06
embryonic digit morphogenesis (GO:0042733)	61	10	0.84	+	11.87	4.18e-08	3.44e-06
response to ketone (GO:1901654)	201	16	2.78	+	5.76	5.24e-08	4.29e-06
endocrine system development (GO:0035270)	125	13	1.73	+	7.53	5.49e-08	4.47e-06
regulation of animal organ morphogenesis (GO:2000027)	260	18	3.59	+	5.01	5.63e-08	4.56e-06
regulation of hemopoiesis (GO:1903706)	468	24	6.46	+	3.71	7.95e-08	6.41e-06
immune system development (GO:0002520)	659	29	9.1	+	3.19	8.04e-08	6.45e-06
skeletal muscle tissue development (GO:0007519)	130	13	1.8	+	7.24	8.39e-08	6.69e-06
hematopoietic or lymphoid organ development (GO:0048534)	622	28	8.59	+	3.26	8.71e-08	6.92e-06
kidney epithelium development (GO:0072073)	131	13	1.81	+	7.18	9.11e-08	7.2e-06
ureteric bud development (GO:0001657)	87	11	1.2	+	9.15	9.73e-08	7.65e-06
branching morphogenesis of an epithelial tube (GO:0048754)	132	13	1.82	+	7.13	9.89e-08	7.73e-06
response to oxygen-containing compound (GO:1901700)	1609	50	22.22	+	2.25	1e-07	7.82e-06
fat cell differentiation (GO:0045444)	109	12	1.51	+	7.97	1.02e-07	7.88e-06
stem cell differentiation (GO:0048863)	158	14	2.18	+	6.42	1.07e-07	8.24e-06
mesonephric epithelium development (GO:0072163)	88	11	1.22	+	9.05	1.08e-07	8.26e-06
mesonephric tubule development (GO:0072164)	88	11	1.22	+	9.05	1.08e-07	8.3e-06
morphogenesis of a branching epithelium (GO:0061138)	160	14	2.21	+	6.33	1.23e-07	9.38e-06
regulation of cartilage development (GO:0061035)	70	10	0.97	+	10.34	1.34e-07	1.01e-05
cell development (GO:0048468)	1632	50	22.54	+	2.22	1.4e-07	1.06e-05
peripheral nervous system neuron development (GO:0048935)	13	6	0.18	+	33.42	1.42e-07	1.06e-05
peripheral nervous system neuron differentiation (GO:0048934)	13	6	0.18	+	33.42	1.42e-07	1.06e-05
cellular aromatic compound metabolic process (GO:0006725)	3048	77	42.1	+	1.83	1.44e-07	1.07e-05
positive regulation of transcription from RNA polymerase II promoter involved in cellular response to chemical stimulus (GO:1901522)	24	7	0.33	+	21.12	1.61e-07	1.18e-05
skeletal muscle organ development (GO:0060538)	139	13	1.92	+	6.77	1.72e-07	1.26e-05
segmentation (GO:0035282)	95	11	1.31	+	8.38	2.19e-07	1.6e-05
heterocycle metabolic process (GO:0046483)	3001	75	41.45	+	1.81	3.07e-07	2.19e-05
cellular biosynthetic process (GO:0044249)	2786	71	38.48	+	1.85	3.29e-07	2.35e-05
regulation of heart morphogenesis (GO:2000826)	42	8	0.58	+	13.79	3.52e-07	2.49e-05
mammary gland epithelium development (GO:0061180)	60	9	0.83	+	10.86	3.96e-07	2.78e-05
sensory system development (GO:0048880)	367	20	5.07	+	3.95	4.03e-07	2.82e-05
regulation of myeloid cell differentiation (GO:0045637)	236	16	3.26	+	4.91	4.06e-07	2.83e-05
ear morphogenesis (GO:0042471)	126	12	1.74	+	6.9	4.31e-07	2.99e-05
regulation of anatomical structure morphogenesis (GO:0022603)	1107	38	15.29	+	2.49	4.58e-07	3.17e-05
ureter development (GO:0072189)	17	6	0.23	+	25.55	5.04e-07	3.47e-05
artery morphogenesis (GO:0048844)	62	9	0.86	+	10.51	5.08e-07	3.48e-05
pri-miRNA transcription by RNA polymerase II (GO:0061614)	8	5	0.11	+	45.25	5.34e-07	3.64e-05
digestive tract development (GO:0048565)	129	12	1.78	+	6.73	5.44e-07	3.69e-05
rhythmic process (GO:0048511)	277	17	3.83	+	4.44	6.55e-07	4.43e-05
mammary gland development (GO:0030879)	132	12	1.82	+	6.58	6.82e-07	4.57e-05
negative regulation of epithelial cell proliferation (GO:0050680)	132	12	1.82	+	6.58	6.82e-07	4.59e-05
cellular response to oxygen-containing compound (GO:1901701)	1080	37	14.92	+	2.48	6.94e-07	4.63e-05
maternal process involved in female pregnancy (GO:0060135)	66	9	0.91	+	9.87	8.16e-07	5.43e-05
generation of neurons (GO:0048699)	1565	47	21.62	+	2.17	8.35e-07	5.53e-05
response to chemical (GO:0042221)	4520	99	62.43	+	1.59	8.63e-07	5.69e-05
artery development (GO:0060840)	88	10	1.22	+	8.23	9.18e-07	6.03e-05
regulation of mesenchymal cell proliferation (GO:0010464)	33	7	0.46	+	15.36	1.03e-06	6.67e-05
positive regulation of transcription from RNA polymerase II promoter in response to stress (GO:0036003)	33	7	0.46	+	15.36	1.03e-06	6.7e-05
bone morphogenesis (GO:0060349)	113	11	1.56	+	7.05	1.07e-06	6.94e-05
in utero embryonic development (GO:0001701)	393	20	5.43	+	3.68	1.11e-06	7.1e-05
eye development (GO:0001654)	357	19	4.93	+	3.85	1.11e-06	7.12e-05
middle ear morphogenesis (GO:0042474)	20	6	0.28	+	21.72	1.11e-06	7.12e-05
digestive system development (GO:0055123)	140	12	1.93	+	6.21	1.22e-06	7.73e-05
organic substance biosynthetic process (GO:1901576)	2892	71	39.95	+	1.78	1.28e-06	8.13e-05
head development (GO:0060322)	802	30	11.08	+	2.71	1.3e-06	8.17e-05
visual system development (GO:0150063)	361	19	4.99	+	3.81	1.29e-06	8.17e-05
myeloid cell differentiation (GO:0030099)	228	15	3.15	+	4.76	1.34e-06	8.37e-05
regulation of DNA-binding transcription factor activity (GO:0051090)	436	21	6.02	+	3.49	1.38e-06	8.62e-05
mesoderm morphogenesis (GO:0048332)	71	9	0.98	+	9.18	1.42e-06	8.82e-05
cardiac chamber development (GO:0003205)	171	13	2.36	+	5.5	1.54e-06	9.51e-05
response to hydrogen peroxide (GO:0042542)	119	11	1.64	+	6.69	1.72e-06	0.000106
outflow tract morphogenesis (GO:0003151)	73	9	1.01	+	8.93	1.75e-06	0.000107
embryonic skeletal joint morphogenesis (GO:0060272)	11	5	0.15	+	32.91	1.75e-06	0.000108
circadian rhythm (GO:0007623)	146	12	2.02	+	5.95	1.83e-06	0.000111
neurogenesis (GO:0022008)	1669	48	23.05	+	2.08	1.85e-06	0.000112
odontogenesis (GO:0042476)	120	11	1.66	+	6.64	1.85e-06	0.000112
cellular response to stress (GO:0033554)	1769	50	24.43	+	2.05	2.03e-06	0.000123
organic cyclic compound metabolic process (GO:1901360)	3282	77	45.33	+	1.7	2.07e-06	0.000124
sex differentiation (GO:0007548)	269	16	3.72	+	4.31	2.06e-06	0.000124
nephron epithelium development (GO:0072009)	98	10	1.35	+	7.39	2.25e-06	0.000134
regulation of animal organ formation (GO:0003156)	38	7	0.52	+	13.34	2.36e-06	0.00014
positive regulation of transcription from RNA polymerase II promoter in response to endoplasmic reticulum stress (GO:1990440)	12	5	0.17	+	30.17	2.45e-06	0.000145
hemopoiesis (GO:0030097)	574	24	7.93	+	3.03	2.61e-06	0.000153
diencephalon development (GO:0021536)	77	9	1.06	+	8.46	2.62e-06	0.000153
mesoderm development (GO:0007498)	125	11	1.73	+	6.37	2.68e-06	0.000155
mesenchymal cell differentiation (GO:0048762)	153	12	2.11	+	5.68	2.88e-06	0.000167
osteoblast differentiation (GO:0001649)	127	11	1.75	+	6.27	3.09e-06	0.000178
gonad development (GO:0008406)	214	14	2.96	+	4.74	3.21e-06	0.000184
cardiac chamber morphogenesis (GO:0003206)	128	11	1.77	+	6.22	3.31e-06	0.000188
regulation of DNA binding (GO:0051101)	128	11	1.77	+	6.22	3.31e-06	0.000189
positive regulation of mesenchymal cell proliferation (GO:0002053)	25	6	0.35	+	17.38	3.36e-06	0.00019
cell maturation (GO:0048469)	156	12	2.15	+	5.57	3.48e-06	0.000196
biosynthetic process (GO:0009058)	2970	71	41.02	+	1.73	3.87e-06	0.000217
placenta development (GO:0001890)	158	12	2.18	+	5.5	3.93e-06	0.00022
somite development (GO:0061053)	82	9	1.13	+	7.95	4.21e-06	0.000234
renal tubule development (GO:0061326)	82	9	1.13	+	7.95	4.21e-06	0.000235
development of primary sexual characteristics (GO:0045137)	220	14	3.04	+	4.61	4.34e-06	0.00024
embryonic skeletal joint development (GO:0072498)	14	5	0.19	+	25.86	4.51e-06	0.000248
chondrocyte differentiation (GO:0002062)	83	9	1.15	+	7.85	4.61e-06	0.000253
pituitary gland development (GO:0021983)	43	7	0.59	+	11.79	4.9e-06	0.000268
endocardial cushion development (GO:0003197)	45	7	0.62	+	11.26	6.41e-06	0.000347
ossification (GO:0001503)	264	15	3.65	+	4.11	7.27e-06	0.000392
ear development (GO:0043583)	231	14	3.19	+	4.39	7.36e-06	0.000394
anatomical structure maturation (GO:0071695)	199	13	2.75	+	4.73	7.33e-06	0.000394
somitogenesis (GO:0001756)	66	8	0.91	+	8.78	7.45e-06	0.000398
respiratory system development (GO:0060541)	200	13	2.76	+	4.71	7.71e-06	0.00041
regulation of vasculature development (GO:1901342)	337	17	4.65	+	3.65	8.04e-06	0.000426
regulation of osteoblast differentiation (GO:0045667)	115	10	1.59	+	6.3	8.42e-06	0.000445
positive regulation of animal organ morphogenesis (GO:0110110)	90	9	1.24	+	7.24	8.46e-06	0.000446
developmental process involved in reproduction (GO:0003006)	974	32	13.45	+	2.38	8.57e-06	0.00045
negative regulation of hemopoiesis (GO:1903707)	143	11	1.98	+	5.57	8.89e-06	0.000465
regulation of angiogenesis (GO:0045765)	304	16	4.2	+	3.81	9.01e-06	0.000468
bone development (GO:0060348)	203	13	2.8	+	4.64	8.97e-06	0.000468
renal tubule morphogenesis (GO:0061333)	68	8	0.94	+	8.52	9.11e-06	0.000472
negative regulation of response to stimulus (GO:0048585)	1836	49	25.36	+	1.93	9.63e-06	0.000498
mesoderm formation (GO:0001707)	69	8	0.95	+	8.39	1e-05	0.000517
developmental maturation (GO:0021700)	238	14	3.29	+	4.26	1.01e-05	0.00052
brain development (GO:0007420)	757	27	10.46	+	2.58	1.04e-05	0.000533
endochondral bone morphogenesis (GO:0060350)	71	8	0.98	+	8.16	1.22e-05	0.00062
regulation of transcription involved in cell fate commitment (GO:0060850)	18	5	0.25	+	20.11	1.25e-05	0.000634
negative regulation of neuron apoptotic process (GO:0043524)	150	11	2.07	+	5.31	1.36e-05	0.000687
regulation of neurogenesis (GO:0050767)	840	29	11.6	+	2.5	1.4e-05	0.000705
regulation of nervous system development (GO:0051960)	952	31	13.15	+	2.36	1.4e-05	0.000706
cellular response to ketone (GO:1901655)	97	9	1.34	+	6.72	1.48e-05	0.000742
pattern specification involved in kidney development (GO:0061004)	8	4	0.11	+	36.2	1.53e-05	0.00076
regulation of neuron apoptotic process (GO:0043523)	214	13	2.96	+	4.4	1.52e-05	0.000761
renal system pattern specification (GO:0072048)	8	4	0.11	+	36.2	1.53e-05	0.000762
epithelial cell differentiation (GO:0030855)	685	25	9.46	+	2.64	1.55e-05	0.000766
regulation of DNA-templated transcription in response to stress (GO:0043620)	126	10	1.74	+	5.75	1.77e-05	0.000872
regulation of cell development (GO:0060284)	966	31	13.34	+	2.32	1.79e-05	0.000881
nephron development (GO:0072006)	127	10	1.75	+	5.7	1.89e-05	0.000924
regulation of transcription regulatory region DNA binding (GO:2000677)	55	7	0.76	+	9.21	2.1e-05	0.00102
forebrain development (GO:0030900)	404	18	5.58	+	3.23	2.16e-05	0.00104
male sex differentiation (GO:0046661)	158	11	2.18	+	5.04	2.14e-05	0.00104
cardiac ventricle development (GO:0003231)	129	10	1.78	+	5.61	2.14e-05	0.00104
gland morphogenesis (GO:0022612)	102	9	1.41	+	6.39	2.14e-05	0.00104
regulation of secondary heart field cardioblast proliferation (GO:0003266)	9	4	0.12	+	32.18	2.19e-05	0.00104
negative regulation of cholesterol storage (GO:0010887)	9	4	0.12	+	32.18	2.19e-05	0.00105
semicircular canal development (GO:0060872)	9	4	0.12	+	32.18	2.19e-05	0.00105
nephron tubule development (GO:0072080)	78	8	1.08	+	7.43	2.28e-05	0.00108
positive regulation of fatty acid metabolic process (GO:0045923)	37	6	0.51	+	11.74	2.42e-05	0.00114
embryonic eye morphogenesis (GO:0048048)	37	6	0.51	+	11.74	2.42e-05	0.00115
cellular response to peptide (GO:1901653)	334	16	4.61	+	3.47	2.71e-05	0.00127
embryonic heart tube development (GO:0035050)	80	8	1.1	+	7.24	2.7e-05	0.00127
maternal placenta development (GO:0001893)	38	6	0.52	+	11.43	2.77e-05	0.00129
regulation of fat cell differentiation (GO:0045598)	134	10	1.85	+	5.4	2.91e-05	0.00135
odontogenesis of dentin-containing tooth (GO:0042475)	81	8	1.12	+	7.15	2.93e-05	0.00135
regulation of endothelial cell migration (GO:0010594)	164	11	2.27	+	4.86	2.95e-05	0.00136
regulation of cardioblast proliferation (GO:0003264)	10	4	0.14	+	28.96	3.03e-05	0.0014
regulation of striated muscle tissue development (GO:0016202)	135	10	1.86	+	5.36	3.08e-05	0.00141
male gonad development (GO:0008584)	135	10	1.86	+	5.36	3.08e-05	0.00141
response to stress (GO:0006950)	3635	79	50.21	+	1.57	3.12e-05	0.00142
regulation of ossification (GO:0030278)	197	12	2.72	+	4.41	3.16e-05	0.00143
cellular nitrogen compound metabolic process (GO:0034641)	3464	76	47.85	+	1.59	3.16e-05	0.00144
regulation of neuron differentiation (GO:0045664)	672	24	9.28	+	2.59	3.22e-05	0.00145
regulation of smooth muscle cell proliferation (GO:0048660)	136	10	1.88	+	5.32	3.27e-05	0.00147
development of primary male sexual characteristics (GO:0046546)	136	10	1.88	+	5.32	3.27e-05	0.00147
response to cytokine (GO:0034097)	1121	34	15.48	+	2.2	3.37e-05	0.00151
reproductive process (GO:0022414)	1441	40	19.9	+	2.01	3.45e-05	0.00153
regulation of receptor biosynthetic process (GO:0010869)	23	5	0.32	+	15.74	3.45e-05	0.00154
reproduction (GO:0000003)	1444	40	19.94	+	2.01	3.54e-05	0.00157
negative regulation of signal transduction (GO:0009968)	1284	37	17.73	+	2.09	3.58e-05	0.00158
regulation of muscle tissue development (GO:1901861)	138	10	1.91	+	5.25	3.68e-05	0.00162
regulation of muscle organ development (GO:0048634)	139	10	1.92	+	5.21	3.89e-05	0.00171
forebrain neuron fate commitment (GO:0021877)	11	4	0.15	+	26.33	4.09e-05	0.00179
neural crest cell differentiation (GO:0014033)	86	8	1.19	+	6.73	4.35e-05	0.0019
negative regulation of epithelial cell differentiation (GO:0030857)	42	6	0.58	+	10.34	4.61e-05	0.00199
cell fate determination (GO:0001709)	42	6	0.58	+	10.34	4.61e-05	0.002
regulation of DNA-templated transcription, initiation (GO:2000142)	42	6	0.58	+	10.34	4.61e-05	0.002
thyroid gland development (GO:0030878)	25	5	0.35	+	14.48	4.89e-05	0.00211
positive regulation of ossification (GO:0045778)	88	8	1.22	+	6.58	5.06e-05	0.00217
nephron tubule morphogenesis (GO:0072078)	64	7	0.88	+	7.92	5.11e-05	0.00219
regulation of cold-induced thermogenesis (GO:0120161)	144	10	1.99	+	5.03	5.16e-05	0.0022
response to acid chemical (GO:0001101)	355	16	4.9	+	3.26	5.45e-05	0.00232
camera-type eye development (GO:0043010)	317	15	4.38	+	3.43	5.52e-05	0.00234
circadian regulation of gene expression (GO:0032922)	65	7	0.9	+	7.8	5.6e-05	0.00237
negative regulation of cell communication (GO:0010648)	1428	39	19.72	+	1.98	5.71e-05	0.00241
formation of primary germ layer (GO:0001704)	117	9	1.62	+	5.57	5.85e-05	0.00246
cell differentiation involved in kidney development (GO:0061005)	44	6	0.61	+	9.87	5.83e-05	0.00246
negative regulation of signaling (GO:0023057)	1432	39	19.78	+	1.97	5.95e-05	0.00249
nephron epithelium morphogenesis (GO:0072088)	66	7	0.91	+	7.68	6.12e-05	0.00256
negative regulation of neuron death (GO:1901215)	213	12	2.94	+	4.08	6.47e-05	0.00269
nephron morphogenesis (GO:0072028)	67	7	0.93	+	7.56	6.68e-05	0.00277
regulation of apoptotic process involved in development (GO:1904748)	13	4	0.18	+	22.28	6.98e-05	0.00287
cellular response to acid chemical (GO:0071229)	215	12	2.97	+	4.04	7.04e-05	0.00288
regulation of transcription from RNA polymerase II promoter in response to stress (GO:0043618)	120	9	1.66	+	5.43	7.02e-05	0.00288
regulation of apoptotic process involved in morphogenesis (GO:1902337)	13	4	0.18	+	22.28	6.98e-05	0.00288
spinal cord motor neuron cell fate specification (GO:0021520)	13	4	0.18	+	22.28	6.98e-05	0.00289
cellular response to chemical stress (GO:0062197)	289	14	3.99	+	3.51	7.69e-05	0.00313
cartilage morphogenesis (GO:0060536)	28	5	0.39	+	12.93	7.87e-05	0.0032
response to mechanical stimulus (GO:0009612)	218	12	3.01	+	3.99	7.98e-05	0.00323
cellular response to antibiotic (GO:0071236)	123	9	1.7	+	5.3	8.39e-05	0.00339
luteinizing hormone secretion (GO:0032275)	4	3	0.06	+	54.3	8.41e-05	0.00339
multi-multicellular organism process (GO:0044706)	220	12	3.04	+	3.95	8.67e-05	0.00348
cell migration involved in heart development (GO:0060973)	14	4	0.19	+	20.69	8.88e-05	0.00355
regulation of binding (GO:0051098)	374	16	5.17	+	3.1	9.77e-05	0.00389
regulation of response to stress (GO:0080134)	1625	42	22.44	+	1.87	9.87e-05	0.00392
female pregnancy (GO:0007565)	189	11	2.61	+	4.21	9.9e-05	0.00392
cardiac ventricle morphogenesis (GO:0003208)	72	7	0.99	+	7.04	0.000102	0.00399
cellular response to hydrogen peroxide (GO:0070301)	72	7	0.99	+	7.04	0.000102	0.004
regulation of organ growth (GO:0046620)	98	8	1.35	+	5.91	0.000102	0.00402
regulation of epithelial cell migration (GO:0010632)	226	12	3.12	+	3.84	0.00011	0.00431
negative regulation of pri-miRNA transcription by RNA polymerase II (GO:1902894)	15	4	0.21	+	19.31	0.000111	0.00432
response to laminar fluid shear stress (GO:0034616)	15	4	0.21	+	19.31	0.000111	0.00433
regulation of vascular smooth muscle cell proliferation (GO:1904705)	51	6	0.7	+	8.52	0.000123	0.00475
gonadotropin secretion (GO:0032274)	5	3	0.07	+	43.44	0.000133	0.00514
response to reactive oxygen species (GO:0000302)	196	11	2.71	+	4.06	0.000134	0.00516
positive regulation of fatty acid oxidation (GO:0046321)	16	4	0.22	+	18.1	0.000138	0.00527
positive regulation of DNA-templated transcription, initiation (GO:2000144)	32	5	0.44	+	11.31	0.000138	0.00528
regulation of cholesterol storage (GO:0010885)	16	4	0.22	+	18.1	0.000138	0.00528
negative regulation of vasculature development (GO:1901343)	132	9	1.82	+	4.94	0.000139	0.0053
neural crest cell development (GO:0014032)	77	7	1.06	+	6.58	0.00015	0.00568
cellular response to organonitrogen compound (GO:0071417)	606	21	8.37	+	2.51	0.000151	0.00572
regulation of cellular response to stress (GO:0080135)	740	24	10.22	+	2.35	0.000159	0.00602
mesenchymal cell proliferation (GO:0010463)	17	4	0.23	+	17.04	0.000168	0.00629
regulation of cell proliferation involved in heart morphogenesis (GO:2000136)	17	4	0.23	+	17.04	0.000168	0.0063
nephron tubule formation (GO:0072079)	17	4	0.23	+	17.04	0.000168	0.00632
response to drug (GO:0042493)	1030	30	14.23	+	2.11	0.000174	0.00649
cellular response to cytokine stimulus (GO:0071345)	1031	30	14.24	+	2.11	0.000176	0.00653
endocardial cushion morphogenesis (GO:0003203)	34	5	0.47	+	10.65	0.000179	0.0066
embryonic digestive tract development (GO:0048566)	34	5	0.47	+	10.65	0.000179	0.00661
mesonephric tubule morphogenesis (GO:0072171)	55	6	0.76	+	7.9	0.00018	0.00663
neuron fate specification (GO:0048665)	34	5	0.47	+	10.65	0.000179	0.00663
angiogenesis (GO:0001525)	316	14	4.36	+	3.21	0.000188	0.00691
response to peptide (GO:1901652)	483	18	6.67	+	2.7	0.000192	0.00706
negative regulation of receptor biosynthetic process (GO:0010871)	6	3	0.08	+	36.2	0.000198	0.00721
negative regulation of apoptotic process involved in development (GO:1904746)	6	3	0.08	+	36.2	0.000198	0.00723
negative regulation of apoptotic process involved in morphogenesis (GO:1902338)	6	3	0.08	+	36.2	0.000198	0.00724
stem cell development (GO:0048864)	81	7	1.12	+	6.26	0.000201	0.00728
mesenchymal cell development (GO:0014031)	81	7	1.12	+	6.26	0.000201	0.00729
response to fluid shear stress (GO:0034405)	35	5	0.48	+	10.34	0.000202	0.00729
mammary gland epithelial cell differentiation (GO:0060644)	18	4	0.25	+	16.09	0.000203	0.00729
negative regulation of animal organ morphogenesis (GO:0110111)	35	5	0.48	+	10.34	0.000202	0.00731
retinoic acid receptor signaling pathway (GO:0048384)	18	4	0.25	+	16.09	0.000203	0.00731
kidney mesenchyme development (GO:0072074)	18	4	0.25	+	16.09	0.000203	0.00733
regulation of neuron death (GO:1901214)	320	14	4.42	+	3.17	0.000213	0.0076
lung development (GO:0030324)	173	10	2.39	+	4.18	0.000215	0.00767
regulation of muscle adaptation (GO:0043502)	83	7	1.15	+	6.11	0.000231	0.0082
regulation of apoptotic signaling pathway (GO:2001233)	406	16	5.61	+	2.85	0.00024	0.0085
cardiocyte differentiation (GO:0035051)	112	8	1.55	+	5.17	0.000242	0.00856
response to retinoic acid (GO:0032526)	112	8	1.55	+	5.17	0.000242	0.00858
cellular response to fluid shear stress (GO:0071498)	19	4	0.26	+	15.24	0.000244	0.00858
kidney morphogenesis (GO:0060993)	84	7	1.16	+	6.03	0.000247	0.00866
negative regulation of myeloid cell differentiation (GO:0045638)	84	7	1.16	+	6.03	0.000247	0.00868
respiratory tube development (GO:0030323)	177	10	2.44	+	4.09	0.000256	0.00894
positive regulation of DNA binding (GO:0043388)	59	6	0.81	+	7.36	0.000256	0.00894
positive regulation of small molecule metabolic process (GO:0062013)	145	9	2	+	4.49	0.00027	0.00941
limbic system development (GO:0021761)	114	8	1.57	+	5.08	0.000271	0.00943
positive regulation of epithelial cell differentiation (GO:0030858)	60	6	0.83	+	7.24	0.000278	0.00964
semicircular canal morphogenesis (GO:0048752)	7	3	0.1	+	31.03	0.00028	0.00969
ER-nucleus signaling pathway (GO:0006984)	38	5	0.52	+	9.53	0.000286	0.00987
positive regulation of chondrocyte differentiation (GO:0032332)	20	4	0.28	+	14.48	0.000289	0.00997
