# Supplementary material for: Human transcription factors responsive to initial reprogramming predominantly undergo legitimate reprogramming during fibroblast conversion to iPSCs
Source: Sci Rep. 2020 Nov 12;10:19710. doi: 10.1038/s41598-020-76705-y (PMC7661723; doi:10.1038/s41598-020-76705-y)
Supplement: Supplementary file 8 — Supplementary Table S7. [file 41598_2020_76705_MOESM8_ESM.xlsx]

## Sheet: Sheet1
GO biological process complete	Homo sapiens - REFLIST (20851)	Client Text Box Input (312)	Client Text Box Input (expected)	Client Text Box Input (over/under)	Client Text Box Input (fold Enrichment)	Client Text Box Input (raw P-value)	Client Text Box Input (FDR)
biological_process (GO:0008150)	17810	293	266.5	+	1.1	4.55e-06	0.000672
regulation of macromolecule metabolic process (GO:0060255)	6215	288	93	+	3.1	2.9e-118	3.57e-115
regulation of cellular metabolic process (GO:0031323)	6284	288	94.03	+	3.06	5.81e-117	6.62e-114
regulation of metabolic process (GO:0019222)	6772	288	101.33	+	2.84	3.67e-108	3.9e-105
regulation of cellular process (GO:0050794)	11288	288	168.91	+	1.71	4.97e-49	2.94e-46
regulation of biological process (GO:0050789)	11825	288	176.94	+	1.63	5.76e-44	2.87e-41
biological regulation (GO:0065007)	12525	288	187.42	+	1.54	9.05e-38	3.61e-35
regulation of nitrogen compound metabolic process (GO:0051171)	5891	287	88.15	+	3.26	3.94e-123	5.71e-120
regulation of primary metabolic process (GO:0080090)	6077	287	90.93	+	3.16	1.75e-119	2.33e-116
regulation of cellular macromolecule biosynthetic process (GO:2000112)	3929	286	58.79	+	4.86	3.55e-169	1.13e-165
regulation of macromolecule biosynthetic process (GO:0010556)	4069	286	60.89	+	4.7	4.54e-165	1.21e-161
regulation of cellular biosynthetic process (GO:0031326)	4217	286	63.1	+	4.53	7.04e-161	1.41e-157
regulation of biosynthetic process (GO:0009889)	4297	286	64.3	+	4.45	1.13e-158	2e-155
regulation of nucleobase-containing compound metabolic process (GO:0019219)	4065	285	60.83	+	4.69	1.43e-163	3.25e-160
regulation of gene expression (GO:0010468)	4494	285	67.25	+	4.24	7.45e-152	1.19e-148
regulation of RNA metabolic process (GO:0051252)	3807	284	56.97	+	4.99	1.34e-169	5.33e-166
regulation of nucleic acid-templated transcription (GO:1903506)	3536	282	52.91	+	5.33	6.69e-175	5.34e-171
regulation of transcription, DNA-templated (GO:0006355)	3469	282	51.91	+	5.43	4.19e-177	6.69e-173
regulation of RNA biosynthetic process (GO:2001141)	3541	282	52.99	+	5.32	9.73e-175	5.18e-171
regulation of transcription by RNA polymerase II (GO:0006357)	2264	168	33.88	+	4.96	8.52e-76	8.5e-73
negative regulation of biological process (GO:0048519)	5541	139	82.91	+	1.68	1.74e-11	4.87e-09
positive regulation of biological process (GO:0048518)	6278	138	93.94	+	1.47	2.1e-07	3.81e-05
negative regulation of cellular process (GO:0048523)	4888	137	73.14	+	1.87	3.45e-15	1.02e-12
positive regulation of cellular process (GO:0048522)	5725	136	85.66	+	1.59	1.42e-09	3.2e-07
negative regulation of macromolecule metabolic process (GO:0010605)	2712	126	40.58	+	3.1	9.19e-33	3.41e-30
negative regulation of metabolic process (GO:0009892)	2976	126	44.53	+	2.83	5.92e-29	2.15e-26
positive regulation of metabolic process (GO:0009893)	3716	126	55.6	+	2.27	2.85e-20	9.48e-18
developmental process (GO:0032502)	5918	126	88.55	+	1.42	6.58e-06	0.000898
positive regulation of macromolecule metabolic process (GO:0010604)	3417	125	51.13	+	2.44	6.01e-23	2.09e-20
negative regulation of cellular metabolic process (GO:0031324)	2610	124	39.05	+	3.18	4.69e-33	1.78e-30
negative regulation of nitrogen compound metabolic process (GO:0051172)	2413	123	36.11	+	3.41	1.24e-35	4.83e-33
positive regulation of nitrogen compound metabolic process (GO:0051173)	3239	123	48.47	+	2.54	8.4e-24	2.98e-21
positive regulation of cellular metabolic process (GO:0031325)	3405	123	50.95	+	2.41	6.92e-22	2.35e-19
positive regulation of gene expression (GO:0010628)	2038	123	30.5	+	4.03	8.72e-43	3.87e-40
positive regulation of nucleobase-containing compound metabolic process (GO:0045935)	1914	121	28.64	+	4.22	6.07e-44	2.94e-41
negative regulation of macromolecule biosynthetic process (GO:0010558)	1511	120	22.61	+	5.31	2.42e-53	1.84e-50
negative regulation of cellular biosynthetic process (GO:0031327)	1570	120	23.49	+	5.11	1.13e-51	7.55e-49
negative regulation of biosynthetic process (GO:0009890)	1600	120	23.94	+	5.01	7.55e-51	4.82e-48
positive regulation of RNA metabolic process (GO:0051254)	1748	120	26.16	+	4.59	4.96e-47	2.64e-44
positive regulation of macromolecule biosynthetic process (GO:0010557)	1934	120	28.94	+	4.15	9.91e-43	4.27e-40
positive regulation of cellular biosynthetic process (GO:0031328)	2027	120	30.33	+	3.96	9.27e-41	3.9e-38
positive regulation of biosynthetic process (GO:0009891)	2059	120	30.81	+	3.89	4.18e-40	1.71e-37
negative regulation of nucleobase-containing compound metabolic process (GO:0045934)	1486	119	22.24	+	5.35	3.42e-53	2.48e-50
negative regulation of RNA metabolic process (GO:0051253)	1382	118	20.68	+	5.71	1.91e-55	1.52e-52
positive regulation of nucleic acid-templated transcription (GO:1903508)	1658	118	24.81	+	4.76	1.2e-47	6.83e-45
positive regulation of RNA biosynthetic process (GO:1902680)	1659	118	24.82	+	4.75	1.27e-47	6.99e-45
anatomical structure development (GO:0048856)	5469	117	81.83	+	1.43	1.74e-05	0.00208
negative regulation of nucleic acid-templated transcription (GO:1903507)	1286	117	19.24	+	6.08	1.22e-57	1.15e-54
negative regulation of RNA biosynthetic process (GO:1902679)	1288	117	19.27	+	6.07	1.42e-57	1.26e-54
positive regulation of transcription, DNA-templated (GO:0045893)	1560	117	23.34	+	5.01	2.17e-49	1.33e-46
negative regulation of cellular macromolecule biosynthetic process (GO:2000113)	1428	116	21.37	+	5.43	2.9e-52	2.01e-49
negative regulation of gene expression (GO:0010629)	1773	116	26.53	+	4.37	3.02e-43	1.42e-40
multicellular organism development (GO:0007275)	5080	114	76.01	+	1.5	2.15e-06	0.000336
negative regulation of transcription, DNA-templated (GO:0045892)	1233	113	18.45	+	6.12	1.02e-55	8.54e-53
positive regulation of transcription by RNA polymerase II (GO:0045944)	1224	101	18.32	+	5.51	2.57e-45	1.32e-42
cellular developmental process (GO:0048869)	3798	90	56.83	+	1.58	5.91e-06	0.000813
cell differentiation (GO:0030154)	3744	89	56.02	+	1.59	5.37e-06	0.000765
negative regulation of transcription by RNA polymerase II (GO:0000122)	892	86	13.35	+	6.44	6.95e-43	3.17e-40
anatomical structure morphogenesis (GO:0009653)	2181	59	32.63	+	1.81	1.02e-05	0.00131
regulation of cell differentiation (GO:0045595)	1857	52	27.79	+	1.87	1.45e-05	0.00173
tissue development (GO:0009888)	1789	51	26.77	+	1.91	1.04e-05	0.00132
embryo development (GO:0009790)	1016	41	15.2	+	2.7	1.54e-08	3.23e-06
epithelium development (GO:0060429)	1121	39	16.77	+	2.33	1.76e-06	0.000281
nucleobase-containing compound biosynthetic process (GO:0034654)	1118	36	16.73	+	2.15	2.27e-05	0.00265
heterocycle biosynthetic process (GO:0018130)	1191	36	17.82	+	2.02	7.66e-05	0.00736
transcription, DNA-templated (GO:0006351)	663	35	9.92	+	3.53	2.88e-10	7.3e-08
nucleic acid-templated transcription (GO:0097659)	664	35	9.94	+	3.52	3e-10	7.47e-08
RNA biosynthetic process (GO:0032774)	676	35	10.12	+	3.46	4.71e-10	1.12e-07
animal organ morphogenesis (GO:0009887)	973	34	14.56	+	2.34	1e-05	0.00129
central nervous system development (GO:0007417)	1001	33	14.98	+	2.2	2.96e-05	0.00335
developmental process involved in reproduction (GO:0003006)	974	33	14.57	+	2.26	1.97e-05	0.00231
anatomical structure formation involved in morphogenesis (GO:0048646)	898	30	13.44	+	2.23	6.25e-05	0.00631
embryo development ending in birth or egg hatching (GO:0009792)	673	30	10.07	+	2.98	2.07e-07	3.8e-05
chordate embryonic development (GO:0043009)	655	29	9.8	+	2.96	3.82e-07	6.35e-05
transcription by RNA polymerase II (GO:0006366)	505	28	7.56	+	3.71	7.12e-09	1.56e-06
chromatin organization (GO:0006325)	693	26	10.37	+	2.51	2.61e-05	0.00302
in utero embryonic development (GO:0001701)	393	22	5.88	+	3.74	2.65e-07	4.5e-05
embryonic morphogenesis (GO:0048598)	581	22	8.69	+	2.53	9.7e-05	0.00922
pattern specification process (GO:0007389)	432	20	6.46	+	3.09	1.41e-05	0.00171
morphogenesis of an epithelium (GO:0002009)	440	19	6.58	+	2.89	5.68e-05	0.00581
embryonic organ development (GO:0048568)	447	19	6.69	+	2.84	6.94e-05	0.00676
regionalization (GO:0003002)	336	18	5.03	+	3.58	5.89e-06	0.000817
epithelial tube morphogenesis (GO:0060562)	311	18	4.65	+	3.87	2.12e-06	0.000335
stem cell population maintenance (GO:0019827)	140	15	2.09	+	7.16	1.03e-08	2.22e-06
maintenance of cell number (GO:0098727)	142	15	2.12	+	7.06	1.22e-08	2.61e-06
glial cell differentiation (GO:0010001)	179	13	2.68	+	4.85	5.85e-06	0.000826
anterior/posterior pattern specification (GO:0009952)	216	13	3.23	+	4.02	3.81e-05	0.00414
gliogenesis (GO:0042063)	230	13	3.44	+	3.78	7e-05	0.00677
cardiac chamber development (GO:0003205)	171	12	2.56	+	4.69	1.84e-05	0.00218
somatic stem cell population maintenance (GO:0035019)	67	12	1	+	11.97	1.81e-09	4.01e-07
regulation of DNA binding (GO:0051101)	128	11	1.92	+	5.74	7.02e-06	0.00095
tube formation (GO:0035148)	151	11	2.26	+	4.87	2.98e-05	0.00334
neural tube development (GO:0021915)	166	11	2.48	+	4.43	6.68e-05	0.00663
stem cell differentiation (GO:0048863)	158	11	2.36	+	4.65	4.39e-05	0.00458
regulation of gliogenesis (GO:0014013)	124	10	1.86	+	5.39	3.06e-05	0.00341
endocrine system development (GO:0035270)	125	10	1.87	+	5.35	3.26e-05	0.00359
cardiac chamber morphogenesis (GO:0003206)	128	10	1.92	+	5.22	3.93e-05	0.00421
epithelial tube formation (GO:0072175)	135	10	2.02	+	4.95	5.99e-05	0.00609
regulation of cell cycle arrest (GO:0071156)	110	9	1.65	+	5.47	6.86e-05	0.00672
negative regulation of DNA binding (GO:0043392)	56	7	0.84	+	8.35	3.86e-05	0.00416
pituitary gland development (GO:0021983)	43	6	0.64	+	9.33	8.03e-05	0.00767
ascending aorta morphogenesis (GO:0035910)	4	3	0.06	+	50.12	0.000106	0.00992
midbrain-hindbrain boundary morphogenesis (GO:0021555)	4	3	0.06	+	50.12	0.000106	0.00998
