# Supplementary material for: Human transcription factors responsive to initial reprogramming predominantly undergo legitimate reprogramming during fibroblast conversion to iPSCs
Source: Sci Rep. 2020 Nov 12;10:19710. doi: 10.1038/s41598-020-76705-y (PMC7661723; doi:10.1038/s41598-020-76705-y)
Supplement: Supplementary file 9 — Supplementary Table S8. [file 41598_2020_76705_MOESM9_ESM.xlsx]

## Sheet: Sheet1
ensembl	baseMean_GFP_OSKM	log2FoldChange-GFP_OSKM	pvalue-GFP-OSKM	padj-GFP-OSKM	pvalue-bj_oskm	padj-bj_oskm	pvalue-esc_bj	padj-esc_bj	external_gene.x	description	chromosome_name	start_position	end_position	strand	AcGFP_CGTACG_L005	AcGFP72_CGTACG_L008	BJ_EGFP_48h_CAGCGT_L005	BJ_EGFP_72h_CCGAAG_L008	BJ_48h_CACTTC_L004	BJ_72h_CCAGTT_L007	BJ48_ATCACG_L001	BJ72_ATCACG_L004	H1_ESC_P41_ATGCCT_L007	H9_ESC_P43_AGTGGT_L001	hESC_GAGTGG_L005	OSKM48_GTTTCG_L002	OSKM72_GTTTCG_L005	ESC mean	GFP_mean	T_OSKM_48_72_mean	fibroblast_mean	OSKM/GFP	OSKM/fibroblast	GFP/OSKM	Fibroblast/OSKM	OSKM/ESC	Fibroblast/ESC
ENSG00000213676	4411.98	-0.56936	0.0216158	0.0766384	0.00437495	0.023095	2.22e-16	2.57e-15	ATF6B	activating transcription factor 6 beta [Source:HGNC Symbol;Acc:HGNC:2349]	6	32115264	32128253	-1	5543.97	4669.4	3952.68	2773.6	4625.3	4393.89	4773.88	4830.94	1307.81	1162.4	1536.17	3006.71	2700.75	1335.46	4234.91	2853.73	4656	0.673857	0.612914	1.48399	1.63155	2.13689	3.48644
ENSG00000187792	330.233	0.14518	0.556415	0.736577	0.328382	0.561336	2.55e-10	1.76e-09	ZNF70	zinc finger protein 70 [Source:HGNC Symbol;Acc:HGNC:13140]	22	23738678	23751092	-1	330.658	418.923	245.425	228.477	395.179	294.644	475.202	430.779	150.784	120.18	173.048	326.329	350.996	148.004	305.871	338.663	398.951	1.10721	0.848883	0.903172	1.17802	2.2882	2.69554
ENSG00000123933	5054.23	-0.164427	0.496026	0.690606	0.012172	0.0521698	3.16e-17	3.91e-16	MXD4	MAX dimerization protein 4 [Source:HGNC Symbol;Acc:HGNC:13906]	4	2247432	2262294	-1	5538.78	5347.79	3933.95	2744.7	6256.09	6470.99	5350.43	5770.1	2137.02	1683.24	1299.86	3744.4	4093.18	1706.71	4391.3	3918.79	5961.9	0.892397	0.657305	1.12058	1.52136	2.29611	3.49322
ENSG00000087510	868.233	-0.32715	0.57022	0.745589	0.265935	0.491837	0.000293184	0.000940501	TFAP2C	transcription factor AP-2 gamma [Source:HGNC Symbol;Acc:HGNC:11744]	20	56629302	56639283	1	646.396	823.654	1361.54	1558.56	1546.61	2197.2	628.551	1085.94	739.797	331.799	67.1085	755.883	993.866	379.568	1097.54	874.874	1364.57	0.797123	0.641134	1.25451	1.55974	2.30492	3.59507
ENSG00000028277	919.214	-0.546381	0.0931928	0.230719	0.338334	0.571329	1.15e-07	5.94e-07	POU2F2	POU class 2 homeobox 2 [Source:HGNC Symbol;Acc:HGNC:9213]	19	42086110	42196585	-1	1235.1	1223.07	897.625	1567.58	908.374	1377.96	843.099	1057.12	337.998	278.664	461.442	874.564	811.501	359.368	1230.85	843.032	1046.64	0.684921	0.805467	1.46002	1.24152	2.34588	2.91244
ENSG00000124151	2719.68	-0.10734	0.703089	0.839109	0.8269	0.923992	2.16e-07	1.08e-06	NCOA3	nuclear receptor coactivator 3 [Source:HGNC Symbol;Acc:HGNC:7670]	20	47501902	47656877	1	2870.56	3840.24	2033.41	2195.27	2805.24	1808.34	2860.51	3121.52	1057.82	778.766	1404.8	2286.96	2791.24	1080.46	2734.87	2539.1	2648.9	0.928417	0.958549	1.0771	1.04324	2.35002	2.45164
ENSG00000186660	4198.03	0.164042	0.240563	0.442538	0.462632	0.68699	2.58e-20	3.93e-19	ZFP91	ZFP91 zinc finger protein [Source:HGNC Symbol;Acc:HGNC:14983]	11	58579111	58621042	1	4091.85	4632.74	3872.82	4852.54	5036.44	4514.01	4139.39	4523.75	1949.32	1849.52	2355.51	5033.71	4743.79	2051.45	4362.49	4888.75	4553.4	1.12063	1.07365	0.892353	0.931404	2.38307	2.2196
ENSG00000119725	1583.13	-0.49166	0.0771941	0.201266	0.433069	0.6602	1.77e-05	6.9e-05	ZNF410	zinc finger protein 410 [Source:HGNC Symbol;Acc:HGNC:20144]	14	73886617	73932511	1	1524.34	1582.72	2040.59	3706.9	1081.03	1257.37	1566.06	1508.68	635.919	627.698	680.32	1530.37	1619.24	647.979	2213.64	1574.81	1353.28	0.711411	1.16369	1.40566	0.859334	2.43033	2.08847
ENSG00000167766	1661.03	0.300783	0.17546	0.358236	0.978357	0.99515	4.93e-11	3.64e-10	ZNF83	zinc finger protein 83 [Source:HGNC Symbol;Acc:HGNC:13158]	19	52594060	52690496	-1	1676.68	1716.9	1027.99	1207.86	1744.61	1462.65	2017.09	1738.13	699.478	896.266	531.531	1771.56	1695.96	709.092	1407.36	1733.76	1740.62	1.23193	0.996063	0.811735	1.00395	2.44505	2.45471
ENSG00000197343	3154.53	-0.054851	0.780371	0.887415	0.547888	0.752092	1.58e-11	1.22e-10	ZNF655	zinc finger protein 655 [Source:HGNC Symbol;Acc:HGNC:30899]	7	99558406	99576453	1	2764.22	2729.33	3253.98	4518.51	3138.41	2572.24	3399.78	2652.85	1231.59	1202.09	1467.79	3118.13	3267.08	1300.49	3316.51	3192.61	2940.82	0.962641	1.08562	1.03881	0.921134	2.45493	2.26132
ENSG00000130684	982.82	-0.167854	0.364675	0.575249	0.968548	0.990587	3.47e-15	3.66e-14	ZNF337	zinc finger protein 337 [Source:HGNC Symbol;Acc:HGNC:15809]	20	25674215	25696841	-1	887.178	984.808	1085.76	1502.72	1115.06	930.595	949.901	955.86	354.324	458.533	376.906	900.583	1086.22	396.588	1115.12	993.4	987.854	0.890849	1.00561	1.12252	0.994417	2.50487	2.49088
ENSG00000175105	858.802	-0.774174	0.0198978	0.0720487	0.611679	0.796007	2.79e-07	1.37e-06	ZNF654	zinc finger protein 654 [Source:HGNC Symbol;Acc:HGNC:25612]	3	88059274	88144665	1	780.889	825.596	1280.24	2006.3	1014.97	660.715	855.095	684.743	164.601	354.034	318.53	694.911	735.333	279.055	1223.26	715.122	803.881	0.584606	0.889587	1.71055	1.12412	2.56265	2.88073
ENSG00000187079	9154.01	-0.236425	0.554581	0.735325	0.473389	0.695692	3.02e-06	1.31e-05	TEAD1	TEA domain transcription factor 1 [Source:HGNC Symbol;Acc:HGNC:11714]	11	12674591	12944483	1	11399.6	11273.7	4039.2	6654.92	8414.16	3637.3	12801.2	9700.38	2348.94	2574.8	3341.09	7125.05	7036.72	2754.95	8341.87	7080.88	8638.26	0.848837	0.819712	1.17808	1.21994	2.57024	3.13554
ENSG00000177508	177.403	0.0771348	0.845589	0.925303	0.0869016	0.232208	2.09e-08	1.18e-07	IRX3	iroquois homeobox 3 [Source:HGNC Symbol;Acc:HGNC:14360]	16	54283304	54286763	-1	144.498	122.44	219.602	170.833	283.124	330.885	165.221	323.412	112.919	63.1851	24.7375	170.572	174.087	66.9473	164.343	172.33	275.661	1.0486	0.625151	0.953656	1.59961	2.57411	4.11758
ENSG00000182158	5731.09	0.211197	0.187086	0.373857	0.106793	0.270182	1.68e-31	4.91e-30	CREB3L2	cAMP responsive element binding protein 3 like 2 [Source:HGNC Symbol;Acc:HGNC:23720]	7	137874979	138002067	-1	5479.41	5455.97	4255.25	3753.3	7056.53	6537.41	6493.57	6140.6	2288.37	1876.17	2061.72	5545.62	5420.92	2075.42	4735.98	5483.27	6557.03	1.15779	0.836243	0.863715	1.19582	2.642	3.15937
ENSG00000065970	1216.85	-0.390614	0.0499572	0.145585	0.0757991	0.210199	2.62e-23	4.83e-22	FOXJ2	forkhead box J2 [Source:HGNC Symbol;Acc:HGNC:24818]	12	8032703	8055503	1	1307.21	1587.79	1064.41	1617.32	1241.96	1177.19	1495.62	1522.37	355.553	462.982	366.796	1108.8	1019.77	395.11	1394.18	1064.29	1359.28	0.763376	0.782975	1.30997	1.27718	2.69364	3.44026
ENSG00000136936	398.635	-0.137157	0.665891	0.81425	0.606846	0.793396	4.47e-06	1.89e-05	XPA	XPA, DNA damage recognition and repair factor [Source:HGNC Symbol;Acc:HGNC:12814]	9	97674909	97697357	-1	323.446	310.082	543.327	676.778	345.087	549.025	322.758	290.935	184.787	127.779	139.111	422.903	419.748	150.559	463.408	421.326	376.951	0.909189	1.11772	1.09988	0.894679	2.79841	2.50368
ENSG00000178951	2134.25	0.136762	0.424651	0.631243	0.104276	0.26519	1.76e-15	1.91e-14	ZBTB7A	zinc finger and BTB domain containing 7A [Source:HGNC Symbol;Acc:HGNC:18078]	19	4044364	4066945	-1	2089.59	2347.48	1804	2135.93	2101.4	1693.2	1676.51	2125.65	919.557	866.859	654.521	2246.08	2361.22	813.645	2094.25	2303.65	1899.19	1.09999	1.21296	0.9091	0.824427	2.83127	2.33418
ENSG00000177888	858.324	-0.24069	0.47189	0.670475	0.150656	0.340027	2.63e-12	2.17e-11	ZBTB41	zinc finger and BTB domain containing 41 [Source:HGNC Symbol;Acc:HGNC:24819]	1	197153680	197200542	-1	962.196	1105.53	486.191	564.552	942.738	483.067	1138.34	1115.98	164.833	232.373	248.584	686.513	633.181	215.263	779.616	659.847	920.029	0.846374	0.717202	1.18151	1.39431	3.0653	4.27397
ENSG00000088876	485.98	0.0973139	0.656108	0.807676	0.140015	0.324172	1.52e-10	1.07e-09	ZNF343	zinc finger protein 343 [Source:HGNC Symbol;Acc:HGNC:16017]	20	2481817	2524702	-1	392.279	460.816	463.433	709.789	413.716	407.298	518.643	393.725	216.445	165.066	147.563	542.774	541.359	176.358	506.579	542.066	433.346	1.07005	1.25089	0.934533	0.799432	3.07367	2.45719
ENSG00000163848	2168.52	0.195034	0.560393	0.739035	0.492294	0.709881	2.53e-06	1.1e-05	ZNF148	zinc finger protein 148 [Source:HGNC Symbol;Acc:HGNC:12933]	3	125225561	125375354	-1	2014.62	2499.38	1031.76	1602.32	1857.52	839.905	2150.83	2127.37	725.52	516.906	744.04	2003.88	2086.66	662.155	1787.02	2045.27	1743.9	1.14452	1.17281	0.873732	0.852652	3.08881	2.63368
ENSG00000171443	327.572	-0.261586	0.444674	0.649116	0.536802	0.744346	3.65e-09	2.24e-08	ZNF524	zinc finger protein 524 [Source:HGNC Symbol;Acc:HGNC:28322]	19	55600022	55603138	1	260.686	324.99	529.619	424.347	352.179	573.671	240.559	322.211	135.243	94.629	80.6217	311.547	329.759	103.498	384.91	320.653	372.155	0.833059	0.861612	1.20039	1.16062	3.09816	3.59577
ENSG00000169083	2442.35	-0.201066	0.624907	0.786761	0.122796	0.297104	3.44e-10	2.35e-09	AR	androgen receptor [Source:HGNC Symbol;Acc:HGNC:644]	X	67544032	67730619	1	2920.45	3441.75	1323.46	833.99	2966.75	1966.81	3210.55	3359.65	664.696	387.7	716.212	1892.34	1813.45	589.536	2129.91	1852.9	2875.94	0.869939	0.644275	1.14951	1.55213	3.14297	4.87831
ENSG00000116604	2711.16	-0.422031	0.162262	0.34043	0.552805	0.756019	8.06e-12	6.38e-11	MEF2D	myocyte enhancer factor 2D [Source:HGNC Symbol;Acc:HGNC:6997]	1	156463727	156500828	-1	2848.09	3908.55	2089.33	4407.06	2376.5	1944.69	2506.67	4371.31	792.281	745.062	823.399	2257.52	2689.16	786.914	3313.26	2473.34	2799.79	0.746498	0.883401	1.33959	1.13199	3.14309	3.55794
ENSG00000070444	2011.43	0.578115	0.190606	0.378362	0.229022	0.448842	0.00346928	0.00904916	MNT	MAX network transcriptional repressor [Source:HGNC Symbol;Acc:HGNC:7188]	17	2384060	2401118	-1	2230.26	3440.45	1059.11	1141.51	1673.32	905.944	2016.93	3532.57	828.962	721.995	1211.5	2788.4	3087.43	920.819	1967.83	2937.91	2032.19	1.49297	1.44569	0.669806	0.691712	3.19054	2.20694
ENSG00000116539	3545.6	0.16224	0.66742	0.815039	0.974392	0.993362	3.47e-07	1.69e-06	ASH1L	ASH1 like histone lysine methyltransferase [Source:HGNC Symbol;Acc:HGNC:19088]	1	155335268	155562807	-1	3701.38	4282.58	1345.71	2680.37	3718.62	1810.89	4037.47	3984.25	845.081	792.877	1486.06	3356.09	3364.31	1041.34	3002.51	3360.2	3387.81	1.11913	0.991852	0.893551	1.00822	3.2268	3.25331
ENSG00000166987	1892.79	0.381093	0.310871	0.521317	0.506864	0.721538	1.08e-05	4.36e-05	MBD6	methyl-CpG binding domain protein 6 [Source:HGNC Symbol;Acc:HGNC:20445]	12	57520710	57530148	1	2259.91	2507.98	961.012	1245.35	1163.11	1242.15	2382.09	2852.71	579.769	590.344	904.895	2242.17	2300.45	691.669	1743.56	2271.31	1910.01	1.30268	1.18916	0.767648	0.840931	3.28381	2.76146
ENSG00000173039	3098.54	-0.300809	0.1614	0.339236	0.606294	0.793103	2.81e-17	3.5e-16	RELA	RELA proto-oncogene, NF-kB subunit [Source:HGNC Symbol;Acc:HGNC:9955]	11	65653596	65663094	-1	3260.53	3319.3	3716.86	5560.16	2913.36	3050.47	2501.72	3457.01	1040.15	851.014	1006.84	3205.88	3231.26	966.004	3964.21	3218.57	2980.64	0.811907	1.07982	1.23167	0.926076	3.33184	3.08554
ENSG00000102189	3974.77	-0.541149	0.0970443	0.23754	0.207456	0.420725	4.35e-14	4.18e-13	EEA1	early endosome antigen 1 [Source:HGNC Symbol;Acc:HGNC:3185]	12	92770637	92929331	-1	3648.55	5234.65	2576.35	3138.8	3931.27	1446.39	3761.33	4198.05	720.33	741.806	742.295	2520.78	2495.41	734.81	3649.59	2508.1	3334.26	0.687227	0.752219	1.45512	1.3294	3.41326	4.53758
ENSG00000119042	757.936	0.673672	0.0459906	0.136968	0.420816	0.649577	3.03e-08	1.68e-07	SATB2	SATB homeobox 2 [Source:HGNC Symbol;Acc:HGNC:21637]	2	199269500	199471266	-1	498.708	578.022	293.015	272.546	541.173	455.572	559.201	614.434	215.391	214.59	81.1873	557.63	753.722	170.39	410.573	655.676	542.595	1.59698	1.20841	0.626182	0.827536	3.8481	3.18444
ENSG00000131849	239.885	-0.46023	0.151541	0.324895	0.923003	0.968769	5.02e-11	3.7e-10	ZNF132	zinc finger protein 132 [Source:HGNC Symbol;Acc:HGNC:12916]	19	58432814	58440222	-1	204.304	289.804	268.34	460.169	178.169	141.329	291.145	295.456	43.1981	57.4166	71.2528	205.862	239.336	57.2892	305.654	222.599	226.524	0.72827	0.98267	1.37312	1.01764	3.88553	3.95405
ENSG00000230797	107.977	0.171787	0.586793	0.758535	0.426561	0.65474	5.4e-08	2.92e-07	YY2	YY2 transcription factor [Source:HGNC Symbol;Acc:HGNC:31684]	X	21855987	21858727	1	165.979	121.542	108.075	111.593	107.686	83.6857	173.779	113.053	32.4457	28.3293	49.6398	123.072	163.321	36.8049	126.797	143.197	119.551	1.12933	1.19779	0.885477	0.834872	3.89069	3.24823
ENSG00000101493	2155.35	-0.105327	0.841428	0.922865	0.845948	0.933348	5.02e-06	2.11e-05	ZNF516	zinc finger protein 516 [Source:HGNC Symbol;Acc:HGNC:28990]	18	76358190	76495190	-1	2824.48	3240.33	1501.36	1909.4	2411.61	1381.77	2153.19	3508.66	671.5	868.546	90.1445	2032.2	2372.07	543.397	2368.89	2202.13	2363.81	0.929606	0.931605	1.07572	1.07342	4.05254	4.35006
ENSG00000114853	1160.54	-0.88617	0.0338856	0.108421	0.0543719	0.164254	1.73e-14	1.73e-13	ZBTB47	zinc finger and BTB domain containing 47 [Source:HGNC Symbol;Acc:HGNC:26955]	3	42653684	42665854	1	1748.52	2601.32	1195.46	878.143	1192.37	1227.59	1285.91	2359.72	261.62	272.349	95.5794	928.279	809.741	209.85	1605.86	869.01	1516.4	0.541149	0.573076	1.84792	1.74497	4.14111	7.22611
ENSG00000144747	3403.72	-0.210944	0.465099	0.66582	0.6734	0.837534	2.21e-17	2.77e-16	TMF1	TATA element modulatory factor 1 [Source:HGNC Symbol;Acc:HGNC:11870]	3	69019827	69052339	-1	3423.2	3010.4	2777.87	4089.98	3322.68	2172.85	3458.36	3547.46	608.001	427.323	1042.28	3268.58	2477.59	692.535	3325.36	2873.08	3125.34	0.863991	0.919287	1.15742	1.0878	4.14865	4.5129
ENSG00000104447	1014.06	-0.0802114	0.833588	0.919016	0.470374	0.693399	1.22e-12	1.04e-11	TRPS1	transcriptional repressor GATA binding 1 [Source:HGNC Symbol;Acc:HGNC:12340]	8	115408496	115809673	-1	862.832	1295.11	497.649	838.334	897.829	569.229	1437	1095.86	216.749	231.079	114.532	663.09	989.942	187.453	873.481	826.516	999.979	0.946233	0.826533	1.05682	1.20987	4.40918	5.33455
ENSG00000111145	2407.43	-0.198374	0.397786	0.607644	0.00869606	0.0400286	1.46e-39	6.47e-38	ELK3	ELK3, ETS transcription factor [Source:HGNC Symbol;Acc:HGNC:3325]	12	96194382	96269835	1	3189.74	3261.44	2242.02	1799.71	3637.13	3296.84	3260.17	3813.85	473.212	608.153	471.692	2241.7	2331.21	517.686	2623.23	2286.46	3502	0.871619	0.6529	1.14729	1.53163	4.41669	6.76472
ENSG00000167555	998.236	-0.644902	0.0916522	0.227974	0.282949	0.511269	9.69e-15	9.83e-14	ZNF528	zinc finger protein 528 [Source:HGNC Symbol;Acc:HGNC:29384]	19	52397849	52418412	1	1034.56	1219.94	929.907	1327.69	1135.95	455.529	1108.04	1135.23	85.582	89.7104	268.901	744.703	698.233	148.065	1128.02	721.468	958.688	0.639585	0.752557	1.56351	1.3288	4.87266	6.4748
ENSG00000148411	2454.39	0.64873	0.0671136	0.181185	0.135032	0.31686	1.24e-08	7.16e-08	NACC2	NACC family member 2 [Source:HGNC Symbol;Acc:HGNC:23846]	9	136006537	136095285	-1	2895.85	2875.45	1241.26	1132.47	1991.38	1648.62	2491.36	2714.98	723.885	788.671	409.209	3077.96	3308.01	640.588	2036.26	3192.98	2211.59	1.56806	1.44375	0.637729	0.692639	4.98445	3.45243
ENSG00000123095	459.328	-0.476402	0.183525	0.369445	0.435186	0.661883	4.62e-15	4.81e-14	BHLHE41	basic helix-loop-helix family member e41 [Source:HGNC Symbol;Acc:HGNC:16617]	12	26120026	26125127	-1	490.606	549.767	600.534	627.823	557.947	232.294	570.625	618.043	75.2339	54.6315	114.169	417.815	397.562	81.3448	567.182	407.688	494.727	0.718796	0.824067	1.39122	1.21349	5.01185	6.08185
ENSG00000257315	2555.3	0.0600578	0.947773	0.980238	0.797562	0.908246	0.00157744	0.00441319	ZBED6	zinc finger BED-type containing 6 [Source:HGNC Symbol;Acc:HGNC:33273]	1	203795714	203854999	1	3705.86	4203.47	191.093	449.454	2027.75	296.261	3681.84	4484.86	173.781	132.594	1026.95	2471.77	1985.05	444.44	2137.47	2228.41	2622.68	1.04255	0.849671	0.95919	1.17693	5.01397	5.90108
ENSG00000010818	1933.52	-0.308561	0.441833	0.646564	0.776809	0.8983	6.45e-12	5.14e-11	HIVEP2	human immunodeficiency virus type I enhancer binding protein 2 [Source:HGNC Symbol;Acc:HGNC:4921]	6	142751467	142956698	-1	1349.09	2247.44	1004.7	2660.19	1401.71	753.657	1770.86	2417.51	236.296	326.005	307.89	1215.8	1717.1	290.064	1815.36	1466.45	1585.93	0.807804	0.924662	1.23792	1.08148	5.05562	5.46753
ENSG00000102908	7390.57	-0.0554125	0.910245	0.961681	0.870321	0.943757	1.54e-07	7.82e-07	NFAT5	nuclear factor of activated T cells 5 [Source:HGNC Symbol;Acc:HGNC:7774]	16	69565094	69704666	1	8426.62	9405.06	2763.61	6439.74	6166.1	1723.22	8874.61	7843.6	888.159	920.791	1994.51	6459.64	6548.91	1267.82	6758.76	6504.27	6151.88	0.962348	1.05728	1.03913	0.945822	5.13028	4.85233
ENSG00000169297	107.935	-0.734506	0.178205	0.362112	0.275992	0.503313	7.09e-09	4.22e-08	NR0B1	nuclear receptor subfamily 0 group B member 1 [Source:HGNC Symbol;Acc:HGNC:7960]	X	30304206	30309598	-1	71.3167	83.2673	152.198	252.203	210.318	114.962	76.6531	107.074	19.5162	17.1114	10.7492	85.4226	82.9352	15.7923	139.746	84.1789	127.252	0.602369	0.661514	1.66011	1.51168	5.33038	8.05786
ENSG00000113916	1869.88	-0.88244	0.0148133	0.0573254	0.571048	0.768917	1.94e-16	2.26e-15	BCL6	B cell CLL/lymphoma 6 [Source:HGNC Symbol;Acc:HGNC:1001]	3	187721377	187745727	-1	1263.05	2124.31	2252.86	3057.76	1303.01	819.927	1192.78	2123.8	273.001	205.292	164.744	988.258	1371.71	214.346	2174.5	1179.98	1359.88	0.542646	0.867712	1.84282	1.15246	5.50505	6.34433
ENSG00000112561	339.294	-0.771607	0.0520129	0.150219	0.0564561	0.168581	4.22e-19	5.96e-18	TFEB	transcription factor EB [Source:HGNC Symbol;Acc:HGNC:11753]	6	41683978	41736259	-1	454.995	510.024	258.795	520.266	259.295	505.183	506.399	458.846	76.193	38.6634	16.6371	243.135	268.015	43.8312	436.02	255.575	432.431	0.586154	0.59102	1.70604	1.69199	5.8309	9.86582
ENSG00000164330	180.157	-0.999111	0.0124131	0.0498309	0.0343186	0.116137	4.03e-13	3.57e-12	EBF1	early B cell factor 1 [Source:HGNC Symbol;Acc:HGNC:3126]	5	158695916	159099761	-1	139.371	192.164	122.249	173.582	149.11	74.1439	159.568	180.178	9.21683	13.3095	11.3958	82.5091	74.4972	11.3074	156.842	78.5032	140.75	0.500525	0.557749	1.9979	1.79292	6.94263	12.4476
ENSG00000085276	473.132	-0.528108	0.10656	0.254035	0.598167	0.787809	7.67e-19	1.06e-17	MECOM	MDS1 and EVI1 complex locus [Source:HGNC Symbol;Acc:HGNC:3498]	3	169083499	169663618	-1	548.761	562.706	503.894	546.615	483.872	235.241	423.204	545.279	91.6276	26.0843	27.9146	360.866	388.966	48.5421	540.494	374.916	421.899	0.693654	0.888638	1.44164	1.12532	7.72351	8.6914
ENSG00000106624	15982.8	-0.662847	0.0627057	0.172238	0.0163414	0.065974	6.31e-34	2.1e-32	AEBP1	AE binding protein 1 [Source:HGNC Symbol;Acc:HGNC:303]	7	44104361	44114562	1	23738.7	32632.8	14197.2	11564.3	16076.8	18935.1	20181.8	38646.6	1670.71	1485.16	1818.26	13089.7	12849.5	1658.04	20533.2	12969.6	23460.1	0.63164	0.552837	1.58318	1.80885	7.82225	14.1493
ENSG00000138311	683.226	-0.0255817	0.926999	0.970541	0.964799	0.988633	2.12e-27	4.95e-26	ZNF365	zinc finger protein 365 [Source:HGNC Symbol;Acc:HGNC:18194]	10	62374192	62670301	1	408.45	299.643	290.626	328.173	369.939	258.894	421.475	263.266	41.4651	39.6634	39.8106	370.165	281.768	40.313	331.723	325.966	328.394	0.982646	0.992609	1.01766	1.00745	8.08588	8.14609
ENSG00000106546	3138.48	-0.0263881	0.942233	0.978461	0.340365	0.57364	1.82e-16	2.13e-15	AHR	aryl hydrocarbon receptor [Source:HGNC Symbol;Acc:HGNC:348]	7	16916359	17346152	1	1436.09	1844.1	2041.42	4763.39	1929.51	1771.21	2286.62	1797.59	369.534	321.552	225.665	2272.7	2679.48	305.584	2521.25	2476.09	1946.23	0.982086	1.27225	1.01824	0.786012	8.10281	6.3689
ENSG00000185129	1515.51	-0.559678	0.0943949	0.233021	0.347435	0.580359	7.4e-30	1.98e-28	PURA	purine rich element binding protein A [Source:HGNC Symbol;Acc:HGNC:9701]	5	140107777	140125619	1	1975.46	2672.79	989.635	1217.97	1234.04	916.331	1488.54	2141.68	121.527	138.922	136.438	1176.77	1148.38	132.296	1713.96	1162.57	1445.15	0.678295	0.804468	1.47428	1.24306	8.78769	10.9236
ENSG00000168769	1152.9	0.0998615	0.755865	0.87278	0.861486	0.939638	1.47e-27	3.48e-26	TET2	tet methylcytosine dioxygenase 2 [Source:HGNC Symbol;Acc:HGNC:25941]	4	105145875	105279816	1	1030.59	1080.44	639.156	824.227	1059.5	533.403	1257.51	1129.6	94.2107	68.7618	155.899	771.723	1144.77	106.291	893.603	958.244	995.001	1.07234	0.963058	0.932542	1.03836	9.01533	9.36115
ENSG00000140836	2014.87	0.314967	0.457537	0.659747	0.498892	0.714901	5.28e-15	5.47e-14	ZFHX3	zinc finger homeobox 3 [Source:HGNC Symbol;Acc:HGNC:777]	16	72782885	73891871	-1	1759.71	2160.09	980.949	1488.86	1501.76	835.003	2052.37	2126.63	205.893	72.2595	340.232	1887.94	2087.68	206.128	1597.4	1987.81	1628.94	1.2444	1.22031	0.803598	0.819464	9.64356	7.90255
ENSG00000048405	831.906	0.200879	0.323393	0.534197	0.0231114	0.0859535	5.64e-48	3.6e-46	ZNF800	zinc finger protein 800 [Source:HGNC Symbol;Acc:HGNC:27267]	7	127346790	127431924	-1	666.791	807.503	612.73	997.901	713.387	487.886	650.993	717.107	86.1324	92.9276	92.2153	870.79	903.773	90.4251	771.232	887.282	642.343	1.15047	1.38132	0.869207	0.723945	9.81234	7.10359
ENSG00000167157	1231.69	-0.183451	0.723122	0.852851	0.850824	0.935277	1.21e-13	1.12e-12	PRRX2	paired related homeobox 2 [Source:HGNC Symbol;Acc:HGNC:21338]	9	129665641	129722674	1	1583.77	874.994	2484.86	2732.06	1099.98	3236.11	1700.8	1196	232.008	225.597	49.0507	1965.44	1413.92	168.885	1918.92	1689.68	1808.22	0.880535	0.934443	1.13567	1.07016	10.0049	10.7068
ENSG00000225614	1229.76	-0.039836	0.951316	0.981844	0.824965	0.922881	1.16e-09	7.54e-09	ZNF469	zinc finger protein 469 [Source:HGNC Symbol;Acc:HGNC:23216]	16	88427471	88440757	1	2268.18	2838.38	399.06	432.521	791.729	525.265	1897.84	3168.43	156.635	133.212	123.991	1302.06	1586.69	137.946	1484.53	1444.38	1595.81	0.972948	0.905102	1.0278	1.10485	10.4706	11.5684
ENSG00000175592	3146.48	-0.957796	0.0981869	0.239572	0.785014	0.902013	5.07e-11	3.73e-10	FOSL1	FOS like 1, AP-1 transcription factor subunit [Source:HGNC Symbol;Acc:HGNC:13718]	11	65892049	65900573	-1	3208.12	3637.57	8963.8	12074.4	2790.91	3862.96	2636.6	3576.37	275.441	581.247	78.6814	3025.61	4152.37	311.79	6970.98	3588.99	3216.71	0.514848	1.11573	1.94232	0.896271	11.5109	10.3169
ENSG00000172748	240.044	-0.19623	0.675795	0.820906	0.82224	0.921439	3.67e-14	3.55e-13	ZNF596	zinc finger protein 596 [Source:HGNC Symbol;Acc:HGNC:27268]	8	232137	264703	1	232.725	185.552	152.402	275.834	213.894	75.6001	264.267	242.081	4.23406	32.2732	11.3424	225.301	144.448	15.9499	211.628	184.874	198.961	0.873581	0.9292	1.14471	1.07619	11.5909	12.4741
ENSG00000134107	2048.05	-0.689293	0.283274	0.492019	0.542372	0.747731	5.04e-12	4.05e-11	BHLHE40	basic helix-loop-helix family member e40 [Source:HGNC Symbol;Acc:HGNC:1046]	3	4979116	4985323	1	1810.6	4307.7	1159.54	2324.62	1363.95	262.878	1616.02	4566.23	125.945	185.086	69.9335	1332.64	1645.08	126.988	2400.61	1488.86	1952.27	0.620199	0.762628	1.61239	1.31126	11.7244	15.3737
ENSG00000170370	51.4052	-0.86048	0.0338253	0.10827	0.0369242	0.122894	2.27e-13	2.05e-12	EMX2	empty spiracles homeobox 2 [Source:HGNC Symbol;Acc:HGNC:3341]	10	117542444	117549546	1	72.6165	79.8951	51.6434	83.6041	63.096	56.8634	68.9154	95.8601	8.72571	1.36819	0	33.2215	46.7184	3.36463	71.9398	39.9699	71.1837	0.555603	0.561504	1.79985	1.78093	11.8794	21.1565
ENSG00000125945	919.432	-0.13114	0.659087	0.809642	0.890686	0.953473	1.06e-40	4.96e-39	ZNF436	zinc finger protein 436 [Source:HGNC Symbol;Acc:HGNC:20814]	1	23359448	23369442	-1	948.03	884.935	760.556	1450.43	992.623	813.486	1116.1	877.527	90.212	54.157	62.341	992.869	854.332	68.9033	1010.99	923.601	949.935	0.913563	0.972278	1.09462	1.02851	13.4043	13.7865
ENSG00000174963	213.845	0.121925	0.887095	0.949669	0.608306	0.794146	4.15e-08	2.26e-07	ZIC4	Zic family member 4 [Source:HGNC Symbol;Acc:HGNC:20393]	3	147386046	147406860	-1	280.146	278.21	45.8065	47.4834	137.899	115.264	330.917	375.347	34.3869	2.43264	0.539619	188.96	164.573	12.4531	162.911	176.767	239.857	1.08505	0.736968	0.921619	1.35691	14.1946	19.2609
ENSG00000016082	227.457	0.0607513	0.881938	0.946966	0.643235	0.818062	5.35e-22	9.12e-21	ISL1	ISL LIM homeobox 1 [Source:HGNC Symbol;Acc:HGNC:6132]	5	51383391	51394738	1	247.505	233.168	270.728	180.265	321.395	329.767	237.611	219.37	36.375	0	11.9639	198.41	287.43	16.113	232.916	242.92	277.036	1.04295	0.876855	0.958818	1.14044	15.0761	17.1933
ENSG00000091656	1588.71	0.209871	0.643055	0.79856	0.659556	0.828583	3.16e-24	6.23e-23	ZFHX4	zinc finger homeobox 4 [Source:HGNC Symbol;Acc:HGNC:30939]	8	76681219	76867285	1	1706.8	2303.33	607.782	571.884	2032.02	885.255	1768.94	2206.21	90.9023	78.1851	117.696	1439.39	1562.7	95.5945	1297.45	1501.04	1723.11	1.15692	0.871127	0.864364	1.14794	15.7022	18.0252
ENSG00000120693	665.556	0.771941	0.149631	0.322475	0.19981	0.410997	4.2e-12	3.4e-11	SMAD9	SMAD family member 9 [Source:HGNC Symbol;Acc:HGNC:6774]	13	36844831	36920765	-1	822.556	447.975	236.763	414.437	348.291	133.774	1035.52	520.033	55.5795	33.7169	56.0667	932.456	708.718	48.4543	480.433	820.587	509.405	1.70802	1.61088	0.585474	0.62078	16.9353	10.5131
ENSG00000139793	2211.83	-0.74907	0.0671457	0.181233	0.166347	0.363395	4.44e-36	1.64e-34	MBNL2	muscleblind like splicing regulator 2 [Source:HGNC Symbol;Acc:HGNC:16746]	13	97221434	97394120	1	3322	3229.62	1855.66	2746.38	2321.61	804.124	4036.89	2663.08	107.453	83.1348	96.3981	1540.57	1778.04	95.662	2788.42	1659.3	2456.43	0.595071	0.675495	1.68047	1.48039	17.3455	25.6782
ENSG00000141905	4325.19	0.371813	0.392837	0.602837	0.736104	0.874626	8.59e-26	1.85e-24	NFIC	nuclear factor I C [Source:HGNC Symbol;Acc:HGNC:7786]	19	3314403	3469217	1	6304.8	7197.61	2442.68	2201.13	4513.3	2942.34	5976.81	7778.18	347.577	178.803	403.851	6072.42	5667.76	310.077	4536.55	5870.09	5302.66	1.29395	1.10701	0.772826	0.903335	18.9311	17.1011
ENSG00000170485	983.976	-0.455694	0.28362	0.492482	0.17046	0.368992	1.46e-36	5.54e-35	NPAS2	neuronal PAS domain protein 2 [Source:HGNC Symbol;Acc:HGNC:7895]	2	100820152	100996829	1	1300.52	1693.58	1069.62	1354.09	1023.26	1685.47	1029.42	2178.68	88.2006	19.2347	41.2532	802.342	1173.23	49.5628	1354.45	987.788	1479.21	0.729289	0.667783	1.3712	1.49749	19.93	29.8451
ENSG00000102034	2189.63	-0.470511	0.115443	0.268603	0.698116	0.851745	4.68e-59	5.04e-57	ELF4	E74 like ETS transcription factor 4 [Source:HGNC Symbol;Acc:HGNC:3319]	X	130064874	130110716	-1	2143.73	2262.38	2606.01	4357.31	2040.4	2273.7	2108.74	2470.48	140.635	102.485	48.7193	2209.06	1894.09	97.2797	2842.36	2051.57	2223.33	0.721786	0.922748	1.38545	1.08372	21.0894	22.855
ENSG00000179348	2061.31	-0.0937939	0.904402	0.959223	0.93334	0.973938	1.25e-10	8.84e-10	GATA2	GATA binding protein 2 [Source:HGNC Symbol;Acc:HGNC:4171]	3	128479427	128493185	-1	3081.41	2016.6	1694.27	3159.6	2020.44	2215.67	2765.24	1911.6	286.124	5.13804	11.742	2636.26	2026.57	101.001	2487.97	2331.41	2228.24	0.937076	1.0463	1.06715	0.955744	23.083	22.0615
ENSG00000136630	360.552	-0.846252	0.125797	0.285608	0.715692	0.862407	5.7e-20	8.47e-19	HLX	H2.0 like homeobox [Source:HGNC Symbol;Acc:HGNC:4978]	1	220879400	220885059	1	261.924	178.451	746.296	1190.57	405.394	588.183	284.947	243.092	8.43695	19.9406	10.9212	271.87	389.089	13.0996	594.31	330.48	380.404	0.556073	0.868759	1.79833	1.15107	25.2282	29.0394
ENSG00000159556	375.321	0.0949029	0.704422	0.8399	0.56588	0.765555	6.42e-49	4.32e-47	ISL2	ISL LIM homeobox 2 [Source:HGNC Symbol;Acc:HGNC:18524]	15	76336724	76342476	1	292.945	297.096	393.654	552.22	327.879	466.725	312.802	380.104	18.1518	19.7853	10.1341	403.819	416.87	16.0237	383.979	410.345	371.877	1.06866	1.10344	0.935747	0.906256	25.6085	23.2079
ENSG00000197757	158.843	-0.854336	0.035519	0.112315	0.0604632	0.177788	2.94e-14	2.86e-13	HOXC6	homeobox C6 [Source:HGNC Symbol;Acc:HGNC:5128]	12	53990624	54030823	1	263.815	126.215	229.419	233.577	179.728	250.853	221.353	149.099	13.4681	0	0	136.4	99.2876	4.48936	213.257	117.844	200.258	0.552592	0.588459	1.80965	1.69935	26.2496	44.6073
ENSG00000182983	82.7312	-0.486316	0.212879	0.407617	0.193983	0.403012	3.14e-17	3.89e-16	ZNF662	zinc finger protein 662 [Source:HGNC Symbol;Acc:HGNC:31930]	3	42905731	42917641	1	151.789	101.644	64.6212	107.959	100.68	97.2369	104.258	125.301	2.06988	4.88922	1.74069	56.2136	96.0751	2.89993	106.503	76.1444	106.869	0.714949	0.712503	1.3987	1.4035	26.2573	36.8522
ENSG00000054598	552.972	0.710803	0.129917	0.291518	0.227034	0.44625	4.65e-21	7.4e-20	FOXC1	forkhead box C1 [Source:HGNC Symbol;Acc:HGNC:3800]	6	1609972	1613897	1	543.442	583.467	381.366	490.798	545.478	525.241	563.699	574.84	73.6607	8.30172	7.27485	731.399	905.038	29.7457	499.768	818.219	552.315	1.6372	1.48144	0.610801	0.675021	27.5071	18.5679
ENSG00000128573	170.46	0.566947	0.17369	0.355938	0.993787	1	5.49e-21	8.7e-20	FOXP2	forkhead box P2 [Source:HGNC Symbol;Acc:HGNC:13875]	7	114086327	114693772	1	53.4409	165.228	81.1588	72.3225	166.294	133.491	88.1647	162.289	6.03046	2.7965	3.89261	139.203	135.543	4.23985	93.0377	137.373	137.56	1.47653	0.998642	0.677264	1.00136	32.4003	32.4444
ENSG00000126778	737.366	-0.442773	0.151145	0.324326	0.0232221	0.0862629	1.75e-64	2.27e-62	SIX1	SIX homeobox 1 [Source:HGNC Symbol;Acc:HGNC:10887]	14	60643415	60658259	-1	681.701	682.308	1310.51	1082.64	1340.84	1533.55	861.474	754.492	17.3149	20.9497	14.2905	698.805	682.368	17.5184	939.29	690.587	1122.59	0.735222	0.615173	1.36013	1.62556	39.4207	64.0807
ENSG00000119138	1719.56	0.353495	0.246309	0.449082	0.864613	0.940772	5.91e-71	9.96e-69	KLF9	Kruppel like factor 9 [Source:HGNC Symbol;Acc:HGNC:1123]	9	70384597	70414624	-1	1102.77	2007.44	1116.3	1091.38	1586.14	1327.31	1294.29	2344.66	41.3792	55.1564	19.6135	1652.82	1744.74	38.7164	1329.48	1698.78	1638.1	1.27778	1.03704	0.782608	0.964281	43.8775	42.3102
ENSG00000164107	229.473	0.549911	0.18282	0.368683	0.69943	0.852551	2.3e-23	4.27e-22	HAND2	heart and neural crest derivatives expressed 2 [Source:HGNC Symbol;Acc:HGNC:4808]	4	173524969	173530229	-1	235.141	164.311	217.068	119.935	283.824	495.204	238.174	187.93	1.15375	15.8158	0	297.497	240.63	5.65652	184.114	269.063	301.283	1.46139	0.893058	0.684278	1.11975	47.5669	53.2629
ENSG00000107249	801.53	-0.31166	0.41299	0.620014	0.464763	0.688794	1.32e-44	7.32e-43	GLIS3	GLIS family zinc finger 3 [Source:HGNC Symbol;Acc:HGNC:28510]	9	3824127	4348392	-1	881.179	1160.08	413.435	666.436	503.122	540.211	897.68	1107.42	11.6656	9.87069	15.8525	552.219	705.246	12.4629	780.284	628.732	762.108	0.805774	0.824992	1.24104	1.21213	50.4482	61.15
ENSG00000144355	107.308	0.216475	0.639105	0.796084	0.417235	0.646339	1.95e-19	2.82e-18	DLX1	distal-less homeobox 1 [Source:HGNC Symbol;Acc:HGNC:2914]	2	172084740	172089677	1	123.493	68.7042	95.637	120.582	131.593	214.788	180.763	89.8949	3.3523	2.7579	0.824004	152.954	84.9687	2.3114	102.104	118.961	154.26	1.1651	0.771175	0.858296	1.29672	51.4672	66.7386
ENSG00000176692	241.249	-0.548473	0.062976	0.172739	0.621506	0.803215	3.27e-28	7.99e-27	FOXC2	forkhead box C2 [Source:HGNC Symbol;Acc:HGNC:3801]	16	86566829	86569728	1	334.124	283.758	290.359	363.947	138.689	270.408	265.573	288.634	3.14364	6.9473	0.946535	223.448	211.721	3.67916	318.047	217.585	240.826	0.684127	0.903493	1.46172	1.10682	59.1398	65.4569
ENSG00000057657	1276.98	0.767324	0.0363633	0.114405	0.21829	0.434357	5.44e-48	3.47e-46	PRDM1	PR/SET domain 1 [Source:HGNC Symbol;Acc:HGNC:9346]	6	106086320	106109939	1	628.685	1031.37	772.64	1505.11	1444.03	1349.17	721.395	1390.15	40.2548	17.7029	23.2114	1077.12	2276	27.0564	984.452	1676.56	1226.18	1.70304	1.3673	0.587185	0.731369	61.9655	45.3196
ENSG00000176678	485.964	-0.369718	0.0760967	0.198906	0.0615649	0.180174	3.83e-54	3.38e-52	FOXL1	forkhead box L1 [Source:HGNC Symbol;Acc:HGNC:3817]	16	86576368	86582160	1	498.542	371.412	552.929	513.757	522.69	502.175	504.616	432.797	6.96929	9.83515	0.885195	338.448	410.505	5.89655	484.16	374.476	490.569	0.773456	0.763351	1.2929	1.31001	63.5077	83.196
ENSG00000118495	4202.73	0.657607	0.0438204	0.132033	0.0234409	0.086855	1.63e-69	2.59e-67	PLAGL1	PLAG1 like zinc finger 1 [Source:HGNC Symbol;Acc:HGNC:9046]	6	143940300	144064599	-1	3202.29	3518.66	2057.8	2397.37	2383.78	1516.53	3163.82	3493.53	38.6178	47.9323	89.6349	4543.16	4273.15	58.7284	2794.03	4408.16	2639.41	1.5777	1.67013	0.633833	0.598757	75.0601	44.9428
ENSG00000123364	100.91	-0.737541	0.0407762	0.1249	0.814427	0.916821	1.45e-12	1.22e-11	HOXC13	homeobox C13 [Source:HGNC Symbol;Acc:HGNC:5125]	12	53938765	53946544	1	127.135	116.751	112.922	272.072	82.7908	83.21	126.408	64.4053	1.01267	1.71004	0.925185	104.882	84.3221	1.21597	157.22	94.6019	89.2036	0.601717	1.06052	1.66191	0.942937	77.7998	73.3603
ENSG00000134138	1389.45	-0.401931	0.231606	0.431625	0.134115	0.315161	3.05e-75	5.82e-73	MEIS2	Meis homeobox 2 [Source:HGNC Symbol;Acc:HGNC:7001]	15	36889204	37101299	-1	1805.65	1728.37	1530.74	1269.39	1442.73	1223.76	2475.72	1650.98	29.9083	6.7438	6.97388	1174.6	1222.29	14.542	1583.54	1198.45	1698.3	0.756816	0.705676	1.32132	1.41708	82.4129	116.786
ENSG00000143867	892.082	-0.356078	0.222925	0.420562	0.173792	0.374119	1.55e-52	1.25e-50	OSR1	odd-skipped related transciption factor 1 [Source:HGNC Symbol;Acc:HGNC:8111]	2	19351485	19358653	-1	839.103	669.89	1207.35	745.852	1105.31	767.605	777.318	906.414	5.44549	4.48858	3.00669	794.954	555.484	4.31358	865.548	675.219	889.161	0.780105	0.759389	1.28188	1.31685	156.533	206.131
ENSG00000122691	1591.72	0.148025	0.647188	0.801568	0.221704	0.439045	6.35e-89	1.92e-86	TWIST1	twist family bHLH transcription factor 1 [Source:HGNC Symbol;Acc:HGNC:12428]	7	19020991	19117672	-1	1442.92	1351.54	1952.58	1295.8	2366.19	3363.77	1443.76	1631.38	14.4569	10.2216	4.81258	1526.91	1820.23	9.83034	1510.71	1673.57	2201.28	1.1078	0.760272	0.902688	1.31532	170.245	223.927
ENSG00000106004	94.3466	0.0426525	0.894762	0.953456	0.0688712	0.195921	3.25e-14	3.16e-13	HOXA5	homeobox A5 [Source:HGNC Symbol;Acc:HGNC:5106]	7	27141052	27143668	-1	109.758	76.8793	81.9058	150.899	166.36	214.782	134.168	129.875	0.948647	0	0.815715	111.901	103.505	0.588121	104.86	107.703	161.296	1.02711	0.667736	0.973605	1.4976	183.131	274.257
ENSG00000052850	207.644	-0.464761	0.142339	0.311335	0.102392	0.261688	2.37e-19	3.4e-18	ALX4	ALX homeobox 4 [Source:HGNC Symbol;Acc:HGNC:450]	11	44260440	44310166	-1	346.914	258.335	195.776	229.47	198.956	267.603	341.715	261.239	3.05778	0	0	216.094	157.476	1.01926	257.624	186.785	267.378	0.72503	0.69858	1.37925	1.43148	183.255	262.325
ENSG00000198353	86.5408	-0.510741	0.3149	0.525976	0.0530742	0.161268	4.55e-11	3.37e-10	HOXC4	homeobox C4 [Source:HGNC Symbol;Acc:HGNC:5126]	12	54016931	54056030	1	146.363	130.761	42.771	32.9262	98.5138	91.0116	145.282	151.38	0.872962	0	0	70.199	53.1836	0.290987	88.2054	61.6913	121.547	0.699405	0.507552	1.42979	1.97024	212.007	417.705
ENSG00000069011	793.247	-0.150439	0.560222	0.738939	0.029922	0.104683	1.17e-55	1.1e-53	PITX1	paired like homeodomain 1 [Source:HGNC Symbol;Acc:HGNC:9004]	5	135027735	135034813	-1	981.796	1050.09	925.658	719.754	1194.4	1679.02	747.409	1266.11	6.05774	1.50637	0	773.424	883.129	2.52137	919.324	828.277	1221.74	0.900963	0.67795	1.10992	1.47503	328.503	484.553
ENSG00000008441	4616.52	-0.105188	0.871483	0.940457	0.45486	0.679942	6.91e-49	4.63e-47	NFIX	nuclear factor I X [Source:HGNC Symbol;Acc:HGNC:7788]	19	12995608	13098796	1	7355.19	9983.74	2000.01	1895.93	6099.71	3068.3	6788.82	11689.7	30.1458	3.71895	3.31488	5397.66	4473.1	12.3932	5308.72	4935.38	6911.63	0.929674	0.714068	1.07565	1.40043	398.232	557.695
ENSG00000143355	626.527	-0.171415	0.777761	0.885461	0.316938	0.54949	3.33e-24	6.55e-23	LHX9	LIM homeobox 9 [Source:HGNC Symbol;Acc:HGNC:14222]	1	197911902	197935478	1	1049	466.046	282.351	236.117	586.181	337.945	1380.43	447.251	0	3.22111	0	481.835	421.238	1.0737	508.38	451.537	687.952	0.888188	0.656349	1.12589	1.52358	420.541	640.728
ENSG00000128713	117.908	-0.329354	0.290011	0.498835	0.997875	1	1.09e-11	8.51e-11	HOXD11	homeobox D11 [Source:HGNC Symbol;Acc:HGNC:5134]	2	176104216	176109754	1	183.352	187.313	128.52	107.827	83.4691	110.123	130.664	157.465	0	0	0.857916	130.73	110.916	0.285972	151.753	120.823	120.43	0.79618	1.00326	1.256	0.996752	422.499	421.127
ENSG00000234444	262.818	0.24924	0.531959	0.719107	0.422014	0.6506	2.17e-21	3.55e-20	ZNF736	zinc finger protein 736 [Source:HGNC Symbol;Acc:HGNC:32467]	7	64307459	64354860	1	323.464	381.287	180.413	149.741	135.952	183.347	316.707	347.864	0	0	1.98387	275.957	338.171	0.661291	258.726	307.064	245.967	1.18683	1.24839	0.84258	0.801029	464.341	371.951
ENSG00000078399	818.716	-0.19648	0.570124	0.745589	0.019725	0.0764519	1.26e-23	2.38e-22	HOXA9	homeobox A9 [Source:HGNC Symbol;Acc:HGNC:5109]	7	27162435	27175180	-1	1094.1	635.123	878.928	634.544	1507.32	1554.47	1256.2	631.066	0	1.51618	3.02429	744.373	670.383	1.51349	810.675	707.378	1237.27	0.872579	0.571727	1.14603	1.74909	467.382	817.492
ENSG00000112837	1109.78	-0.0843438	0.712729	0.845461	0.82101	0.920613	1.11e-51	8.6e-50	TBX18	T-box 18 [Source:HGNC Symbol;Acc:HGNC:11595]	6	84687351	84764519	-1	1219.77	1605.94	976.831	1603.14	1169.86	1009.32	1130.54	1607.23	0	5.39381	1.80993	1326.28	1222.79	2.40125	1351.42	1274.54	1229.24	0.943109	1.03685	1.06032	0.964458	530.781	511.916
ENSG00000125618	335.367	-0.527796	0.0546806	0.155928	0.173086	0.373019	2.65e-16	3.05e-15	PAX8	paired box 8 [Source:HGNC Symbol;Acc:HGNC:8622]	2	113215997	113278950	-1	372.76	382.258	269.35	280.524	262.032	218.766	337.246	353.006	0.648579	0	0	216.791	235.522	0.216193	326.223	226.157	292.763	0.693258	0.772491	1.44246	1.29451	1046.09	1354.17
ENSG00000180806	80.2805	-0.642592	0.232754	0.432791	0.180497	0.383597	4.95e-13	4.35e-12	HOXC9	homeobox C9 [Source:HGNC Symbol;Acc:HGNC:5130]	12	53994895	54003337	1	86.284	103.721	180.979	95.0934	69.9108	235.119	127.443	58.3824	0	0	0	80.8893	67.0811	0	116.52	73.9852	122.714	0.63496	0.602909	1.5749	1.65862	#DIV/0!	#DIV/0!
ENSG00000128709	127.07	-0.592074	0.0839752	0.213821	0.0590661	0.174577	2.04e-15	2.19e-14	HOXD9	homeobox D9 [Source:HGNC Symbol;Acc:HGNC:5140]	2	176122720	176124937	1	238.855	182.736	128.239	104.665	140.387	106.849	204.955	224.84	0	0	0	110.835	106.428	0	163.624	108.631	169.258	0.663909	0.641811	1.50623	1.55809	#DIV/0!	#DIV/0!
ENSG00000128710	238.245	-0.50527	0.243166	0.445708	0.2081	0.42141	2.87e-17	3.56e-16	HOXD10	homeobox D10 [Source:HGNC Symbol;Acc:HGNC:5133]	2	176108790	176119942	1	429.015	368.535	168.493	199.925	234.932	146.572	421.001	394.17	0	0	0	215.518	195.891	0	291.492	205.704	299.169	0.705694	0.687586	1.41704	1.45436	#DIV/0!	#DIV/0!
ENSG00000173917	150.401	-0.789068	0.0628028	0.172454	0.331853	0.564664	3.6e-15	3.78e-14	HOXB2	homeobox B2 [Source:HGNC Symbol;Acc:HGNC:5113]	17	48540894	48544989	-1	157.774	147.628	313.573	311.405	207.354	290.478	114.745	106.949	0	0	0	133.628	135.435	0	232.595	134.532	179.881	0.578395	0.747891	1.72892	1.33709	#DIV/0!	#DIV/0!
ENSG00000105991	81.9072	-0.571913	0.148022	0.320255	0.764823	0.892308	1.11e-11	8.7e-11	HOXA1	homeobox A1 [Source:HGNC Symbol;Acc:HGNC:5099]	7	27092993	27095996	-1	63.181	61.2907	85.4149	163.312	69.9649	68.3201	71.397	63.7136	0	0	0	60.7454	65.1634	0	93.2997	62.9544	68.3489	0.674755	0.921074	1.48202	1.08569	#DIV/0!	#DIV/0!
ENSG00000122592	389.753	0.394614	0.294262	0.503063	0.866358	0.941392	2.48e-19	3.56e-18	HOXA7	homeobox A7 [Source:HGNC Symbol;Acc:HGNC:5108]	7	27153716	27157936	-1	234.385	271.265	524.833	361.973	544.522	629.427	260.447	314.615	0	0	0	497.179	414.575	0	348.114	455.877	437.253	1.30956	1.04259	0.763614	0.959146	#DIV/0!	#DIV/0!
ENSG00000123388	264.582	0.154838	0.467247	0.667241	0.195295	0.404797	6.99e-19	9.72e-18	HOXC11	homeobox C11 [Source:HGNC Symbol;Acc:HGNC:5123]	12	53973126	53977643	1	405.752	328.845	318.867	369.967	320.753	387.527	295.431	310.376	0	0	0	375.288	418.213	0	355.858	396.751	328.522	1.11491	1.20768	0.896931	0.828031	#DIV/0!	#DIV/0!
