# Supplementary material for: Human transcription factors responsive to initial reprogramming predominantly undergo legitimate reprogramming during fibroblast conversion to iPSCs
Source: Sci Rep. 2020 Nov 12;10:19710. doi: 10.1038/s41598-020-76705-y (PMC7661723; doi:10.1038/s41598-020-76705-y)
Supplement: Supplementary file 10 — Supplementary Table S9. [file 41598_2020_76705_MOESM10_ESM.xlsx]

## Sheet: Sheet1
ensembl	baseMean	log2FoldChangeOSKM_GFP	lfcSE-OSKM-GFP	stat-OSKM-GFP	pvalue-OSKM_GFP	padj_OSKM_GFP	pvalue-OSKM_BJ	padj-osk_bj	pvalue-esc_bj	padj-esc_bj	external_gene.x	description	chromosome_name	start_position	end_position	strand	AcGFP_CGTACG_L005	AcGFP72_CGTACG_L008	BJ_EGFP_48h_CAGCGT_L005	BJ_EGFP_72h_CCGAAG_L008	BJ_48h_CACTTC_L004	BJ_72h_CCAGTT_L007	BJ48_ATCACG_L001	BJ72_ATCACG_L004	H1_ESC_P41_ATGCCT_L007	H9_ESC_P43_AGTGGT_L001	hESC_GAGTGG_L005	ESC-mean	OSKM48_GTTTCG_L002	OSKM72_GTTTCG_L005	GFP_mean	T_OSKM_48_72_mean	OSKM/ESC	ESC/OSKM
ENSG00000189079	1122.43	0.73819	0.266267	2.77237	0.00556498	0.0263639	0.85471	0.936818	1.4e-10	9.89e-10	ARID2	AT-rich interaction domain 2 [Source:HGNC Symbol;Acc:HGNC:18037]	12	45729665	45908040	1	645.223	825.831	389.469	404.169	927.491	1057.23	812.834	869.439	3143.77	2306.87	2312.03	2587.55	746.478	1148.42	566.173	947.451	0.366157	2.73107
ENSG00000127152	28.6893	1.94108	1.07428	1.80686	0.0707844	0.188412	0.162043	0.356934	9.79e-22	1.64e-20	BCL11B	B cell CLL/lymphoma 11B [Source:HGNC Symbol;Acc:HGNC:13222]	14	99169287	99271524	-1	0	0	4.29117	0	0	4.36752	0.995198	0.902399	244.328	222.58	181.997	216.302	3.16783	3.73453	1.07279	3.45118	0.0159554	62.6748
ENSG00000161940	42.0959	3.33742	1.21364	2.74993	0.00596088	0.0279122	0.00356568	0.0197265	7.26e-11	5.26e-10	BCL6B	B cell CLL/lymphoma 6B [Source:HGNC Symbol;Acc:HGNC:1002]	17	7023020	7030290	1	0.905192	0	1.24171	4.09373	0.89348	3.75744	0.798003	0.729502	176.848	280.691	68.7934	175.444	27.046	7.34909	1.56016	17.1975	0.098023	10.2017
ENSG00000171634	4938.27	0.196861	0.163934	1.20086	0.229806	0.429366	0.364137	0.596981	2.32e-34	7.92e-33	BPTF	bromodomain PHD finger transcription factor [Source:HGNC Symbol;Acc:HGNC:3581]	17	67825524	67984378	1	2961.47	3486.68	2618.59	3944.63	3648.44	3063.32	3628.16	3114.11	12081.6	9781.77	12422.4	11428.6	3470.6	3990.64	3252.84	3730.62	0.326429	3.06345
ENSG00000130940	78.9104	0.584194	0.712132	0.820345	0.412019	0.619251	0.0179499	0.0709812	7.82e-13	6.76e-12	CASZ1	castor zinc finger 1 [Source:HGNC Symbol;Acc:HGNC:26002]	1	10636604	10796650	-1	7.97118	10.6392	34.1767	63.3888	8.34245	3.33955	23.4796	20.294	439.215	392.885	137.227	323.109	37.9118	47.9546	29.044	42.9332	0.132875	7.52585
ENSG00000102974	2078.15	0.38392	0.170542	2.25117	0.0243745	0.0840413	0.359474	0.592301	2.62e-25	5.46e-24	CTCF	CCCTC-binding factor [Source:HGNC Symbol;Acc:HGNC:13723]	16	67562407	67639185	1	1467.2	1378.62	1709.29	1562.54	1732.54	2171.78	1815.08	1450.86	6288.71	4654.38	4854.01	5265.7	1987.39	2000.74	1529.41	1994.06	0.378689	2.64069
ENSG00000171604	1556.02	-0.020022	0.258402	-0.077484	0.938238	0.976629	0.592616	0.784232	6.59e-10	4.39e-09	CXXC5	CXXC finger protein 5 [Source:HGNC Symbol;Acc:HGNC:26943]	5	139647299	139683882	1	1305.22	1094.33	591.366	804.422	854.644	962.944	1284.56	1018.7	2359.57	2680.19	3127.99	2722.58	912.661	959.927	948.835	936.294	0.343899	2.90783
ENSG00000128610	155.391	0	2.02157	0	1	1	0.608151	0.794146	6.09e-19	8.5e-18	FEZF1	FEZ family zinc finger 1 [Source:HGNC Symbol;Acc:HGNC:22788]	7	122301394	122310691	-1	0	0	0	0	1.06224	0	0	0	2007.92	1623.6	244.165	1291.89	0	0	0	0	0	#DIV/0!
ENSG00000160113	1762.24	-0.0873583	0.332145	-0.263013	0.792541	0.894942	0.583569	0.777455	1.88e-05	7.3e-05	NR2F6	nuclear receptor subfamily 2 group F member 6 [Source:HGNC Symbol;Acc:HGNC:7977]	19	17231883	17245940	-1	1435.07	1261.08	2386.53	1874.46	1605.31	3254.55	1286.02	1285.16	5272.06	4706.1	3289.44	4422.53	1669.5	1603.74	1739.29	1636.62	0.370064	2.70223
ENSG00000116833	31.4358	0.207533	0.692138	0.299843	0.764297	0.878186	0.949502	0.981446	7.25e-14	6.82e-13	NR5A2	nuclear receptor subfamily 5 group A member 2 [Source:HGNC Symbol;Acc:HGNC:7984]	1	200027602	200177424	1	9.5247	7.61518	0	16.211	3.16783	12.5841	12.0442	13.3854	135.564	166.668	239.815	180.682	6.70498	13.9104	8.33773	10.3077	0.0570488	17.5288
ENSG00000148200	951.359	0.260722	0.52058	0.50083	0.616491	0.780627	0.0676171	0.193128	5.18e-55	4.75e-53	NR6A1	nuclear receptor subfamily 6 group A member 1 [Source:HGNC Symbol;Acc:HGNC:7985]	9	124517275	124771310	-1	31.8322	72.9113	92.9311	143.588	67.857	45.0482	37.1791	59.3881	7398.57	5436.34	8871.17	7235.36	66.2388	137.142	85.3157	101.691	0.0140547	71.1507
ENSG00000172818	37.2927	1.29097	0.965448	1.33718	0.181165	0.366566	0.000213619	0.00192661	1.58e-11	1.22e-10	OVOL1	ovo like transcriptional repressor 1 [Source:HGNC Symbol;Acc:HGNC:8525]	11	65787022	65797219	1	0	0	5.10594	13.6728	0	0	0	0.742331	158.83	101.967	85.7689	115.522	6.80081	13.7538	4.69469	10.2773	0.0889643	11.2405
ENSG00000125850	32.1022	0.477975	1.59358	0.299938	0.764225	0.878151	0.197084	0.40741	3.03e-17	3.76e-16	OVOL2	ovo like zinc finger 2 [Source:HGNC Symbol;Acc:HGNC:15804]	20	17956979	18059188	-1	0	0	3.81353	0	0	0	0	0	301.759	242.425	241.456	261.88	0.708272	1.15818	0.953381	0.933227	0.00356357	280.617
ENSG00000100105	1110.32	-0.244021	0.245854	-0.992544	0.320932	0.531767	0.406118	0.636304	2.91e-29	7.55e-28	PATZ1	POZ/BTB and AT hook containing zinc finger 1 [Source:HGNC Symbol;Acc:HGNC:13071]	22	31325804	31346232	-1	678.534	572.289	831.16	1172.06	837.021	828.6	812.007	689.219	4820.3	3103.15	4750.63	4224.69	683.004	690.996	813.51	687	0.162616	6.14947
ENSG00000147596	338.268	-0.88715	1.30754	-0.678487	0.497463	0.691623	0.514261	0.727555	1.87e-29	4.92e-28	PRDM14	PR/SET domain 14 [Source:HGNC Symbol;Acc:HGNC:14001]	8	70051651	70071693	-1	1.03798	1.01714	4.27957	2.80301	5.118	2.8667	0.926569	0	2983.12	2525.38	2854.21	2787.57	1.50631	0.857321	2.28443	1.18182	0.00042396	2358.72
ENSG00000198963	36.5508	-2.98245	1.1066	-2.69514	0.0070359	0.0318727	0.399232	0.629886	3.48e-08	1.92e-07	RORB	RAR related orphan receptor B [Source:HGNC Symbol;Acc:HGNC:10259]	9	74497365	74693177	1	4.27728	4.46031	16.628	89.1787	6.40348	2.85693	5.59956	12.4255	197.444	157.666	311.537	222.216	1.54303	5.73364	28.6361	3.63834	0.016373	61.0762
ENSG00000256463	371.493	-0.291282	0.989031	-0.294513	0.768366	0.880376	0.0238192	0.0879809	2.67e-34	9.1e-33	SALL3	spalt like transcription factor 3 [Source:HGNC Symbol;Acc:HGNC:10527]	18	78980275	79002677	1	0	0.852427	1.16635	5.42247	0	0	0	0	4424.24	2032.13	2804.86	3087.08	1.90326	1.43622	1.86031	1.66974	0.00054088	1848.84
ENSG00000185669	57.3185	0.107735	0.828833	0.129984	0.896579	0.95435	0.621498	0.803215	5.41e-06	2.26e-05	SNAI3	snail family transcriptional repressor 3 [Source:HGNC Symbol;Acc:HGNC:18411]	16	88677682	88686493	-1	53.9619	44.8867	6.3906	8.2648	3.4609	3.18066	30.2066	54.0873	228.703	281.814	169.747	226.755	28.8323	32.6762	28.376	30.7542	0.135628	7.37313
ENSG00000105866	293.117	0.29495	0.271007	1.08835	0.276441	0.483853	0.197322	0.407699	1.48e-25	3.13e-24	SP4	Sp4 transcription factor [Source:HGNC Symbol;Acc:HGNC:11209]	7	21428034	21514822	1	145.097	205.146	154.286	233.331	223.884	135.678	150.162	199.688	1081.35	975.951	879.4	978.901	209.317	243.799	184.465	226.558	0.231442	4.32075
ENSG00000100426	950.236	0.499375	0.17321	2.88306	0.00393835	0.0199888	0.0181935	0.0717012	2.05e-21	3.35e-20	ZBED4	zinc finger BED-type containing 4 [Source:HGNC Symbol;Acc:HGNC:20721]	22	49853842	49890078	1	751.515	828.32	554.213	611.761	683.251	715.769	733.593	794.01	2136.58	2047.5	1794.82	1992.97	886.826	1056.87	686.452	971.846	0.487637	2.0507
ENSG00000232040	71.8171	0.468786	0.518879	0.903459	0.366282	0.576655	0.240056	0.46232	4.38e-06	1.86e-05	ZBED9	zinc finger BED-type containing 9 [Source:HGNC Symbol;Acc:HGNC:13851]	6	28570535	28616212	-1	38.2182	33.5937	46.6956	92.6557	70.321	12.024	45.3617	64.5236	227.832	112.42	283.568	207.94	71.0634	75.4798	52.7908	73.2716	0.352369	2.83794
ENSG00000204366	416.296	-0.0343223	0.31031	-0.110607	0.911928	0.962477	0.409011	0.638823	5.59e-14	5.32e-13	ZBTB12	zinc finger and BTB domain containing 12 [Source:HGNC Symbol;Acc:HGNC:19066]	6	31899607	31901992	-1	437.867	308.007	225.707	145.406	309.584	269.768	382.203	339.59	1413.92	1044.18	1532.59	1330.23	302.774	242.649	279.247	272.711	0.20501	4.8778
ENSG00000112365	732.879	0.0572636	0.227144	0.252102	0.800962	0.899865	0.37635	0.607841	2.37e-11	1.81e-10	ZBTB24	zinc finger and BTB domain containing 24 [Source:HGNC Symbol;Acc:HGNC:21143]	6	109462594	109483237	-1	633.319	706.966	581.621	849.039	671.941	428.142	637.252	767.756	1906.29	1515.97	1324.74	1582.33	726.538	716.104	692.736	721.321	0.45586	2.19366
ENSG00000185670	226.356	-0.293807	0.320776	-0.915926	0.359706	0.571117	0.153327	0.344241	3.01e-26	6.63e-25	ZBTB3	zinc finger and BTB domain containing 3 [Source:HGNC Symbol;Acc:HGNC:22918]	11	62748319	62754188	-1	174.486	104.058	100.796	101.838	120.841	125.364	157.238	131.675	1302.07	827.265	817.191	982.176	96.0097	99.2805	120.295	97.6451	0.0994171	10.0586
ENSG00000130584	202.411	0.920186	0.604345	1.52262	0.127855	0.288584	0.3454	0.578322	1.03e-09	6.7e-09	ZBTB46	zinc finger and BTB domain containing 46 [Source:HGNC Symbol;Acc:HGNC:16094]	20	63743666	63831244	-1	130.356	67.1287	10.9339	67.0172	19.8917	111.581	121.094	104.038	798.296	875.513	863.584	845.798	110.595	150.766	68.8589	130.681	0.154506	6.47225
ENSG00000273274	65.4795	0.827264	0.726908	1.13806	0.255096	0.459636	0.237892	0.459481	6.62e-12	5.27e-11	ZBTB8B	zinc finger and BTB domain containing 8B [Source:HGNC Symbol;Acc:HGNC:37057]	1	32465069	32496686	1	26.0956	27.8638	15.0023	2.07651	5.62116	4.59673	33.6637	24.2291	347.753	298.65	396.722	347.708	25.3697	37.6369	17.7595	31.5033	0.0906027	11.0372
ENSG00000179059	893.616	0.789186	0.872212	0.90481	0.365566	0.575929	0.212157	0.426219	7.64e-53	6.24e-51	ZFP42	ZFP42 zinc finger protein [Source:HGNC Symbol;Acc:HGNC:30949]	4	187995771	188005050	1	9.19497	0	1.51564	4.26078	1.15199	5.41917	4.09368	1.89602	9179.04	3237.8	9831.7	7416.18	3.33022	10.096	3.74285	6.7131	0.000905196	1104.73
ENSG00000196670	510.264	0.0534571	0.264296	0.202263	0.839712	0.922082	0.267253	0.493319	1.1e-06	5.04e-06	ZFP62	ZFP62 zinc finger protein [Source:HGNC Symbol;Acc:HGNC:23241]	5	180847611	180861285	-1	310.058	416.605	379.175	488.921	494.165	687.545	369.305	485.997	878.981	1401.81	1043.93	1108.24	438.147	388.953	398.69	413.55	0.373159	2.67982
ENSG00000187801	98.7958	0.721677	0.36087	1.99983	0.0455191	0.135873	0.106702	0.270035	2.62e-07	1.3e-06	ZFP69B	ZFP69 zinc finger protein B [Source:HGNC Symbol;Acc:HGNC:28053]	1	40450102	40463718	1	90.2459	64.9381	38.3729	85.589	46.2907	69.079	125.758	68.3916	224.656	278.32	215.192	239.389	103.443	128.784	69.7865	116.114	0.485041	2.06168
ENSG00000181007	269.933	-0.566955	0.369851	-1.53293	0.125294	0.284986	0.753485	0.885054	3.84e-06	1.64e-05	ZFP82	ZFP82 zinc finger protein [Source:HGNC Symbol;Acc:HGNC:28682]	19	36383120	36418656	-1	181.445	211.381	301.353	546.284	218.633	136.98	173.048	242.746	503.605	586.218	553.255	547.692	205.938	213.121	310.116	209.529	0.382568	2.61392
ENSG00000043355	1058.59	0.02579	1.70458	0.0151299	0.987929	0.999439	0.482323	0.702942	1.2e-13	1.11e-12	ZIC2	Zic family member 2 [Source:HGNC Symbol;Acc:HGNC:12873]	13	99981772	99986773	1	0	0	39.572	8.50377	13.5225	4.62399	0	1.52082	11246.9	8875.28	6218.59	8780.26	1.949	21.8495	12.0189	11.8992	0.00135523	737.884
ENSG00000156925	496.29	-2.74854	1.70389	-1.6131	0.106723	0.254277	0.583235	0.777302	1.95e-33	6.31e-32	ZIC3	Zic family member 3 [Source:HGNC Symbol;Acc:HGNC:12874]	X	137566142	137577691	1	0	0	2.63228	1.82721	1.00044	0	0	0	6442.9	2965.47	2992.89	4133.75	0	0	1.11487	0	0	#DIV/0!
ENSG00000139800	460.304	0.0357958	1.45624	0.024581	0.980389	0.995513	0.429808	0.657868	2.88e-19	4.11e-18	ZIC5	Zic family member 5 [Source:HGNC Symbol;Acc:HGNC:20322]	13	99962964	99971909	-1	0	1.15285	2.85319	6.09811	4.45491	0	0	0	5671.79	3082.69	2717.14	3823.87	3.27194	1.93446	2.52604	2.6032	0.000680776	1468.91
ENSG00000171649	390.148	0.127452	0.404533	0.315059	0.752717	0.870764	0.0541116	0.163646	1.14e-17	1.46e-16	ZIK1	zinc finger protein interacting with K protein 1 [Source:HGNC Symbol;Acc:HGNC:33104]	19	57578456	57593777	1	225.494	237.353	222.095	540.284	154.358	161.971	244.38	219.431	1523.13	803.223	2504.07	1610.14	340.357	330.072	306.307	335.215	0.20819	4.80331
ENSG00000189298	244.082	-0.510898	0.296663	-1.72215	0.0850418	0.215881	0.0229156	0.0854074	2.49e-05	9.49e-05	ZKSCAN3	zinc finger with KRAB and SCAN domains 3 [Source:HGNC Symbol;Acc:HGNC:13853]	6	28349914	28369177	1	213.252	139.352	196.192	272.192	245.129	244.722	258.834	170.475	568.722	397.844	487.92	484.829	161.163	126.585	205.247	143.874	0.296752	3.36982
ENSG00000165061	53.3636	0.582607	1.14941	0.506873	0.612244	0.777346	0.307111	0.538355	9.56e-19	1.31e-17	ZMAT4	zinc finger matrin-type 4 [Source:HGNC Symbol;Acc:HGNC:25844]	8	40530590	40897833	-1	0.872331	0.892681	2.30147	0.800536	1.56373	1.17964	0	0	423.489	594.108	264.668	427.422	1.25602	2.27105	1.21675	1.76353	0.00412598	242.366
ENSG00000197020	223.576	0.886393	0.334625	2.64892	0.00807506	0.0355111	0.00543805	0.0275161	4.32e-24	8.42e-23	ZNF100	zinc finger protein 100 [Source:HGNC Symbol;Acc:HGNC:12880]	19	21722766	21767628	-1	99.5881	147.379	77.4184	146.535	119.096	95.8346	162.94	79.9201	1131.23	537.356	997.41	888.664	214.928	219.688	117.73	217.308	0.244533	4.08943
ENSG00000181896	344.829	-0.554963	0.387215	-1.43322	0.151796	0.325302	0.692661	0.848887	1.47e-11	1.13e-10	ZNF101	zinc finger protein 101 [Source:HGNC Symbol;Acc:HGNC:12881]	19	19668796	19683509	1	280.201	161.837	335.106	642.143	176.328	197.875	311.319	183.297	1064.12	1024.48	1104.3	1064.3	264.498	218.001	354.822	241.249	0.226674	4.41162
ENSG00000213762	1013.39	-0.527765	0.325268	-1.62255	0.104685	0.251012	0.831005	0.926256	2.13e-08	1.2e-07	ZNF134	zinc finger protein 134 [Source:HGNC Symbol;Acc:HGNC:12918]	19	57614233	57624723	1	640.894	1049.27	1005.35	1871.28	837.834	524.013	919.704	737.325	2518.07	1617.58	2744.64	2293.43	785.126	799.225	1141.7	792.176	0.345411	2.8951
ENSG00000197008	200.08	0.258719	0.41949	0.616746	0.537403	0.722502	0.0594414	0.175427	5.71e-18	7.44e-17	ZNF138	zinc finger protein 138 [Source:HGNC Symbol;Acc:HGNC:12922]	7	64794388	64833681	1	71.6378	85.9297	87.1478	255.878	80.4565	117.821	79.8432	68.6552	701.591	1085.16	550.149	778.966	167.049	132.059	125.148	149.554	0.19199	5.20859
ENSG00000131127	259.826	0.760907	0.261139	2.9138	0.00357057	0.0184657	0.39652	0.627283	6.37e-14	6.03e-13	ZNF141	zinc finger protein 141 [Source:HGNC Symbol;Acc:HGNC:12926]	4	337814	384864	1	144.768	198.253	95.23	139.28	173.054	223.42	216.104	231.616	719.003	572.456	752.632	681.364	260.963	229.871	144.383	245.417	0.360185	2.77635
ENSG00000167635	3417.44	0.262249	0.149044	1.75954	0.0784863	0.203608	0.0543099	0.164126	3.61e-24	7.09e-23	ZNF146	zinc finger protein 146 [Source:HGNC Symbol;Acc:HGNC:12931]	19	36214602	36238774	1	2782.98	2956.48	2738.66	3440.41	3017.03	2653.48	3224.97	2823.21	7685.01	7426.83	6996.57	7369.47	3361.35	3788.43	2979.63	3574.89	0.485095	2.06145
ENSG00000197279	54.6385	-0.433406	0.424848	-1.02014	0.30766	0.517856	0.770816	0.895574	1.16e-32	3.61e-31	ZNF165	zinc finger protein 165 [Source:HGNC Symbol;Acc:HGNC:12953]	6	28080975	28089563	1	19.5183	12.6682	30.7424	36.2897	22.6165	21.9467	12.9604	11.2095	354.021	292.17	219.443	288.545	19.8871	16.6459	24.8047	18.2665	0.0633056	15.7964
ENSG00000188629	89.6501	-0.983695	0.416887	-2.35962	0.0182937	0.0676016	0.215776	0.431013	3.68e-06	1.58e-05	ZNF177	zinc finger protein 177 [Source:HGNC Symbol;Acc:HGNC:12966]	19	9363020	9382617	1	53.324	110.615	138.126	110.669	70.0367	75.0799	64.9423	87.7628	296.301	218.323	196.213	236.945	61.5876	42.1195	103.183	51.8536	0.218842	4.56951
ENSG00000005801	1248.09	0.404902	0.302392	1.339	0.180571	0.365802	0.00342011	0.019099	1.71e-13	1.56e-12	ZNF195	zinc finger protein 195 [Source:HGNC Symbol;Acc:HGNC:12986]	11	3339261	3379222	-1	589.358	742.372	1113.46	1801.19	803.715	784.101	821.751	632.792	2782.52	2962.09	3172.01	2972.21	1332.9	1477.77	1061.6	1405.33	0.472824	2.11495
ENSG00000165804	1529.37	-0.234779	0.292899	-0.801571	0.422801	0.6297	0.71113	0.859992	3.69e-18	4.87e-17	ZNF219	zinc finger protein 219 [Source:HGNC Symbol;Acc:HGNC:13011]	14	21090046	21104722	-1	904.116	1327.29	1030.58	1265.7	882.236	1379.46	584.895	1303.34	5107.47	4864.48	4703.28	4891.74	828.731	1095.76	1131.92	962.244	0.196708	5.08368
ENSG00000165512	807.267	-0.00557909	0.134393	-0.0415132	0.966887	0.989267	0.0168579	0.0677289	1.22e-52	9.84e-51	ZNF22	zinc finger protein 22 [Source:HGNC Symbol;Acc:HGNC:13012]	10	45000475	45005326	1	674.908	549.939	549.321	611.86	707.163	845.761	775.661	645.847	2557.42	2333.04	2592.83	2494.43	605.474	583.969	596.507	594.721	0.23842	4.19428
ENSG00000167840	270.824	-0.243321	0.324969	-0.748752	0.454007	0.656813	0.655583	0.826309	2.02e-21	3.3e-20	ZNF232	zinc finger protein 232 [Source:HGNC Symbol;Acc:HGNC:13026]	17	5105541	5123116	-1	122.473	163.892	283.51	304.196	160.169	234.091	136.186	140.501	1098.98	952.729	1178.44	1076.72	165.706	203.53	218.518	184.618	0.171464	5.83212
ENSG00000256771	338.993	-0.230932	0.458746	-0.503397	0.614685	0.77943	0.947822	0.980684	1.31e-17	1.67e-16	ZNF253	zinc finger protein 253 [Source:HGNC Symbol;Acc:HGNC:13497]	19	19865886	19894674	1	87.3265	98.955	172.444	350.718	158.553	125.063	194.363	139.341	2519.24	886.677	1578.75	1661.56	132.616	170.124	177.361	151.37	0.0911013	10.9768
ENSG00000213096	456.672	-0.0840753	0.297089	-0.282997	0.777179	0.885229	0.318635	0.551431	3.65e-09	2.24e-08	ZNF254	zinc finger protein 254 [Source:HGNC Symbol;Acc:HGNC:13047]	19	24033405	24129961	1	265.445	318.099	270.925	450.014	392.537	412.271	370.914	336.918	1125.44	1516.05	632.091	1091.19	307.433	308.24	326.121	307.837	0.28211	3.54472
ENSG00000254004	808.212	-0.262997	0.238653	-1.10201	0.270459	0.477408	0.233897	0.455269	1.78e-12	1.49e-11	ZNF260	zinc finger protein 260 [Source:HGNC Symbol;Acc:HGNC:13499]	19	36510695	36528660	-1	565.15	677.564	521.25	833.415	779.397	510.865	702.139	643.65	2048.23	1362.37	2071.27	1827.29	642.055	440.576	649.345	541.316	0.29624	3.37565
ENSG00000185947	451.661	-0.0974587	0.47879	-0.203552	0.838704	0.92144	0.162274	0.35722	1.03e-05	4.14e-05	ZNF267	zinc finger protein 267 [Source:HGNC Symbol;Acc:HGNC:13060]	16	31873758	31917357	1	199.74	176.849	337.664	967.842	241.52	317.903	240.781	189.788	1105.56	792.429	799.629	899.207	369.714	417.308	420.524	393.511	0.43762	2.28509
ENSG00000198039	161.051	0.156915	0.268856	0.583638	0.559464	0.738565	0.0214212	0.081226	6.21e-35	2.18e-33	ZNF273	zinc finger protein 273 [Source:HGNC Symbol;Acc:HGNC:13067]	7	64870172	64930966	1	94.0314	88.704	129.541	151.9	64.745	109.881	73.5048	90.4763	568.692	584.306	690.14	614.379	118.401	140.933	116.044	129.667	0.211054	4.73812
ENSG00000162702	1505.68	-0.744792	0.339331	-2.19488	0.028172	0.0936642	0.0145742	0.0604009	0.000409281	0.00128076	ZNF281	zinc finger protein 281 [Source:HGNC Symbol;Acc:HGNC:13075]	1	200404940	200410056	-1	1825.79	2013.37	1187.85	1269.74	1699.58	848.372	1900.07	2223.37	3488.58	2161.75	4743.67	3464.67	890.889	988.157	1574.19	939.523	0.271173	3.68769
ENSG00000187607	827.685	0.381481	0.174348	2.18804	0.0286664	0.0949515	0.142787	0.328661	1.43e-28	3.56e-27	ZNF286A	zinc finger protein 286A [Source:HGNC Symbol;Acc:HGNC:13501]	17	15699577	15720787	1	623.108	575.709	502.576	666.561	667.555	659.221	716.066	546.283	2275.94	2121.32	1878.51	2091.92	662.26	882.815	591.988	772.537	0.369295	2.70786
ENSG00000145908	571.786	-0.22509	0.274148	-0.821051	0.411617	0.618796	0.0674707	0.192799	3.7e-14	3.57e-13	ZNF300	zinc finger protein 300 [Source:HGNC Symbol;Acc:HGNC:13091]	5	150894392	150904983	-1	386.069	364.301	398.269	528.969	592.613	477.36	592.584	367.616	1635.99	1522.1	2161.54	1773.21	343.903	374.113	419.402	359.008	0.202462	4.9392
ENSG00000130844	818.289	-0.277191	0.40916	-0.677465	0.498111	0.692281	0.487308	0.70645	1.72e-08	9.77e-08	ZNF331	zinc finger protein 331 [Source:HGNC Symbol;Acc:HGNC:15489]	19	53519527	53580269	1	412.027	779.263	522.292	1788.38	614.484	491.93	651.68	615.436	1826.65	2662	2801.32	2429.99	779.799	665.867	875.492	722.833	0.297464	3.36176
ENSG00000198185	264.758	-0.95723	0.348097	-2.74989	0.00596151	0.0279122	0.018187	0.0716883	4.35e-20	6.51e-19	ZNF334	zinc finger protein 334 [Source:HGNC Symbol;Acc:HGNC:15806]	20	46499630	46513559	-1	150.57	146.728	173.341	252.111	215.541	93.0526	218.083	131.085	1009.69	1295.45	962.245	1089.13	89.2444	97.1225	180.688	93.1834	0.085558	11.688
ENSG00000189180	1006.93	-0.199848	0.275661	-0.724978	0.468465	0.667903	0.266703	0.492669	2.57e-05	9.79e-05	ZNF33A	zinc finger protein 33A [Source:HGNC Symbol;Acc:HGNC:13096]	10	38010650	38065088	1	1022.54	940.958	743.959	661.665	974.412	624.845	1066.53	958.271	1704.6	1506.83	2299.82	1837.08	838.543	628.747	842.282	733.645	0.399353	2.50405
ENSG00000251247	92.2352	-0.398305	0.328185	-1.21366	0.224878	0.423093	0.421123	0.649849	2.65e-06	1.15e-05	ZNF345	zinc finger protein 345 [Source:HGNC Symbol;Acc:HGNC:16367]	19	36850361	36913029	1	59.6824	71.7686	73.8409	84.9055	88.2605	65.5229	42.9614	65.9443	145.427	133.199	194.54	157.722	75.5078	34.4979	72.5494	55.0029	0.348733	2.86753
ENSG00000187595	38.0661	0.61721	1.0149	0.608146	0.543091	0.726413	0.0292671	0.102943	6.14e-08	3.29e-07	ZNF385C	zinc finger protein 385C [Source:HGNC Symbol;Acc:HGNC:33722]	17	42025576	42098479	-1	5.79239	4.54319	4.96995	70.1006	3.44427	4.76953	11.4915	7.48854	293.258	261.655	98.7655	217.893	44.1989	22.2082	21.3515	33.2036	0.152385	6.56233
ENSG00000186812	1083.7	-0.318839	0.242936	-1.31244	0.189371	0.376905	0.102129	0.261312	4.68e-07	2.24e-06	ZNF397	zinc finger protein 397 [Source:HGNC Symbol;Acc:HGNC:18818]	18	35241030	35267133	1	868.594	851.966	790.674	1087.15	1129.4	656.241	997.853	1013.93	2033.01	2328.85	1634.46	1998.78	695.719	747.25	899.595	721.485	0.360963	2.77036
ENSG00000197024	971.471	-0.110528	0.339329	-0.325724	0.744633	0.865471	0.109415	0.274799	1.01e-12	8.65e-12	ZNF398	zinc finger protein 398 [Source:HGNC Symbol;Acc:HGNC:18373]	7	149126416	149182802	1	603.903	698.881	754.083	1768.72	666.499	600.678	528.973	635.281	3510.51	2535.67	1947.5	2664.56	855.04	917.188	956.396	886.114	0.332555	3.00702
ENSG00000196724	153.439	-0.625338	0.387145	-1.61526	0.106256	0.253633	0.121725	0.295385	4.65e-09	2.82e-08	ZNF418	zinc finger protein 418 [Source:HGNC Symbol;Acc:HGNC:20647]	19	57921884	57935393	-1	94.6191	124.769	111.498	172.214	127.974	118.949	173.627	75.6759	351.78	412.1	652.083	471.988	95.1717	67.8741	125.775	81.5229	0.172722	5.78963
ENSG00000198521	490.565	-0.258318	0.256793	-1.00594	0.314445	0.525572	0.572507	0.769999	6.89e-28	1.66e-26	ZNF43	zinc finger protein 43 [Source:HGNC Symbol;Acc:HGNC:13109]	19	21804949	21852125	-1	276.349	329.572	276.334	485.697	275.774	377.463	320.147	293.939	1829.56	1801.42	1496.97	1709.32	267.648	305.303	341.988	286.475	0.167596	5.96672
ENSG00000196705	672.725	0.446858	0.286091	1.56194	0.118302	0.273442	0.00435978	0.0230366	8.74e-19	1.2e-17	ZNF431	zinc finger protein 431 [Source:HGNC Symbol;Acc:HGNC:20809]	19	21142024	21196053	1	315.868	396.84	470.167	616.978	292.653	324.046	354.186	420.759	1615.27	1858.61	1408.09	1627.32	616.817	607.384	449.963	612.101	0.376139	2.65859
ENSG00000148143	1324.05	0.286408	0.378142	0.75741	0.448804	0.652346	0.0374758	0.124371	7.39e-14	6.95e-13	ZNF462	zinc finger protein 462 [Source:HGNC Symbol;Acc:HGNC:21684]	9	106863097	107013634	1	597.158	625.19	779.343	1617.42	759.975	363.067	804.991	628.004	4055.49	2753.35	3988.91	3599.25	980.103	1226.8	904.778	1103.45	0.306578	3.26181
ENSG00000180035	592.151	0.414246	0.295969	1.39963	0.161625	0.33959	0.00672797	0.0327546	6e-25	1.23e-23	ZNF48	zinc finger protein 48 [Source:HGNC Symbol;Acc:HGNC:13114]	16	30378106	30400108	1	334.069	289.071	393.113	647.672	280.765	456.27	268.794	268.575	2527.19	1675.93	1934.95	2046.02	603.882	505.139	415.981	554.51	0.271019	3.68978
ENSG00000256229	298.145	-0.272567	0.224804	-1.21246	0.225334	0.423626	0.906331	0.96057	2.26e-23	4.2e-22	ZNF486	zinc finger protein 486 [Source:HGNC Symbol;Acc:HGNC:20807]	19	20167228	20200490	1	218.938	255.995	272.748	365.204	252.13	222.302	246.658	219.281	930.949	1093.33	690.686	904.989	253.4	207.999	278.221	230.699	0.254919	3.92281
ENSG00000265763	67.0041	0.732359	0.609689	1.2012	0.229674	0.429209	0.643418	0.818142	7.22e-31	2.03e-29	ZNF488	zinc finger protein 488 [Source:HGNC Symbol;Acc:HGNC:23535]	10	47365496	47384273	-1	7.94921	5.75789	9.66837	8.19824	4.63335	21.0851	8.05646	10.9233	484.857	322.755	666.469	491.36	11.9003	14.1238	7.89343	13.0121	0.0264817	37.7619
ENSG00000196268	341.726	0.0605796	0.374068	0.161948	0.871347	0.940352	0.487699	0.70682	1.22e-05	4.87e-05	ZNF493	zinc finger protein 493 [Source:HGNC Symbol;Acc:HGNC:23708]	19	21397119	21427573	1	274.179	336.458	103.82	177.476	288.75	137.455	357.11	325.142	728.673	621.945	885.402	745.34	241.216	222.699	222.983	231.958	0.311211	3.21326
ENSG00000162714	1765.73	0.11844	0.250923	0.472018	0.636914	0.79475	0.804976	0.912186	1.53e-07	7.77e-07	ZNF496	zinc finger protein 496 [Source:HGNC Symbol;Acc:HGNC:23713]	1	247297412	247331846	-1	1407.3	1790.53	1231.51	1807.78	1451.32	1773.15	1232	2031.82	3279.31	3734.02	3860.74	3624.69	1552.88	1833.57	1559.28	1693.22	0.467136	2.14071
ENSG00000177853	910.35	0.286348	0.33379	0.857869	0.390965	0.601628	0.7613	0.89038	2.47e-05	9.43e-05	ZNF518A	zinc finger protein 518A [Source:HGNC Symbol;Acc:HGNC:29009]	10	96129715	96205288	1	657.46	834.964	454.124	554.709	839.271	352.654	921.002	727.082	1452.41	1361.78	2209.37	1674.52	794.69	729.76	625.314	762.225	0.45519	2.19688
ENSG00000175322	236.82	0.991096	0.360367	2.75024	0.00595512	0.0278928	0.154527	0.345622	2.57e-24	5.09e-23	ZNF519	zinc finger protein 519 [Source:HGNC Symbol;Acc:HGNC:30574]	18	14057457	14132490	-1	101.686	137.111	76.0838	44.2834	73.2918	119.278	144.675	162.086	1090.96	951.295	1311.31	1117.86	200.34	154.404	89.7911	177.372	0.158672	6.30232
ENSG00000203326	269.282	-0.562324	0.362407	-1.55164	0.120749	0.277342	0.714541	0.861774	7.93e-15	8.09e-14	ZNF525	zinc finger protein 525 [Source:HGNC Symbol;Acc:HGNC:29423]	19	53365693	53392217	1	164.26	170.333	214.666	377.894	189.882	138.913	188.749	169.424	761.936	1210.61	888.355	953.634	150.064	164.274	231.788	157.169	0.164811	6.06757
ENSG00000074657	5268.94	0.317661	0.280294	1.13331	0.257083	0.462009	0.388292	0.619312	7.74e-10	5.12e-09	ZNF532	zinc finger protein 532 [Source:HGNC Symbol;Acc:HGNC:30940]	18	58862600	58986480	1	3653.89	3453.08	2196.68	3803.03	4052.66	2230.49	4285.08	3244.97	9188.96	11480.4	9041.09	9903.49	4265.09	3903.57	3276.67	4084.33	0.412413	2.42475
ENSG00000198131	860.404	-0.492191	0.213344	-2.30703	0.0210532	0.0750833	0.423781	0.652531	5.34e-23	9.64e-22	ZNF544	zinc finger protein 544 [Source:HGNC Symbol;Acc:HGNC:16759]	19	58228594	58277495	1	570.139	603.196	768.6	1105.48	632.713	622.49	593.718	592.771	2276.24	2182.31	2130.78	2196.44	579.963	504.296	761.853	542.13	0.246822	4.0515
ENSG00000178935	175.129	0.309208	0.230134	1.3436	0.179078	0.363469	0.092737	0.243323	3.16e-13	2.82e-12	ZNF552	zinc finger protein 552 [Source:HGNC Symbol;Acc:HGNC:26135]	19	57803841	57814913	-1	124.286	133.922	130.426	170.957	130.197	124.39	147.055	129.319	372.215	317.945	404.334	364.831	193.542	154.316	139.898	173.929	0.476738	2.09759
ENSG00000189042	242.088	-0.460133	0.328289	-1.40161	0.161032	0.338808	0.619152	0.801642	6.11e-06	2.54e-05	ZNF567	zinc finger protein 567 [Source:HGNC Symbol;Acc:HGNC:28696]	19	36687612	36727701	1	195.775	276.778	235.902	453.857	209.657	100.878	229.604	215.591	520.398	437.642	440.908	466.316	228.768	194.616	290.578	211.692	0.453966	2.20281
ENSG00000269343	354.961	0.745965	0.28241	2.64142	0.00825589	0.0361184	0.0018108	0.0113594	1.25e-26	2.8e-25	ZNF587B	zinc finger protein 587B [Source:HGNC Symbol;Acc:HGNC:37142]	19	57819741	57846238	1	177.506	195.725	226.847	245.222	192.09	170.265	181.709	224.327	1461.35	795.56	1361.44	1206.12	275.752	434.167	211.325	354.959	0.294299	3.3979
ENSG00000272602	204.736	0.0126409	0.4318	0.029275	0.976645	0.993776	0.492511	0.71007	5.49e-07	2.6e-06	ZNF595	zinc finger protein 595 [Source:HGNC Symbol;Acc:HGNC:27196]	4	53285	88211	1	93.6556	119.597	173.501	367.074	164.766	209.334	133.41	113.53	881.419	367.878	481.288	576.862	199.289	181.113	188.457	190.201	0.329716	3.03291
ENSG00000198182	318.024	0.0560983	0.25049	0.223954	0.822793	0.91356	0.906482	0.960624	2.42e-12	2e-11	ZNF607	zinc finger protein 607 [Source:HGNC Symbol;Acc:HGNC:28192]	19	37696363	37719790	-1	234.613	283.039	223.576	253.49	240.707	232.588	299.313	240.082	697.602	636.741	854.623	729.655	268.722	247.987	248.68	258.354	0.354077	2.82424
ENSG00000176024	230.164	-0.865115	0.410499	-2.10747	0.0350767	0.111229	0.379557	0.611212	1.94e-05	7.53e-05	ZNF613	zinc finger protein 613 [Source:HGNC Symbol;Acc:HGNC:25827]	19	51927147	51948759	1	195.257	142.221	348.082	330.497	188.319	211.586	129.867	187.839	641.681	491.625	418.605	517.304	143.143	135.358	254.014	139.251	0.269186	3.71491
ENSG00000204611	519.798	0.0865213	0.216986	0.398742	0.690083	0.830341	0.618339	0.801157	2.19e-19	3.14e-18	ZNF616	zinc finger protein 616 [Source:HGNC Symbol;Acc:HGNC:28062]	19	52113091	52139922	-1	337.151	469.024	287.299	343.833	441.698	296.124	411.534	491.145	1351.38	1211.47	1414.87	1325.91	355.231	407.895	359.327	381.563	0.287775	3.47494
ENSG00000177842	124.577	-0.976388	0.496437	-1.96679	0.0492075	0.143873	0.28139	0.509303	4.13e-16	4.68e-15	ZNF620	zinc finger protein 620 [Source:HGNC Symbol;Acc:HGNC:28742]	3	40477131	40518736	1	36.0978	46.5918	166.083	199.009	35.4018	38.0197	47.6459	35.0052	491.214	377.711	538.389	469.105	64.4557	49.7251	111.945	57.0904	0.121701	8.21688
ENSG00000122482	1886.16	-0.721274	0.381951	-1.88839	0.0589733	0.164596	0.388359	0.619312	6.31e-06	2.62e-05	ZNF644	zinc finger protein 644 [Source:HGNC Symbol;Acc:HGNC:29222]	1	90915298	91022272	-1	1129.03	1100.42	2166.52	3595.21	1919.36	1610.81	1365.96	1193.58	5214.79	4995.87	2890.79	4367.15	1197.93	1224.28	1997.8	1211.1	0.277322	3.60592
ENSG00000198093	558.518	0.107815	0.286908	0.375783	0.707078	0.841408	0.0202695	0.0779783	2.46e-70	4.03e-68	ZNF649	zinc finger protein 649 [Source:HGNC Symbol;Acc:HGNC:25741]	19	51889224	51905040	-1	149.711	169.446	190.927	364.933	135.242	152.088	148.307	158.602	3838.28	2987.68	2924.41	3250.13	203.105	270.616	218.754	236.86	0.0728773	13.7217
ENSG00000160229	27.5561	0.409296	0.61906	0.661157	0.508512	0.700245	0.365913	0.598396	2.16e-09	1.36e-08	ZNF66	zinc finger protein 66 [Source:HGNC Symbol;Acc:HGNC:13135]	19	20776304	20807322	1	7.37372	14.0947	11.4169	23.2758	8.92314	10.3073	10.7317	20.1973	110.145	66.113	161.765	112.674	17.4066	19.718	14.0403	18.5623	0.164743	6.07005
ENSG00000144792	102.762	-0.612776	0.480497	-1.2753	0.202205	0.393274	0.00477276	0.0247758	6.44e-11	4.7e-10	ZNF660	zinc finger protein 660 [Source:HGNC Symbol;Acc:HGNC:26720]	3	44578223	44599694	1	55.7011	67.5004	33.0013	21.7294	78.5714	36.3451	104.421	73.7289	504.341	307.63	483.823	431.931	34.6812	23.4065	44.4831	29.0438	0.0672417	14.8717
ENSG00000277462	165.039	-0.613122	0.50437	-1.21562	0.22413	0.422125	0.112283	0.279766	2.79e-07	1.38e-06	ZNF670	zinc finger protein 670 [Source:HGNC Symbol;Acc:HGNC:28167]	1	247036784	247078755	-1	98.8338	89.6934	175.378	515.063	64.9937	84.9651	78.059	100.626	393.295	328.366	488.264	403.308	153.888	133.77	219.742	143.829	0.356624	2.80408
ENSG00000197372	223.124	0.0491422	0.32746	0.150071	0.880709	0.946316	0.906394	0.960596	1.29e-11	1e-10	ZNF675	zinc finger protein 675 [Source:HGNC Symbol;Acc:HGNC:30768]	19	23525631	23687220	-1	79.3312	129.96	168.975	229.202	177.347	123.645	149.413	158.081	684.628	509.723	543.578	579.31	142.856	170.433	151.867	156.644	0.270398	3.69825
ENSG00000181450	256.718	0.39965	0.376098	1.06262	0.287954	0.496465	0.0245019	0.0899673	7.75e-17	9.31e-16	ZNF678	zinc finger protein 678 [Source:HGNC Symbol;Acc:HGNC:28652]	1	227563543	227677443	1	125.351	158.076	84.9925	305.188	130.48	84.766	124.909	151.891	817.304	734.787	932.43	828.173	176.557	268.426	168.402	222.491	0.268653	3.72227
ENSG00000173041	146.256	0.278187	0.30179	0.921788	0.356639	0.568429	0.248857	0.47239	3.29e-16	3.76e-15	ZNF680	zinc finger protein 680 [Source:HGNC Symbol;Acc:HGNC:26897]	7	64519884	64563106	-1	88.3965	68.778	87.1144	161.206	87.4557	124.57	87.4189	90.9161	430.305	487.545	351.71	423.187	135.33	111.232	101.374	123.281	0.291317	3.43269
ENSG00000196172	114.339	0.0137125	0.491723	0.0278866	0.977753	0.99434	0.635057	0.813362	1.1e-24	2.23e-23	ZNF681	zinc finger protein 681 [Source:HGNC Symbol;Acc:HGNC:26457]	19	23739195	23758891	-1	14.21	20.6995	21.1319	72.373	56.3367	32.2967	40.8107	22.6696	755.088	837.629	551.463	714.727	38.0493	24.5182	32.1036	31.2837	0.0437702	22.8466
ENSG00000197124	123.603	-0.496301	0.493572	-1.00553	0.314642	0.525688	0.663808	0.831275	4.56e-15	4.75e-14	ZNF682	zinc finger protein 682 [Source:HGNC Symbol;Acc:HGNC:28857]	19	19997058	20039506	-1	54.8309	41.6269	69.1137	150.512	31.4586	38.0875	61.2738	61.9496	365.707	473.455	601.362	480.175	78.6484	33.9319	79.0208	56.2901	0.117228	8.53036
ENSG00000143373	1484.75	-0.389563	0.250787	-1.55336	0.120336	0.276703	0.921436	0.968219	4.11e-08	2.25e-07	ZNF687	zinc finger protein 687 [Source:HGNC Symbol;Acc:HGNC:29277]	1	151281618	151292180	1	1092.19	1410.51	1508.61	1940.15	1151.93	1325.85	950.227	1197.26	3452.05	2384.31	2190.87	2675.74	952.458	1320.15	1487.86	1136.3	0.424668	2.35478
ENSG00000156853	535.097	-0.283786	0.263665	-1.07631	0.281787	0.49002	0.948029	0.980817	1.86e-07	9.36e-07	ZNF689	zinc finger protein 689 [Source:HGNC Symbol;Acc:HGNC:25173]	16	30602558	30624012	-1	402.181	453.103	573.931	846.336	523.495	537.845	412.475	420.34	1353.9	989.741	933.615	1092.42	436.968	498.189	568.888	467.578	0.428022	2.33633
ENSG00000164011	365.929	-0.574102	0.37901	-1.51474	0.129839	0.291401	0.545854	0.750569	0.000333528	0.00105895	ZNF691	zinc finger protein 691 [Source:HGNC Symbol;Acc:HGNC:28028]	1	42846573	42852477	1	302.439	195.27	425.932	629.242	291.611	485.682	242.092	208.001	719.542	569.879	809.597	699.673	273.939	247.461	388.221	260.7	0.372603	2.68383
ENSG00000164684	65.4773	1.18469	1.07554	1.10149	0.270682	0.477679	0.307492	0.538794	1.97e-05	7.63e-05	ZNF704	zinc finger protein 704 [Source:HGNC Symbol;Acc:HGNC:32291]	8	80628451	80874781	-1	5.3239	54.0814	1.99329	26.6346	17.8001	2.04741	8.66209	62.1188	369.536	385.727	358.454	371.239	45.2072	52.2319	22.0083	48.7196	0.131235	7.61992
ENSG00000182141	294.425	0.0697062	0.26879	0.259333	0.795378	0.896762	0.541452	0.74679	1.47e-27	3.47e-26	ZNF708	zinc finger protein 708 [Source:HGNC Symbol;Acc:HGNC:12945]	19	21291160	21329425	-1	163.845	219.094	100.591	147.464	186.838	123.51	198.519	228.733	1167.11	1089.61	869.052	1041.92	166.898	162.991	157.749	164.944	0.158308	6.31682
ENSG00000178665	72.4706	-0.0573652	0.419043	-0.136896	0.891113	0.951878	0.661364	0.829805	0.00240273	0.00647717	ZNF713	zinc finger protein 713 [Source:HGNC Symbol;Acc:HGNC:22043]	7	55887475	55942530	1	54.507	69.2779	42.9669	56.4093	74.2542	35.8889	51.697	80.2501	153.465	91.9601	140.085	128.503	57.782	49.1466	55.7903	53.4643	0.416054	2.40354
ENSG00000250312	188.729	0.185492	0.361258	0.513459	0.60763	0.773962	0.036576	0.121981	2.97e-12	2.44e-11	ZNF718	zinc finger protein 718 [Source:HGNC Symbol;Acc:HGNC:26889]	4	124480	202303	1	115.871	154.839	118.821	251.048	106.98	94.3258	112.885	116.627	606.184	250.649	647.155	501.329	190.272	174.608	160.145	182.44	0.363913	2.74791
ENSG00000183850	44.9203	0.203486	0.507062	0.401304	0.688196	0.829201	0.990614	1	3.08e-18	4.08e-17	ZNF730	zinc finger protein 730 [Source:HGNC Symbol;Acc:HGNC:32470]	19	23075210	23147219	1	16.1965	10.2468	15.5752	28.0863	18.8391	28.0398	16.4867	17.6054	300.809	277.214	164.231	247.418	23.2073	16.7055	17.5262	19.9564	0.0806586	12.3979
ENSG00000186777	59.9597	1.79784	0.65938	2.72655	0.00639992	0.0295635	0.0242002	0.0891229	1.64e-35	5.95e-34	ZNF732	zinc finger protein 732 [Source:HGNC Symbol;Acc:HGNC:37138]	4	270675	305321	-1	5.6744	5.9757	0	3.10231	3.36452	1.4888	7.82562	6.59605	648.438	284.739	436.323	456.5	12.8219	13.9912	3.6881	13.4065	0.0293681	34.0505
ENSG00000196214	562.716	-0.505663	0.301468	-1.67733	0.0934774	0.231262	0.543502	0.748619	2.15e-11	1.64e-10	ZNF766	zinc finger protein 766 [Source:HGNC Symbol;Acc:HGNC:28063]	19	52269571	52296046	1	350.175	489.911	468.864	879.068	391.741	419.242	491.518	448.023	1810.09	1659.84	1018.82	1496.25	393.791	377.054	547.004	385.423	0.257592	3.8821
ENSG00000196597	148.074	-0.0963759	0.248283	-0.388169	0.697891	0.835484	0.153158	0.343923	6.42e-11	4.69e-10	ZNF782	zinc finger protein 782 [Source:HGNC Symbol;Acc:HGNC:33110]	9	96816472	96875623	-1	105.607	121.919	89.7009	146.903	78.9724	63.9709	118.494	79.5721	240.917	181.253	244.816	222.329	99.9585	118.279	116.032	109.119	0.490799	2.03749
ENSG00000197362	279.574	0.000250182	0.233274	0.00107248	0.999144	1	0.0415869	0.134343	1.41e-21	2.33e-20	ZNF786	zinc finger protein 786 [Source:HGNC Symbol;Acc:HGNC:21806]	7	149069643	149090782	-1	235.337	215.504	233.26	254.2	92.8659	163.749	199.704	215.11	708.244	652.502	597.511	652.752	242.627	226.598	234.575	234.612	0.35942	2.78226
ENSG00000142409	976.642	-0.128028	0.344672	-0.371447	0.710305	0.843551	0.0940855	0.245926	1.2e-08	6.94e-08	ZNF787	zinc finger protein 787 [Source:HGNC Symbol;Acc:HGNC:26998]	19	56087366	56121280	-1	687.443	631.446	1308.46	1654.73	581.001	918.935	531.279	595.663	2411.22	2413.83	1726.6	2183.88	903.101	1056.14	1070.52	979.62	0.448568	2.22932
ENSG00000188227	214.303	-0.352096	0.432434	-0.814219	0.415519	0.622702	0.569852	0.768142	0.000190007	0.000631125	ZNF793	zinc finger protein 793 [Source:HGNC Symbol;Acc:HGNC:33115]	19	37506939	37548762	1	251.625	207.092	87.9832	171.815	178.585	75.9529	225.6	184.83	309.898	299.381	718.717	442.665	121.941	159.688	179.629	140.814	0.318106	3.14361
ENSG00000198346	294.141	0.680435	0.228658	2.97578	0.00292246	0.0156789	0.00450588	0.0236525	1.08e-28	2.72e-27	ZNF813	zinc finger protein 813 [Source:HGNC Symbol;Acc:HGNC:33257]	19	53467735	53496255	1	159.087	176.743	203.052	218.897	150.575	213.407	211.679	199.849	841.585	1118.61	742.15	900.782	306.427	300.625	189.445	303.526	0.336959	2.96772
ENSG00000204514	751.492	0.79697	0.273292	2.91618	0.00354341	0.0183635	0.0021906	0.0132386	4.5e-28	1.09e-26	ZNF814	zinc finger protein 814 [Source:HGNC Symbol;Acc:HGNC:33258]	19	57848731	57889074	-1	436.983	460.621	346.187	356.741	243.39	427.876	456.863	432.092	3457.02	1729.17	2160.51	2448.9	683.913	713.306	400.133	698.61	0.285275	3.50539
ENSG00000198040	1188.88	-0.011334	0.326914	-0.0346697	0.972343	0.99186	0.928419	0.971416	0.000150658	0.000508308	ZNF84	zinc finger protein 84 [Source:HGNC Symbol;Acc:HGNC:13159]	12	133037292	133063304	1	875.96	1236.75	791.777	1343.73	1230.39	521.877	1101.8	1277.1	1934.73	1572.63	3087.72	2198.36	1156.57	951.17	1062.06	1053.87	0.47939	2.08599
ENSG00000213799	389.182	0.192005	0.300675	0.638581	0.523096	0.71198	0.0964894	0.250679	4.52e-10	3.06e-09	ZNF845	zinc finger protein 845 [Source:HGNC Symbol;Acc:HGNC:25112]	19	53333746	53356906	1	233.906	288.57	349.613	570.341	344.602	207.561	318.951	293.743	1001.6	1057.7	690.521	916.606	395.043	430.473	360.607	412.758	0.450311	2.22069
ENSG00000236609	119.353	-0.446772	0.473091	-0.944369	0.344981	0.556457	0.289968	0.518904	6.73e-13	5.85e-12	ZNF853	zinc finger protein 853 [Source:HGNC Symbol;Acc:HGNC:21767]	7	6615617	6624290	1	53.3301	85.2431	50.6202	76.977	37.2988	62.5621	58.3853	117.719	552.775	743.896	254.627	517.099	47.3483	50.6593	66.5426	49.0038	0.0947667	10.5522
ENSG00000197385	57.886	-0.349052	0.491253	-0.710534	0.477373	0.675368	0.216475	0.431836	0.000153258	0.000516286	ZNF860	zinc finger protein 860 [Source:HGNC Symbol;Acc:HGNC:34513]	3	31981771	31991628	1	61.3417	49.4408	34.725	44.4628	60.467	30.2356	89.0234	46.1326	197.464	108.692	198.258	168.138	45.5412	29.2159	47.4926	37.3785	0.222309	4.49825
ENSG00000257446	17.1761	0.536235	0.815021	0.65794	0.510577	0.701857	0.340259	0.573544	1.23e-07	6.35e-07	ZNF878	zinc finger protein 878 [Source:HGNC Symbol;Acc:HGNC:37246]	19	12043805	12052939	-1	5.74305	11.6357	9.13144	5.19805	0	0	15.6906	9.48284	88.4023	114.698	55.8546	86.3183	9.90235	12.9935	7.92707	11.4479	0.132625	7.54007
ENSG00000213988	205.954	0.280211	0.404167	0.693304	0.488119	0.684015	0.31741	0.550001	5.81e-51	4.21e-49	ZNF90	zinc finger protein 90 [Source:HGNC Symbol;Acc:HGNC:13165]	19	20077994	20127076	1	33.4615	47.1695	42.9489	43.2331	29.7932	74.5275	29.88	23.6127	1267.96	1569.06	1479.45	1438.82	60.0175	41.5418	41.7033	50.7796	0.0352925	28.3346
ENSG00000167232	595.788	-0.905219	0.301977	-2.99764	0.0027208	0.0147596	0.0586375	0.173612	3.65e-05	0.000135678	ZNF91	zinc finger protein 91 [Source:HGNC Symbol;Acc:HGNC:13166]	19	23304991	23395560	-1	454.689	494.431	507.288	1096.75	542.707	412.049	562.042	504.081	1296.44	1029.82	905.964	1077.41	309.753	371.465	638.289	340.609	0.316138	3.16318
ENSG00000146757	367.901	-0.253439	0.297059	-0.85316	0.39357	0.603571	0.322235	0.554979	2.1e-26	4.66e-25	ZNF92	zinc finger protein 92 [Source:HGNC Symbol;Acc:HGNC:13168]	7	65373799	65401135	1	198.345	218.715	251.831	464.924	183.234	182.063	210.62	199.533	1788.36	1113.16	1055.59	1319.04	240.557	235.591	283.453	238.074	0.180491	5.54045
ENSG00000184635	369.72	0.0465558	0.492306	0.0945668	0.924659	0.969571	0.646215	0.819966	1.69e-24	3.37e-23	ZNF93	zinc finger protein 93 [Source:HGNC Symbol;Acc:HGNC:13169]	19	19900913	19963464	1	60.6066	98.1826	147.766	186.123	114.489	163.559	58.4085	102.756	2938.75	2204.92	1772.59	2305.42	99.144	155.851	123.17	127.498	0.0553034	18.0821
ENSG00000130182	476.353	3.19509	1.78906	1.7859	0.0741154	0.195081	0.0439635	0.140178	1.58e-11	1.22e-10	ZSCAN10	zinc finger and SCAN domain containing 10 [Source:HGNC Symbol;Acc:HGNC:12997]	16	3088890	3099317	-1	3.61429	0	5.80411	7.04818	5.44654	6.9674	0	0	3391.06	3951.96	4446.09	3929.7	82.9894	0.382026	4.11664	41.6857	0.0106079	94.2698
ENSG00000196812	122.746	-0.988311	0.619388	-1.59562	0.110573	0.260599	0.658323	0.827956	5.51e-05	0.000199645	ZSCAN16	zinc finger and SCAN domain containing 16 [Source:HGNC Symbol;Acc:HGNC:20813]	6	28124560	28130082	1	42.5843	64.6697	226.849	327.925	90.708	113.409	29.958	43.2294	426.549	257.166	266.681	316.799	81.0936	85.7415	165.507	83.4175	0.263314	3.79775
ENSG00000176371	322.241	-0.15377	0.21537	-0.713981	0.475239	0.673506	0.0436156	0.139366	1.11e-28	2.77e-27	ZSCAN2	zinc finger and SCAN domain containing 2 [Source:HGNC Symbol;Acc:HGNC:20994]	15	84600986	84627796	1	201.692	186.466	226.5	211.257	240.702	338.235	249.321	180.261	1070.9	957.048	950.404	992.784	183.83	186.817	206.479	185.323	0.18667	5.35703
ENSG00000235109	75.6335	-0.210659	0.524114	-0.401933	0.687733	0.82904	0.881164	0.949486	3.28e-07	1.6e-06	ZSCAN31	zinc finger and SCAN domain containing 31 [Source:HGNC Symbol;Acc:HGNC:14097]	6	28324693	28356271	-1	25.9204	52.1719	36.4023	106.179	44.058	37.1575	34.6556	65.7348	273.744	253.525	140.04	222.436	71.947	26.0332	55.1684	48.9901	0.220243	4.54044
ENSG00000153879	1221.21	-0.750912	0.526465	-1.42633	0.153774	0.328129	0.432208	0.659494	0.00132725	0.00377665	CEBPG	CCAAT enhancer binding protein gamma [Source:HGNC Symbol;Acc:HGNC:1837]	19	33373330	33382686	1	668.427	1246.99	1612.23	3869.4	616.46	622.339	847.823	1212.3	2563.95	2427.75	1964.97	2318.89	1082.46	1115.58	1849.26	1099.02	0.473944	2.10996
ENSG00000106554	2394.39	0.0713188	0.353313	0.201857	0.840028	0.922136	0.25269	0.477223	1.11e-08	6.45e-08	CHCHD3	coiled-coil-helix-coiled-coil-helix domain containing 3 [Source:HGNC Symbol;Acc:HGNC:21906]	7	132784868	133082088	-1	1379.93	1503.74	3309.5	3196.38	1868.58	2528.74	1525.13	1533.44	8136.08	7380.36	3683.01	6399.82	2501.7	2430.16	2347.39	2465.93	0.385312	2.5953
ENSG00000143578	307.656	0.0827377	0.288701	0.286586	0.774429	0.883429	0.0659231	0.189577	2.43e-07	1.21e-06	CREB3L4	cAMP responsive element binding protein 3 like 4 [Source:HGNC Symbol;Acc:HGNC:18854]	1	153967534	153974363	1	261.603	205.51	207.913	144.326	312.786	413.438	312.277	213.732	791.533	883.013	607.983	760.843	238.396	194.783	204.838	216.59	0.284671	3.51283
ENSG00000111249	45.4713	0.583765	1.29231	0.451724	0.651468	0.804381	0.612846	0.796888	3.33e-20	5.02e-19	CUX2	cut like homeobox 2 [Source:HGNC Symbol;Acc:HGNC:19347]	12	111034024	111350554	1	2.28169	1.11173	0	0	0	1.56362	1.0319	0.921456	393.791	345.003	376.297	371.697	1.6671	0.944227	0.848355	1.30567	0.00351272	284.68
ENSG00000176399	27.7834	-0.557878	0.835439	-0.667767	0.504282	0.696678	0.0651786	0.188072	4.46e-16	5.05e-15	DMRTA1	DMRT like family A1 [Source:HGNC Symbol;Acc:HGNC:13826]	9	22446841	22455740	1	1.09949	3.49399	8.33954	16.5693	2.22792	1.44843	0.999729	0.934019	162.928	240.403	148.956	184.096	3.20789	7.04939	7.37558	5.12864	0.0278586	35.8956
ENSG00000135638	41.6561	1.10045	1.32169	0.832607	0.405066	0.614079	0.630432	0.80955	7.22e-22	1.22e-20	EMX1	empty spiracles homeobox 1 [Source:HGNC Symbol;Acc:HGNC:3340]	2	72916260	72936071	1	0.879631	0	0	1.7884	0	0	1.57075	1.39154	200.999	279.58	533.835	338.138	1.27244	1.43925	0.667007	1.35585	0.00400974	249.393
ENSG00000099364	1550.47	0.116347	0.203216	0.57253	0.566963	0.743477	0.15413	0.345107	1.23e-15	1.34e-14	FBXL19	F-box and leucine rich repeat protein 19 [Source:HGNC Symbol;Acc:HGNC:25300]	16	30923055	30948783	1	1848.39	1198.41	1127.64	1217.58	978.547	1334	1255.16	1215.99	3209.65	2524.31	3936.29	3223.42	1450.71	1472.12	1348	1461.41	0.453374	2.20569
ENSG00000170345	369.235	0.732885	0.689703	1.06261	0.287959	0.496465	0.452093	0.677512	4.44e-09	2.7e-08	FOS	Fos proto-oncogene, AP-1 transcription factor subunit [Source:HGNC Symbol;Acc:HGNC:3796]	14	75278774	75282230	1	80.4975	171.211	196.374	89.7473	255.7	62.563	80.6841	221.357	3930.82	1125.5	453.602	1836.64	151.472	294.966	134.457	223.219	0.121537	8.22798
ENSG00000170608	78.3416	1.58805	1.06362	1.49306	0.135422	0.300373	0.0668062	0.191429	4.54e-19	6.4e-18	FOXA3	forkhead box A3 [Source:HGNC Symbol;Acc:HGNC:5023]	19	45863989	45873797	1	0	0.970415	1.37362	5.32486	0	6.83268	0	0	670.705	630.797	531.416	610.973	6.53356	5.63298	1.91722	6.08327	0.0099567	100.435
ENSG00000187140	118.575	-4.1121	1.72069	-2.38979	0.0168579	0.0633997	1	1	1.35e-22	2.39e-21	FOXD3	forkhead box D3 [Source:HGNC Symbol;Acc:HGNC:3804]	1	63323041	63325126	1	1.15492	0	3.0475	6.93992	0	0	0	0	1632.36	481.557	835.514	983.144	0	0	2.78558	0	0	#DIV/0!
ENSG00000160973	412.058	0.300154	0.482138	0.622549	0.533581	0.719921	0.408997	0.638823	1.48e-106	7.93e-104	FOXH1	forkhead box H1 [Source:HGNC Symbol;Acc:HGNC:3814]	8	144473412	144476335	-1	18.8021	10.4366	19.0912	4.43395	5.92376	12.2894	14.7238	11.7488	3524.5	2874.15	3499.63	3299.43	10.9132	18.4886	13.191	14.7009	0.00445558	224.438
ENSG00000214336	96.5266	1.4751	0.952806	1.54817	0.121582	0.278815	0.00921803	0.0419722	6.84e-21	1.08e-19	FOXI3	forkhead box I3 [Source:HGNC Symbol;Acc:HGNC:35123]	2	88446787	88452656	-1	0	1.13448	6.27553	3.07526	2.25642	0	1.0278	0	1440.72	504.175	359.635	768.176	4.20742	9.56383	2.62132	6.88563	0.0089636	111.562
ENSG00000129654	36.3755	1.27926	1.53733	0.832133	0.405334	0.614283	0.378493	0.609956	3.86e-18	5.09e-17	FOXJ1	forkhead box J1 [Source:HGNC Symbol;Acc:HGNC:3816]	17	76136333	76141299	-1	0	0	0	1.01757	0	1.57757	0	0	219.379	303.881	371.317	298.192	0.851448	0.910881	0.254394	0.881164	0.00295502	338.407
ENSG00000150907	574.242	0.506058	0.458067	1.10477	0.26926	0.475969	0.144571	0.331585	4.58e-17	5.59e-16	FOXO1	forkhead box O1 [Source:HGNC Symbol;Acc:HGNC:3819]	13	40469953	40666597	-1	335.287	374.699	128.589	268.014	192.705	125.39	324.92	344.714	2877.54	1730.44	3122.16	2576.71	250.664	537.196	276.647	393.93	0.152881	6.54104
ENSG00000184481	602.768	0.36087	0.437427	0.824983	0.409381	0.61717	0.780271	0.89921	2.59e-06	1.13e-05	FOXO4	forkhead box O4 [Source:HGNC Symbol;Acc:HGNC:7139]	X	71096197	71103535	1	352.353	483.635	252.274	171.892	487.266	319.769	321.541	632.555	1576.04	617.464	2418.65	1537.38	333.226	476.768	315.038	404.997	0.263432	3.79604
ENSG00000162419	593.495	0.265949	0.191909	1.38581	0.165805	0.345557	0.549966	0.753718	4.9e-12	3.95e-11	GMEB1	glucocorticoid modulatory element binding protein 1 [Source:HGNC Symbol;Acc:HGNC:4370]	1	28668732	28719353	1	465.742	461.725	380.649	542.018	497.076	448.908	584.135	524.611	1317.91	1275.22	854.418	1149.18	569.625	543.608	462.533	556.617	0.484359	2.06458
ENSG00000134317	108.814	-0.423132	0.445287	-0.950245	0.341987	0.553065	0.726483	0.869168	0.00197524	0.00542017	GRHL1	grainyhead like transcription factor 1 [Source:HGNC Symbol;Acc:HGNC:17923]	2	9951693	10002277	1	69.4387	98.0813	55.1119	84.5208	64.5396	44.9931	60.6601	84.3526	127.361	142.083	170.074	146.506	49.4677	65.3726	76.7882	57.4202	0.391931	2.55147
ENSG00000083307	65.2439	1.66965	1.67481	0.996916	0.318805	0.529402	0.396413	0.627192	1.05e-14	1.06e-13	GRHL2	grainyhead like transcription factor 2 [Source:HGNC Symbol;Acc:HGNC:2799]	8	101492432	101669726	1	0.452009	0	1.22758	0.409572	0	1.24025	0.998714	0.365416	524.155	363.994	650.366	512.838	0	11.6875	0.52229	5.84374	0.0113949	87.7585
ENSG00000158055	43.8091	1.96656	0.832101	2.36336	0.0181099	0.0670419	1.14e-06	2.11e-05	3.71e-10	2.53e-09	GRHL3	grainyhead like transcription factor 3 [Source:HGNC Symbol;Acc:HGNC:25839]	1	24319322	24364482	1	3.71315	4.79981	3.95545	24.8109	0	0	1.76381	0.896756	123.109	93.9687	52.8808	89.9862	24.5605	52.912	9.31982	38.7362	0.430469	2.32305
ENSG00000173673	149.522	1.31658	1.58752	0.82933	0.406918	0.615271	0.375271	0.606773	6.02e-24	1.16e-22	HES3	hes family bHLH transcription factor 3 [Source:HGNC Symbol;Acc:HGNC:26226]	1	6244192	6245578	1	0	0	1.54572	0	1.11747	0	0	0	1954.17	1135.56	641.839	1243.86	1.7442	0	0.38643	0.872102	0.000701127	1426.28
ENSG00000163666	73.9852	0.200374	0.596365	0.335992	0.736877	0.86097	0.240803	0.463085	2.35e-35	8.49e-34	HESX1	HESX homeobox 1 [Source:HGNC Symbol;Acc:HGNC:4877]	3	57197838	57227606	-1	11.1075	8.22837	6.0543	5.96797	12.4054	15.7734	18.4782	11.364	880.538	362.902	421.997	555.146	7.85552	10.5136	7.83952	9.18457	0.0165444	60.4433
ENSG00000135547	73.0751	-2.39781	3.2477	-0.738309	0.460327	0.662231	0.758121	0.888273	0.000528596	0.00162241	HEY2	hes related family bHLH transcription factor with YRPW motif 2 [Source:HGNC Symbol;Acc:HGNC:4881]	6	125747664	125761269	1	0	1.19157	0	8.98781	1.16314	2.94781	0	0	644.91	482.781	677.328	601.673	0	1.02186	2.54484	0.510929	0.00084918	1177.61
ENSG00000163909	23.4189	-1.32243	1.16741	-1.13279	0.257302	0.462335	0.0478354	0.149359	0.00102568	0.00298808	HEYL	hes related family bHLH transcription factor with YRPW motif-like [Source:HGNC Symbol;Acc:HGNC:4882]	1	39624153	39639945	-1	2.31724	3.37874	0	28.7362	4.5701	53.7226	5.22244	6.4595	184.552	175.318	54.6418	138.17	4.20031	2.82617	8.60804	3.51324	0.0254269	39.3284
ENSG00000124440	148.665	-0.977488	0.472481	-2.06884	0.038561	0.119588	0.000334484	0.0027925	2.15e-33	6.94e-32	HIF3A	hypoxia inducible factor 3 subunit alpha [Source:HGNC Symbol;Acc:HGNC:15825]	19	46297046	46343433	1	41.0448	28.8968	22.5589	31.1625	50.9037	57.0544	43.1702	48.0004	1266.38	1017.57	864.537	1049.5	19.3064	12.1308	30.9157	15.7186	0.0149772	66.768
ENSG00000137309	36770.2	-0.118816	0.633815	-0.187461	0.851299	0.928401	0.608993	0.794529	0.00236161	0.0063796	HMGA1	high mobility group AT-hook 1 [Source:HGNC Symbol;Acc:HGNC:5010]	6	34236873	34246231	1	17981.2	11033.7	53799.6	49219	36578	84598.9	17908.7	13149.8	149045	127825	93964.4	123612	30108.5	30688.6	33008.4	30398.6	0.24592	4.06636
ENSG00000118418	1747.95	0.57649	0.364723	1.58062	0.113964	0.266191	0.745038	0.879877	6.82e-13	5.93e-12	HMGN3	high mobility group nucleosomal binding domain 3 [Source:HGNC Symbol;Acc:HGNC:12312]	6	79201245	79234738	-1	1070.9	667.393	1309.56	568.069	1316.49	1639.02	1314.34	696.917	7715.25	6292.35	4395.38	6134.32	1471.89	1222.64	903.982	1347.26	0.219627	4.55318
ENSG00000117595	70.4732	-2.06674	0.654776	-3.1564	0.0015973	0.00955621	0.0103425	0.0461196	4.06e-23	7.39e-22	IRF6	interferon regulatory factor 6 [Source:HGNC Symbol;Acc:HGNC:6121]	1	209785623	209806175	-1	24.0305	13.0973	24.4318	25.4198	21.75	20.3873	11.33	14.6693	430.072	486.658	392.101	436.277	3.62648	6.84297	21.7448	5.23472	0.0119986	83.3429
ENSG00000136504	2318.65	-0.242241	0.238912	-1.01394	0.310613	0.52109	0.153649	0.344558	1.84e-26	4.09e-25	KAT7	lysine acetyltransferase 7 [Source:HGNC Symbol;Acc:HGNC:17016]	17	49788555	49835030	1	1408.45	1531.01	1563.16	1738.84	1845.04	1707.63	1658.61	1472.33	6783.03	5271.87	11503.8	7852.89	1210.9	1428.09	1560.37	1319.5	0.168027	5.95143
ENSG00000117139	4313.46	-0.166642	0.172168	-0.967906	0.333091	0.544136	0.326539	0.559401	3.32e-21	5.35e-20	KDM5B	lysine demethylase 5B [Source:HGNC Symbol;Acc:HGNC:18039]	1	202724495	202809470	-1	3514.67	3851.1	2808.46	3772.11	3426.99	3041.14	3570.53	3929.43	11370.6	9051.63	7872.92	9431.72	2660.12	3556.85	3486.58	3108.48	0.329577	3.03419
ENSG00000154655	11.0807	-1.52991	1.05583	-1.44902	0.147333	0.319208	0.761983	0.890764	5.07e-08	2.75e-07	L3MBTL4	L3MBTL4, histone methyl-lysine binding protein [Source:HGNC Symbol;Acc:HGNC:26677]	18	5954706	6415237	-1	4.11666	1.05643	1.35536	29.7989	0	1.38922	2.02983	4.24542	67.6354	51.3286	62.367	60.4437	2.43817	2.70953	9.08184	2.57385	0.0425826	23.4838
ENSG00000131914	8156.95	-1.60696	0.722606	-2.22384	0.0261594	0.0885978	0.188594	0.395489	4.59e-89	1.44e-86	LIN28A	lin-28 homolog A [Source:HGNC Symbol;Acc:HGNC:15986]	1	26410778	26429722	1	21.2864	4.46839	70.8831	26.0478	29.752	30.7611	9.77732	7.4727	82592.7	64022.6	56955	67856.8	12.9315	6.62689	30.6714	9.77918	0.000144115	6938.9
ENSG00000187772	592.843	0.628965	1.06696	0.589493	0.555531	0.736112	0.973099	0.992771	4.41e-37	1.72e-35	LIN28B	lin-28 homolog B [Source:HGNC Symbol;Acc:HGNC:32207]	6	104936616	105083332	1	1.62523	0	2.07943	3.78605	8.15908	2.15678	0	1.41382	5219.25	4843.46	4675.53	4912.75	1.7614	4.42114	1.87268	3.09127	0.000629234	1589.23
ENSG00000009950	36.9743	0.968974	0.90629	1.06917	0.284995	0.493807	0.0143694	0.0597517	1.32e-10	9.35e-10	MLXIPL	MLX interacting protein like [Source:HGNC Symbol;Acc:HGNC:12744]	7	73593194	73624543	-1	3.12751	20.6356	5.20746	23.6847	0	0	6.47289	13.2497	252.101	271.032	118.246	213.793	9.52836	42.8863	13.1638	26.2073	0.122583	8.15775
ENSG00000143033	1004.84	0.381377	0.283737	1.34412	0.17891	0.363247	0.0192304	0.0749619	3.33e-29	8.61e-28	MTF2	metal response element binding transcription factor 2 [Source:HGNC Symbol;Acc:HGNC:29535]	1	93079235	93139081	1	403.271	480.544	661.207	936.421	455.726	594.321	548.87	442.307	3159.18	3814.64	3702.3	3558.7	745.892	872.437	620.361	809.164	0.227376	4.398
ENSG00000116990	157.996	0.604777	0.752805	0.803365	0.421764	0.628796	0.00475356	0.0246917	1.36e-23	2.56e-22	MYCL	MYCL proto-oncogene, bHLH transcription factor [Source:HGNC Symbol;Acc:HGNC:7555]	1	39895426	39902256	-1	4.76846	9.56335	26.8864	77.2501	7.32166	9.10742	7.69336	15.4404	1397.98	1372.77	590.686	1120.48	34.6737	55.5348	29.6171	45.1042	0.0402544	24.842
ENSG00000134323	552.86	-2.34633	1.73011	-1.35617	0.175044	0.357769	0.0535666	0.162414	2.19e-53	1.84e-51	MYCN	MYCN proto-oncogene, bHLH transcription factor [Source:HGNC Symbol;Acc:HGNC:7559]	2	15940564	15947007	1	1.24958	0	0	1.66132	5.02138	1.70386	0	0	6104.35	3031.53	4661.45	4599.11	0	0	0.727724	0	0	#DIV/0!
ENSG00000111704	1261.34	0.450912	0.486848	0.926185	0.35435	0.565906	0.910963	0.963588	3.05e-123	2.56e-120	NANOG	Nanog homeobox [Source:HGNC Symbol;Acc:HGNC:20857]	12	7787794	7799141	1	12.7427	16.9234	11.7981	8.96687	10.6751	32.4588	17.0859	18.4933	10883.8	10059.8	10194.9	10379.5	13.4611	21.1809	12.6078	17.321	0.00166877	599.244
ENSG00000255192	62.9051	-3.14143	3.06844	-1.02379	0.305936	0.516249	0.581696	0.776419	8.88e-05	0.000311335	NANOGP8	Nanog homeobox retrogene P8 [Source:HGNC Symbol;Acc:HGNC:23106]	15	35084193	35085110	-1	3.38241	2.38458	0	0	0	0	0	1.95924	439.267	755.094	362.598	518.986	0	0	1.44175	0	0	#DIV/0!
ENSG00000050344	1576.56	-0.031731	0.381612	-0.0831499	0.933732	0.974694	0.080035	0.218805	1.58e-12	1.33e-11	NFE2L3	nuclear factor, erythroid 2 like 3 [Source:HGNC Symbol;Acc:HGNC:7783]	7	26152240	26187125	1	800.131	832.375	1623.89	2192.32	557.454	1030.35	909.472	858.066	2892.59	6032.87	4150.23	4358.56	1226.92	1438.71	1362.18	1332.82	0.305793	3.27019
ENSG00000170448	637.919	0.0844743	0.179661	0.470186	0.638222	0.795447	0.668345	0.834179	1.9e-21	3.12e-20	NFXL1	nuclear transcription factor, X-box binding like 1 [Source:HGNC Symbol;Acc:HGNC:18726]	4	47847233	47914667	-1	447.845	387.127	589.764	576.58	541.531	467.89	480.323	511.766	1267.6	1646.05	1358.08	1423.91	517.027	539.909	500.329	528.468	0.371139	2.69441
ENSG00000120837	1061.71	0.154098	0.159555	0.965799	0.334145	0.544997	0.391919	0.622822	2.65e-36	9.93e-35	NFYB	nuclear transcription factor Y subunit beta [Source:HGNC Symbol;Acc:HGNC:7805]	12	104117077	104138289	-1	773.786	795.112	899.137	934.975	784.569	943.454	952.466	765.999	2885.09	3386.62	2481.7	2917.8	982.135	910.662	850.752	946.398	0.324353	3.08306
ENSG00000229544	138.091	1.31044	1.58961	0.82438	0.409724	0.617318	0.670421	0.835558	1e-21	1.67e-20	NKX1-2	NK1 homeobox 2 [Source:HGNC Symbol;Acc:HGNC:31652]	10	124445239	124450184	-1	0	0	1.52659	0	2.25687	0	0	0	1478.69	585.371	1381.38	1148.48	0	1.90599	0.381648	0.952994	0.000829786	1205.13
ENSG00000165495	15.4667	-4.33656	1.52916	-2.8359	0.00456962	0.0225744	0.175977	0.376927	3.01e-11	2.27e-10	PKNOX2	PBX/knotted 1 homeobox 2 [Source:HGNC Symbol;Acc:HGNC:16714]	11	125164687	125433389	1	14.9828	6.5303	2.95596	7.12371	0	0	7.27321	1.35772	127.74	77.9142	104.181	103.278	0.522931	0	7.8982	0.261465	0.00253165	394.999
ENSG00000185668	49.4869	0.734801	0.962147	0.76371	0.44504	0.649307	0.00118462	0.00801225	6.71e-14	6.34e-13	POU3F1	POU class 3 homeobox 1 [Source:HGNC Symbol;Acc:HGNC:9214]	1	38044611	38046794	-1	1.1887	2.19271	4.67719	19.4035	1.11386	0	0	0.99765	336.892	352.184	438.14	375.739	19.8728	3.53006	6.86553	11.7014	0.0311424	32.1106
ENSG00000126464	1797.59	0.138921	0.242322	0.573288	0.566449	0.743321	0.792473	0.905566	1.24e-07	6.4e-07	PRR12	proline rich 12 [Source:HGNC Symbol;Acc:HGNC:29217]	19	49591643	49626439	1	1785.24	1532.23	895.045	1254.39	1308.18	1211.41	1563.55	1678.89	2962.66	2496.95	3990.02	3149.88	1433.91	1579.6	1366.72	1506.75	0.478352	2.09051
ENSG00000172733	37.8013	0.410284	0.773131	0.530678	0.595642	0.764912	0.567051	0.766189	2.37e-07	1.18e-06	PURG	purine rich element binding protein G [Source:HGNC Symbol;Acc:HGNC:17930]	8	30995802	31033715	-1	13.0872	12.7544	3.37661	12.4735	18.2883	12.3282	6.19143	36.9448	199.684	216.201	91.2337	169.039	7.69718	19.9865	10.4229	13.8418	0.0818853	12.2122
ENSG00000120669	25.6812	-2.02064	1.17951	-1.71312	0.0866908	0.218833	0.824724	0.922807	4.76e-09	2.89e-08	SOHLH2	spermatogenesis and oogenesis specific basic helix-loop-helix 2 [Source:HGNC Symbol;Acc:HGNC:26026]	13	36168208	36214615	-1	2.22644	2.44091	17.622	31.4416	3.29038	3.01184	3.84261	0.91789	262.443	126.384	128.363	172.397	0	6.79177	13.4327	3.39588	0.0196981	50.7664
ENSG00000176887	783.015	-0.335118	0.478686	-0.700078	0.483878	0.680692	0.644342	0.818666	8.6e-18	1.11e-16	SOX11	SRY-box 11 [Source:HGNC Symbol;Acc:HGNC:11191]	2	5692667	5701385	1	269.189	174.061	439.266	725.611	325.409	610.041	269.238	283.561	6486.94	4359.94	2761.14	4536.01	348.195	289.256	402.032	318.725	0.0702656	14.2317
ENSG00000143842	1115.26	0.127684	0.361763	0.352948	0.724127	0.853369	0.166197	0.363277	4.64e-24	9.04e-23	SOX13	SRY-box 13 [Source:HGNC Symbol;Acc:HGNC:11192]	1	204073115	204127743	1	539.941	467.918	518.908	1175.85	340.243	548.571	695.855	503.758	4148.02	4115.89	6337.98	4867.3	698.829	778.425	675.654	738.627	0.151753	6.58966
ENSG00000129194	147.801	0.0496442	0.482992	0.102785	0.918134	0.965783	0.768435	0.894154	5.58e-12	4.47e-11	SOX15	SRY-box 15 [Source:HGNC Symbol;Acc:HGNC:11196]	17	7588178	7590170	-1	40.0352	33.1249	104.207	52.2959	92.0172	69.8667	59.0478	38.1167	746.438	362.213	303.422	470.691	50.2605	66.6414	57.4158	58.451	0.124181	8.05275
ENSG00000125285	130.21	4.85237	1.47648	3.28645	0.00101458	0.00658784	0.0524368	0.159866	3.34e-18	4.42e-17	SOX21	SRY-box 21 [Source:HGNC Symbol;Acc:HGNC:11197]	13	94709622	94712399	-1	0	0	0	0	2.22833	1.48071	0	0.965638	2358.3	751.262	94.3773	1067.98	2.49051	10.3743	0	6.43241	0.00602297	166.031
ENSG00000134595	102.264	2.56921	1.56999	1.63645	0.101745	0.245526	0.0907812	0.239686	3.17e-21	5.13e-20	SOX3	SRY-box 3 [Source:HGNC Symbol;Acc:HGNC:11199]	X	140502985	140505116	-1	0	0	0	0	0	0	0	0	849.959	1055.04	636.753	847.25	1.70106	0.908171	0	1.30461	0.00153982	649.426
ENSG00000269404	139.701	1.19679	0.825182	1.45034	0.146965	0.31855	0.0987316	0.25493	1.27e-24	2.56e-23	SPIB	Spi-B transcription factor [Source:HGNC Symbol;Acc:HGNC:11242]	19	50418938	50431313	1	8.62231	7.51287	3.43466	3.42427	0	2.63005	6.83574	9.85382	530.723	358.053	1714.83	867.868	10.0452	16.3935	5.74852	13.2193	0.015232	65.6513
ENSG00000125878	19.5157	0.304088	3.34389	0.0909382	0.927542	0.970949	0.743159	0.878461	0.000398475	0.00124997	TCF15	transcription factor 15 [Source:HGNC Symbol;Acc:HGNC:11627]	20	603797	610398	-1	0	0	0	0.994027	0	0	0	0	185.116	202.514	98.4211	162.017	0.84704	0	0.248507	0.42352	0.00261405	382.548
ENSG00000148737	1402.75	0.536542	0.415289	1.29197	0.196367	0.385728	0.517336	0.729891	4e-05	0.000147875	TCF7L2	transcription factor 7 like 2 [Source:HGNC Symbol;Acc:HGNC:11641]	10	112950250	113167678	1	1094.28	1306.83	420.07	583.993	920.979	485.692	1101.01	1590.91	3235	2633.77	2840.73	2903.17	1031.59	1437.89	851.292	1234.74	0.425308	2.35124
ENSG00000147601	4676.14	-0.297504	0.176182	-1.68862	0.091293	0.227262	0.510879	0.724782	8.51e-221	8.08e-217	TERF1	telomeric repeat binding factor 1 [Source:HGNC Symbol;Acc:HGNC:11728]	8	73008864	73048122	1	1239.11	1178.15	1069.32	1276.04	1057.31	841.741	1151.88	1146.62	36978.3	25255.1	29677.7	30637	944.114	994.313	1190.66	969.213	0.0316354	31.6102
ENSG00000138336	453.139	0.482534	0.486747	0.991345	0.321517	0.532268	0.734468	0.873607	3.35e-22	5.79e-21	TET1	tet methylcytosine dioxygenase 1 [Source:HGNC Symbol;Acc:HGNC:29484]	10	68560656	68694482	1	169.044	153.891	57.485	35.364	170.612	68.2126	228.043	182.87	2574.88	2314.56	3454.2	2781.21	127.01	163.956	103.946	145.483	0.0523091	19.1171
ENSG00000115112	24.9478	3.59149	1.15018	3.12255	0.00179294	0.0104869	0.0104476	0.0464451	3.61e-20	5.42e-19	TFCP2L1	transcription factor CP2 like 1 [Source:HGNC Symbol;Acc:HGNC:17925]	2	121216587	121285207	-1	1.14698	1.14636	0	0	1.13361	0	3.01936	1.85272	157.728	179.35	167.89	168.322	4.9736	9.69716	0.573335	7.33538	0.0435793	22.9467
ENSG00000114126	2461.13	0.403392	0.307067	1.3137	0.188949	0.376427	0.118093	0.289736	2.32e-33	7.45e-32	TFDP2	transcription factor Dp-2 [Source:HGNC Symbol;Acc:HGNC:11751]	3	141944428	142149544	-1	777.188	799.679	1045.27	1408.33	1005.29	1012.67	979.737	819.387	11579.9	10769.7	4916	9088.55	1306.24	1353.77	1007.62	1330	0.146338	6.83348
ENSG00000177426	2618.73	-0.744602	0.397023	-1.87546	0.0607293	0.168287	0.956591	0.984941	8.93e-07	4.13e-06	TGIF1	TGFB induced factor homeobox 1 [Source:HGNC Symbol;Acc:HGNC:11776]	18	3411608	3459978	1	1303.41	2216.91	3347.87	5664.81	1785.58	1851.5	1398.12	2557.33	7084.48	5895.05	5781.93	6253.82	1609.25	2130.94	3133.25	1870.1	0.299033	3.34411
ENSG00000168152	174.238	-0.0875208	0.360472	-0.242795	0.808164	0.904369	0.948913	0.981272	2.07e-14	2.05e-13	THAP9	THAP domain containing 9 [Source:HGNC Symbol;Acc:HGNC:23192]	4	82900684	82919969	1	57.5289	83.9678	140.913	144.393	98.2309	82.5655	107.578	102.445	484.634	454.406	585.496	508.179	105.773	93.2421	106.701	99.5075	0.195812	5.10694
ENSG00000151500	1090.14	-0.264019	0.333351	-0.792017	0.428351	0.634351	0.0267975	0.0963586	2.01e-05	7.75e-05	THYN1	thymocyte nuclear protein 1 [Source:HGNC Symbol;Acc:HGNC:29560]	11	134248279	134253370	-1	953.352	659.645	1087.42	742.618	1215.03	1614.38	1171	780.695	3319.38	3264.76	1928.98	2837.7	785.716	647.058	860.758	716.387	0.252453	3.96113
ENSG00000197579	1288.81	-0.121714	0.17592	-0.691871	0.489018	0.684394	0.884496	0.950689	2.12e-13	1.92e-12	TOPORS	TOP1 binding arginine/serine rich protein [Source:HGNC Symbol;Acc:HGNC:21653]	9	32540544	32552553	-1	937.589	1048.45	1233.35	1358.2	1223.2	959.667	982.762	966.686	2691.11	2306.19	1813.07	2270.12	1032.34	1071.19	1144.39	1051.76	0.463307	2.1584
ENSG00000006047	141.156	-0.900554	0.789792	-1.14024	0.254186	0.458361	0.164384	0.360475	1.09e-26	2.46e-25	YBX2	Y-box binding protein 2 [Source:HGNC Symbol;Acc:HGNC:17948]	17	7288252	7294615	-1	7.733	14.0737	2.62609	10.1524	3.53515	11.0015	7.66457	19.4609	1355.11	1463.51	466.342	1094.99	6.46052	3.17462	8.6463	4.81757	0.00439966	227.29
