# Supplementary material for: Human transcription factors responsive to initial reprogramming predominantly undergo legitimate reprogramming during fibroblast conversion to iPSCs
Source: Sci Rep. 2020 Nov 12;10:19710. doi: 10.1038/s41598-020-76705-y (PMC7661723; doi:10.1038/s41598-020-76705-y)
Supplement: Supplementary file 11 — Supplementary Table S10. [file 41598_2020_76705_MOESM11_ESM.xlsx]

## Sheet: Sheet1
ensembl	baseMean-GFP	log2FoldChange-GFP	lfcSE-GFP	stat-GFP	pvalue-GFP	padj-GFP	pvalue-BJ	padj-BJ	external_gene.x	description	chromosome_name	start_position	end_position	strand	AcGFP_CGTACG_L005	AcGFP72_CGTACG_L008	BJ_EGFP_48h_CAGCGT_L005	BJ_EGFP_72h_CCGAAG_L008	BJ_48h_CACTTC_L004	BJ_72h_CCAGTT_L007	BJ48_ATCACG_L001	BJ72_ATCACG_L004	OSKM48_GTTTCG_L002	OSKM72_GTTTCG_L005	GFP_mean	T_OSKM_48_72_mean	Fibroblast_mean	OSKM/Fibroblasts
ENSG00000198945	1323.78	1.17839	0.207027	5.69194	1.26e-08	3.71e-07	6.43e-07	1.27e-05	L3MBTL3	L3MBTL3, histone methyl-lysine binding protein [Source:HGNC Symbol;Acc:HGNC:23035]	6	130013699	130141451	1	557.216	732.519	480.904	424.443	643.021	497.17	597.836	693.808	1197.45	1285.75	548.771	1241.6	607.959	2.04224
ENSG00000066422	1546.19	1.13309	0.302116	3.75053	0.000176464	0.00153196	0.000562721	0.00432162	ZBTB11	zinc finger and BTB domain containing 11 [Source:HGNC Symbol;Acc:HGNC:16740]	3	101648889	101677495	-1	1286.44	1390.37	719.279	819.34	1117.09	765.964	1282.34	1323.93	2389.39	2233.44	1053.86	2311.41	1122.33	2.05948
ENSG00000122034	2390.52	1.01904	0.300836	3.38737	0.000705655	0.00487394	0.000352633	0.00291365	GTF3A	general transcription factor IIIA [Source:HGNC Symbol;Acc:HGNC:4662]	13	27424544	27435823	1	1633.78	1408.85	3020.65	2304.35	1810.07	3173.04	1720.48	1348.96	4269.03	4207.21	2091.91	4238.12	2013.14	2.10523
ENSG00000089094	1844.29	1.47158	0.263604	5.58255	2.37e-08	6.56e-07	1.09e-05	0.000154532	KDM2B	lysine demethylase 2B [Source:HGNC Symbol;Acc:HGNC:13610]	12	121429097	121581015	-1	1342.53	1210.96	771.219	1054.16	1381.57	1276.13	1223.12	1563.76	3224.66	2851.16	1094.72	3037.91	1361.14	2.23188
ENSG00000167491	3446.28	1.14836	0.166634	6.89155	5.52e-12	3.33e-10	6.15e-14	5.11e-12	GATAD2A	GATA zinc finger domain containing 2A [Source:HGNC Symbol;Acc:HGNC:29989]	19	19385826	19508931	1	2457.06	2402.07	2105.74	3142.41	2274.66	2437.4	2142.08	2562.95	5532.8	5672.64	2526.82	5602.72	2354.27	2.37981
ENSG00000119950	1428.41	1.53455	0.319132	4.80852	1.52e-06	2.54e-05	8.11e-05	0.00085477	MXI1	MAX interactor 1, dimerization protein [Source:HGNC Symbol;Acc:HGNC:7534]	10	110207605	110287365	1	532.188	750.69	638.008	683.219	993.722	754.385	529.883	880.2	2138.3	1633.4	651.026	1885.85	789.548	2.38852
ENSG00000115568	1080.87	1.13767	0.34849	3.26458	0.00109627	0.00701651	0.000268816	0.00232073	ZNF142	zinc finger protein 142 [Source:HGNC Symbol;Acc:HGNC:12927]	2	218637916	218659655	-1	954.647	993.214	553.709	1003.23	707.393	607.322	897.778	986.024	1866.28	1990.77	876.2	1928.52	799.629	2.41177
ENSG00000175727	2745.55	1.52329	0.38286	3.97871	6.93e-05	0.000694542	0.000626974	0.00473022	MLXIP	MLX interacting protein [Source:HGNC Symbol;Acc:HGNC:17055]	12	122078722	122147347	1	2548.92	3111.15	940.235	1401.99	2069.17	1316.87	2840.42	3055.63	5690.52	5811.3	2000.57	5750.91	2320.52	2.47828
ENSG00000196081	81.9107	1.51634	0.407454	3.72151	0.000198032	0.00168504	0.00110599	0.00757858	ZNF724	zinc finger protein 724 [Source:HGNC Symbol;Acc:HGNC:32460]	19	23221599	23250390	-1	24.5416	28.4662	20.0221	26.9775	23.9194	14.7378	40.1517	35.6767	75.1806	67.6648	25.0018	71.4227	28.6214	2.49543
ENSG00000170100	662.949	1.32736	0.305834	4.34013	1.42e-05	0.00017929	1.4e-05	0.000191512	ZNF778	zinc finger protein 778 [Source:HGNC Symbol;Acc:HGNC:26479]	16	89217703	89237071	1	411.366	627.249	433.41	519.556	612.05	462.76	502.908	413.455	1188.33	1310.81	497.895	1249.57	497.793	2.51021
ENSG00000143190	1145.97	1.28845	0.278565	4.6253	3.74e-06	5.63e-05	1.31e-06	2.39e-05	POU2F1	POU class 2 homeobox 1 [Source:HGNC Symbol;Acc:HGNC:9212]	1	167220829	167427345	1	412.383	628.003	346.108	537.923	398.454	359.875	470.627	617.23	1109.66	1242.78	481.104	1176.22	461.547	2.54844
ENSG00000011332	157.843	1.47274	0.359154	4.10057	4.12e-05	0.000447433	0.000166309	0.00156709	DPF1	double PHD fingers 1 [Source:HGNC Symbol;Acc:HGNC:20225]	19	38211006	38229714	-1	96.1073	57.0467	69.7854	99.6354	65.3527	117.148	116.234	52.9496	263.417	186.075	80.6437	224.746	87.9211	2.55622
ENSG00000197050	300.367	1.05609	0.324641	3.2531	0.00114153	0.00724275	2.94e-05	0.000360773	ZNF420	zinc finger protein 420 [Source:HGNC Symbol;Acc:HGNC:20649]	19	37007857	37130314	1	180.433	194.042	170.695	332.257	200.365	129.473	217.491	165.124	398.93	516.274	219.357	457.602	178.113	2.56916
ENSG00000104885	2094.77	1.28119	0.341959	3.74662	0.000179231	0.00154949	5.12e-05	0.000578795	DOT1L	DOT1 like histone lysine methyltransferase [Source:HGNC Symbol;Acc:HGNC:24948]	19	2164149	2232578	1	1721.42	1396.44	1025.75	1071.24	873.89	962.353	1617.11	1400.92	2650.44	3689.6	1303.71	3170.02	1213.57	2.61215
ENSG00000137166	1246.72	1.24358	0.385786	3.22348	0.00126641	0.00790442	0.000306388	0.00259104	FOXP4	forkhead box P4 [Source:HGNC Symbol;Acc:HGNC:20842]	6	41546426	41602384	1	921.755	1141.2	516.258	918.343	567.448	536.937	802.069	1246.21	1887.6	2255.37	874.389	2071.48	788.167	2.62823
ENSG00000267041	165.947	1.4215	0.401338	3.5419	0.000397255	0.0030349	0.000285681	0.0024434	ZNF850	zinc finger protein 850 [Source:HGNC Symbol;Acc:HGNC:27994]	19	36714383	36772825	-1	41.0518	45.449	47.7785	34.1705	51.6522	32.8708	32.6327	47.2467	116.81	106.837	42.1124	111.824	41.1006	2.72073
ENSG00000179361	1365.13	1.56474	0.316188	4.94879	7.47e-07	1.36e-05	4.1e-06	6.44e-05	ARID3B	AT-rich interaction domain 3B [Source:HGNC Symbol;Acc:HGNC:14350]	15	74541177	74598131	1	305.872	206.198	111.254	167.725	161.794	246.555	221.146	224.792	514.711	653.033	197.762	583.872	213.572	2.73384
ENSG00000186416	585.368	1.54383	0.147373	10.4757	1.12e-25	5.23e-23	1.83e-23	6.79e-21	NKRF	NFKB repressing factor [Source:HGNC Symbol;Acc:HGNC:19374]	X	119588337	119606443	-1	449.124	389.274	365.178	417.508	402.441	494.164	438.187	386.434	1121.46	1246.94	405.271	1184.2	430.306	2.75199
ENSG00000170515	7375.45	1.58618	0.304297	5.2126	1.86e-07	4.01e-06	5.95e-07	1.19e-05	PA2G4	proliferation-associated 2G4 [Source:HGNC Symbol;Acc:HGNC:8550]	12	56104319	56113907	1	4588.49	3121.9	5660.23	5288.99	4364.7	7517.58	4645.39	3021.32	14718.1	13294.3	4664.9	14006.2	4887.25	2.86587
ENSG00000141956	526.387	1.91847	0.276775	6.9315	4.16e-12	2.58e-10	1.18e-08	3.68e-07	PRDM15	PR/SET domain 15 [Source:HGNC Symbol;Acc:HGNC:13999]	21	41798225	41879482	-1	346.53	307.462	206.937	292.72	333.742	261.719	386.888	481.041	987.276	1198.03	288.412	1092.65	365.847	2.98664
ENSG00000171163	1168.25	1.61338	0.204651	7.88357	3.18e-15	3.48e-13	6.72e-15	6.73e-13	ZNF692	zinc finger protein 692 [Source:HGNC Symbol;Acc:HGNC:26049]	1	248850006	248859144	-1	863.887	734.189	670.636	796.195	646.798	802.523	862.761	796.788	2381.25	2310.35	766.227	2345.8	777.218	3.0182
ENSG00000081189	1395.37	1.95365	0.441447	4.42556	9.62e-06	0.00012875	0.000170557	0.00159863	MEF2C	myocyte enhancer factor 2C [Source:HGNC Symbol;Acc:HGNC:6996]	5	88717117	88904257	-1	430.837	363.425	307.009	331.67	379.826	276.887	386.801	715.707	1270.57	1503.32	358.235	1386.95	439.805	3.15355
ENSG00000165684	1548.75	1.1686	0.293102	3.98702	6.69e-05	0.000675325	1.24e-08	3.81e-07	SNAPC4	small nuclear RNA activating complex polypeptide 4 [Source:HGNC Symbol;Acc:HGNC:11137]	9	136375577	136400168	-1	1102.71	939.079	828.434	1927.76	724.154	790.764	956.202	917.05	2673.86	2722.68	1199.49	2698.27	847.043	3.18552
ENSG00000153207	3160.7	1.43358	0.248781	5.76242	8.29e-09	2.54e-07	4.68e-12	2.83e-10	AHCTF1	AT-hook containing transcription factor 1 [Source:HGNC Symbol;Acc:HGNC:24618]	1	246839098	246931967	-1	1422.94	1819.61	2091.77	2962.42	1471.18	2054.92	1785.35	1490.07	5552.05	5641.66	2074.19	5596.85	1700.38	3.29153
ENSG00000158805	1190.78	1.23637	0.215321	5.74196	9.36e-09	2.84e-07	8.03e-16	9.02e-14	ZNF276	zinc finger protein 276 [Source:HGNC Symbol;Acc:HGNC:23330]	16	89720400	89740903	1	1040.94	804.712	1048.19	1377.13	595.534	716.585	850.074	854.955	2592.87	2439.6	1067.74	2516.23	754.287	3.33591
ENSG00000133740	667.567	1.16105	0.345613	3.35939	0.000781163	0.0052892	4.97e-07	1.02e-05	E2F5	E2F transcription factor 5 [Source:HGNC Symbol;Acc:HGNC:3119]	8	85177225	85217158	1	139.11	185.32	367.003	516.173	211.475	221.269	182.63	188.531	607.332	736.609	301.902	671.971	200.976	3.34353
ENSG00000109787	3510.93	1.90923	0.222681	8.57383	1e-17	1.68e-15	4.12e-16	4.94e-14	KLF3	Kruppel like factor 3 [Source:HGNC Symbol;Acc:HGNC:16516]	4	38664196	38701042	1	1332.59	1735.45	1177.44	1869.95	1635.2	1157.68	1611.85	2141.21	5215.79	6274.48	1528.86	5745.13	1636.48	3.51066
ENSG00000164048	897.742	2.21096	0.213325	10.3643	3.6e-25	1.6e-22	6.63e-19	1.21e-16	ZNF589	zinc finger protein 589 [Source:HGNC Symbol;Acc:HGNC:16747]	3	48241100	48299253	1	290.072	268.305	172.816	185.089	268.103	344.626	262.148	280.976	1002.21	1119.03	229.071	1060.62	288.963	3.67044
ENSG00000173153	1319.67	1.7663	0.171948	10.2723	9.39e-25	3.89e-22	2.85e-30	2.53e-27	ESRRA	estrogen related receptor alpha [Source:HGNC Symbol;Acc:HGNC:3471]	11	64305572	64316743	1	946.32	802.368	951.813	976.672	650.318	831.125	844.442	869.692	3277.67	2976.3	919.293	3126.99	798.894	3.91414
ENSG00000129911	1200.35	1.41381	0.244097	5.79199	6.96e-09	2.17e-07	7.19e-16	8.23e-14	KLF16	Kruppel like factor 16 [Source:HGNC Symbol;Acc:HGNC:16857]	19	1852399	1863568	-1	1062.44	1138.62	695.858	955.026	640.344	627.267	693.525	654.228	2399	2731.34	962.985	2565.17	653.841	3.92323
ENSG00000119866	422.522	2.12025	0.435039	4.87369	1.1e-06	1.9e-05	3.21e-06	5.2e-05	BCL11A	B cell CLL/lymphoma 11A [Source:HGNC Symbol;Acc:HGNC:13221]	2	60450520	60555154	-1	78.2736	92.7946	88.1432	165.136	77.1721	201.501	102.269	82.1267	450.704	469.833	106.087	460.268	115.767	3.97581
ENSG00000101057	1712.62	3.18047	0.512049	6.21126	5.26e-10	2.16e-08	8.32e-05	0.000872917	MYBL2	MYB proto-oncogene like 2 [Source:HGNC Symbol;Acc:HGNC:7548]	20	43667019	43716496	1	247.564	233.426	396.359	214.344	301.477	1381.92	531.238	244.316	2183.41	2759.44	272.923	2471.43	614.738	4.02029
ENSG00000175832	1195.24	2.24354	0.520262	4.31233	1.62e-05	0.000199157	9.72e-05	0.000994294	ETV4	ETS variant 4 [Source:HGNC Symbol;Acc:HGNC:3493]	17	43527844	43579620	-1	432.358	425.318	543.746	756.421	359.648	1295.3	360.529	494.927	2002.57	3108.13	539.461	2555.35	627.602	4.07161
ENSG00000173894	854.85	3.03724	0.288753	10.5185	7.1e-26	3.39e-23	7.58e-13	5.25e-11	CBX2	chromobox 2 [Source:HGNC Symbol;Acc:HGNC:1552]	17	79778132	79787983	1	134.985	120.157	101.691	91.6575	161.513	348.947	214.254	174.138	901.712	939.782	112.123	920.747	224.713	4.09744
ENSG00000169635	618.574	2.46209	0.220365	11.1728	5.54e-29	3.44e-26	4.78e-22	1.47e-19	HIC2	HIC ZBTB transcriptional repressor 2 [Source:HGNC Symbol;Acc:HGNC:18595]	22	21417404	21451463	1	179.08	207.476	114.926	167.991	213.134	260.237	174.578	217.028	811.399	1044.72	167.368	928.057	216.244	4.29171
ENSG00000185238	985.668	1.9681	0.19731	9.97461	1.97e-23	6.98e-21	9.61e-27	5.68e-24	PRMT3	protein arginine methyltransferase 3 [Source:HGNC Symbol;Acc:HGNC:30163]	11	20387530	20509294	1	466.395	400.798	496.396	707.197	449.246	547.749	469.68	410.413	2184.76	1868.28	517.696	2026.52	469.272	4.31843
ENSG00000178150	110.731	2.8119	0.44944	6.25646	3.94e-10	1.67e-08	3.79e-07	7.97e-06	ZNF114	zinc finger protein 114 [Source:HGNC Symbol;Acc:HGNC:12894]	19	48270102	48287608	1	18.2701	14.8831	18.5308	21.3716	26.7668	17.0798	41.9506	24.597	147.311	111.876	18.2639	129.593	27.5985	4.69566
ENSG00000125740	129.987	2.05687	0.620064	3.31718	0.000909299	0.00600278	0.000175356	0.00163374	FOSB	FosB proto-oncogene, AP-1 transcription factor subunit [Source:HGNC Symbol;Acc:HGNC:3797]	19	45467995	45475179	1	77.9933	71.5532	55.5941	118.544	76.351	58.5336	68.9657	64.4597	341.531	333.366	80.9212	337.449	67.0775	5.03073
ENSG00000069812	170.245	2.84436	0.75689	3.75796	0.000171307	0.00149556	2.55e-05	0.000317453	HES2	hes family bHLH transcription factor 2 [Source:HGNC Symbol;Acc:HGNC:16005]	1	6412418	6424670	-1	7.11195	9.79683	11.7976	38.7377	26.8424	12.1415	1.03281	15.4303	104.278	126.113	16.861	115.196	13.8618	8.31032
ENSG00000170577	27.1193	3.39398	0.769281	4.41189	1.02e-05	0.000135768	5.53e-05	0.000616304	SIX2	SIX homeobox 2 [Source:HGNC Symbol;Acc:HGNC:10888]	2	45005161	45009430	-1	17.3798	17.7619	3.15441	13.2325	4.54714	4.70239	31.7741	23.1722	110.731	163.985	12.8822	137.358	16.049	8.55869
ENSG00000144485	198.403	2.54756	0.451328	5.6446	1.66e-08	4.78e-07	5.16e-12	3.08e-10	HES6	hes family bHLH transcription factor 6 [Source:HGNC Symbol;Acc:HGNC:18254]	2	238238267	238240662	-1	42.34	68.0161	48.7593	100.014	25.3881	60.8278	39.0497	46.8161	323.594	436.951	64.7823	380.272	43.0204	8.83934
ENSG00000124920	876.52	4.36866	0.537966	8.12069	4.64e-16	5.99e-14	7.94e-10	3.11e-08	MYRF	myelin regulatory factor [Source:HGNC Symbol;Acc:HGNC:1181]	11	61752642	61788518	1	33.1601	54.196	15.1147	4.45923	35.3314	53.5908	82.4675	58.4766	510.945	606.552	26.7325	558.748	57.4666	9.72301
ENSG00000172789	16.5397	3.09149	0.668474	4.6247	3.75e-06	5.64e-05	1.49e-07	3.51e-06	HOXC5	homeobox C5 [Source:HGNC Symbol;Acc:HGNC:5127]	12	54032853	54035358	1	12.6819	6.70651	7.95592	5.17649	4.58095	11.1425	2.10824	5.53442	75.7613	62.2968	8.1302	69.029	5.84153	11.817
ENSG00000101096	1950.17	4.69246	0.394919	11.8821	1.47e-32	1.35e-29	4.25e-26	2.07e-23	NFATC2	nuclear factor of activated T cells 2 [Source:HGNC Symbol;Acc:HGNC:7776]	20	51386957	51562831	-1	83.5437	88.0714	78.3211	224.414	236.12	181.68	139.907	138.264	3361.85	2800.61	118.587	3081.23	173.993	17.709
ENSG00000118513	324.528	5.63444	0.657291	8.57221	1.02e-17	1.69e-15	2.67e-15	2.82e-13	MYB	MYB proto-oncogene, transcription factor [Source:HGNC Symbol;Acc:HGNC:7545]	6	135181315	135219173	1	19.2899	3.94282	31.8136	23.8298	7.69974	59.3214	33.6715	10.1264	927.577	1013.22	19.719	970.398	27.7048	35.0264
ENSG00000005513	163.018	4.07845	0.535168	7.62087	2.52e-14	2.4e-12	2.41e-20	5.5e-18	SOX8	SRY-box 8 [Source:HGNC Symbol;Acc:HGNC:11203]	16	981808	986979	1	15.9925	16.9355	22.1873	33.6038	7.81764	1.34855	18.2015	14.3116	336.505	415.197	22.1798	375.851	10.4198	36.0708
ENSG00000212993	61.7827	4.54753	0.633478	7.17868	7.04e-13	4.99e-11	7.62e-16	8.6e-14	POU5F1B	POU class 5 homeobox 1B [Source:HGNC Symbol;Acc:HGNC:9223]	8	127322183	127420066	1	0	3.10883	9.64587	11.4722	3.57797	2.05995	2.67285	4.35916	147.259	121.732	6.05673	134.496	3.16748	42.4614
ENSG00000136826	21844.7	4.8749	0.546643	8.91787	4.75e-19	9.67e-17	1.06e-23	4.05e-21	KLF4	Kruppel like factor 4 [Source:HGNC Symbol;Acc:HGNC:6348]	9	107484852	107490482	-1	1013.52	1204.55	2389.8	4767.63	1819.3	1656.04	1233.63	1424.91	72007.5	65544.8	2343.88	68776.1	1533.47	44.85
ENSG00000136997	48951.5	5.10583	0.414147	12.3286	6.36e-35	8.77e-32	3.37e-47	1.67e-43	MYC	MYC proto-oncogene, bHLH transcription factor [Source:HGNC Symbol;Acc:HGNC:7553]	8	127735434	127741434	1	1101.02	1053.97	2360.84	3160.24	775.903	1120.5	1053.92	1235.97	68702.8	63459.1	1919.02	66080.9	1046.57	63.1404
ENSG00000151650	108.4	6.08264	0.639834	9.50659	1.97e-21	5.2e-19	5.6e-23	1.96e-20	VENTX	VENT homeobox [Source:HGNC Symbol;Acc:HGNC:13639]	10	133237404	133241929	1	6.86637	10.0146	3.14689	9.28618	1.13977	3.14855	9.47017	8.25041	529.248	487.943	7.3285	508.595	5.50222	92.4345
ENSG00000204531	96467	12.0775	1.10295	10.9502	6.63e-28	3.83e-25	2.35e-22	7.38e-20	POU5F1	POU class 5 homeobox 1 [Source:HGNC Symbol;Acc:HGNC:9221]	6	31164337	31180731	-1	39.4273	7.73018	90.9288	55.1207	109.916	80.3553	11.273	296.885	234488	180037	48.3017	207262	124.607	1663.32
ENSG00000181449	21791.9	11.4979	0.62624	18.3602	2.74e-75	3.4e-71	2.66e-69	2.2e-65	SOX2	SRY-box 2 [Source:HGNC Symbol;Acc:HGNC:11195]	3	181711924	181714436	1	2.24632	3.37627	32.849	27.9313	18.0955	16.7385	27.7992	42.4048	51898.1	42750.7	16.6007	47324.4	26.2595	1802.18
ENSG00000168348	57.883	6.99443	0.957012	7.30861	2.7e-13	2.1e-11	2.06e-15	2.24e-13	INSM2	INSM transcriptional repressor 2 [Source:HGNC Symbol;Acc:HGNC:17539]	14	35534042	35537054	1	0	1.12738	0	3.08204	0	0	0	0	170.075	125.283	1.05236	147.679	0	#DIV/0!
