# Supplementary material for: Human transcription factors responsive to initial reprogramming predominantly undergo legitimate reprogramming during fibroblast conversion to iPSCs
Source: Sci Rep. 2020 Nov 12;10:19710. doi: 10.1038/s41598-020-76705-y (PMC7661723; doi:10.1038/s41598-020-76705-y)
Supplement: Supplementary file 12 — Supplementary Table S11. [file 41598_2020_76705_MOESM12_ESM.xlsx]

## Sheet: Sheet1
ensembl	baseMean-GFP	log2FoldChange-GFP	lfcSE-GFP	stat-GFP	pvalue-GFP	padj-GFP	log2FoldChange-BJ	lfcSE-BJ	stat-BJ	pvalue-BJ	padj-BJ	external_gene.x	description	chromosome_name	start_position	end_position	strand	AcGFP_CGTACG_L005	AcGFP72_CGTACG_L008	BJ_EGFP_48h_CAGCGT_L005	BJ_EGFP_72h_CCGAAG_L008	BJ_48h_CACTTC_L004	BJ_72h_CCAGTT_L007	BJ48_ATCACG_L001	BJ72_ATCACG_L004	OSKM48_GTTTCG_L002	OSKM72_GTTTCG_L005	Fibroblasts_mean	GFP_mean	T_OSKM_48_72_mean	OSKM/fibroblasts	Fibroblasts/OSKM
ENSG00000221994	78.9339	-1.96799	0.422859	-4.65401	3.26e-06	4.96e-05	-1.84975	0.423818	-4.36449	1.27e-05	0.000175662	ZNF630	zinc finger protein 630 [Source:HGNC Symbol;Acc:HGNC:28855]	X	47983356	48071658	-1	62.2189	77.3136	104.309	200.648	155.987	84.9965	92.9829	75.2095	28.4348	28.3209	102.294	111.122	28.3779	0.277415	3.60471
ENSG00000149050	98.593	-1.77582	0.325052	-5.46319	4.68e-08	1.19e-06	-2.06961	0.323696	-6.39367	1.62e-10	7.31e-09	ZNF214	zinc finger protein 214 [Source:HGNC Symbol;Acc:HGNC:13006]	11	6999318	7020368	-1	77.5154	82.5281	95.3077	152.557	138.026	125.867	129.909	108.084	30.5809	29.0976	125.471	101.977	29.8392	0.237817	4.20491
ENSG00000164379	334.005	-3.9191	0.713466	-5.49304	3.95e-08	1.02e-06	-4.27225	0.713305	-5.98937	2.11e-09	7.61e-08	FOXQ1	forkhead box Q1 [Source:HGNC Symbol;Acc:HGNC:20951]	6	1312440	1314748	1	253.038	248.174	1054.1	906.294	1155.03	1343.48	278.886	367.247	28.721	52.6799	786.161	615.402	40.7004	0.0517711	19.3158
ENSG00000174332	201.394	-3.08477	0.308958	-9.98442	1.78e-23	6.42e-21	-3.32344	0.30848	-10.7736	4.59e-27	2.85e-24	GLIS1	GLIS family zinc finger 1 [Source:HGNC Symbol;Acc:HGNC:29525]	1	53506237	53738106	-1	312.221	328.76	369.533	482.315	438.277	604.435	313.405	410.056	46.7642	41.1935	441.543	373.207	43.9789	0.0996027	10.0399
ENSG00000196456	195.055	-1.89496	0.332654	-5.69647	1.22e-08	3.63e-07	-1.91957	0.332665	-5.77028	7.91e-09	2.56e-07	ZNF775	zinc finger protein 775 [Source:HGNC Symbol;Acc:HGNC:28501]	7	150379335	150398631	1	155.988	143.556	243.103	170.224	196.264	219.098	118.939	189.231	36.6614	59.1748	180.883	178.218	47.9181	0.264912	3.77484
ENSG00000156150	129.391	-1.53197	0.386757	-3.96108	7.46e-05	0.000738053	-1.80008	0.386101	-4.66219	3.13e-06	5.08e-05	ALX3	ALX homeobox 3 [Source:HGNC Symbol;Acc:HGNC:449]	1	110059994	110070700	-1	243.412	218.101	144.101	190.568	166.427	234.239	278.722	280.29	71.335	66.5081	239.92	199.046	68.9216	0.28727	3.48105
ENSG00000176293	217.419	-1.83247	0.399666	-4.585	4.54e-06	6.68e-05	-1.73128	0.399786	-4.3305	1.49e-05	0.000200881	ZNF135	zinc finger protein 135 [Source:HGNC Symbol;Acc:HGNC:12919]	19	58059239	58086310	1	256.327	233.438	231.477	334.844	286.07	180.868	298.411	219.032	86.484	61.5875	246.095	264.022	74.0358	0.300842	3.324
ENSG00000229809	240.338	-1.73342	0.430373	-4.02772	5.63e-05	0.00058607	-1.85601	0.430113	-4.31517	1.59e-05	0.000212209	ZNF688	zinc finger protein 688 [Source:HGNC Symbol;Acc:HGNC:30489]	16	30569346	30572734	-1	231.264	196.389	521.75	468.792	374.546	644.427	248.309	276.271	102.963	109.863	385.888	354.549	106.413	0.275761	3.62633
ENSG00000196460	197.796	-1.3872	0.396232	-3.50098	0.000463544	0.00345108	-1.71631	0.395678	-4.33765	1.44e-05	0.000195637	RFX8	RFX family member 8, lacking RFX DNA binding domain [Source:HGNC Symbol;Acc:HGNC:37253]	2	101397361	101474703	-1	225.289	269.205	308.902	322.506	378.537	494.483	234.603	308.277	91.7262	123.578	353.975	281.476	107.652	0.304124	3.28813
ENSG00000105516	250.803	-1.35066	0.334776	-4.03452	5.47e-05	0.000571954	-1.8659	0.333775	-5.59028	2.27e-08	6.58e-07	DBP	D-box binding PAR bZIP transcription factor [Source:HGNC Symbol;Acc:HGNC:2697]	19	48630030	48637438	-1	256.543	323.178	350.241	329.734	525.172	593.694	326.454	357.056	134.864	111.444	450.594	314.924	123.154	0.273315	3.65878
ENSG00000196605	244.927	-1.09449	0.256192	-4.27215	1.94e-05	0.000231761	-1.21277	0.255494	-4.74676	2.07e-06	3.55e-05	ZNF846	zinc finger protein 846 [Source:HGNC Symbol;Acc:HGNC:27260]	19	9751993	9793180	-1	268.685	304.451	245.585	250.895	320.797	224.162	308.718	305.118	145.08	105.03	289.699	267.404	125.055	0.431672	2.31658
ENSG00000087903	198.745	-1.40669	0.353177	-3.98297	6.81e-05	0.000684701	-1.20094	0.353351	-3.39873	0.000676995	0.00503417	RFX2	regulatory factor X2 [Source:HGNC Symbol;Acc:HGNC:9983]	19	5993164	6199572	-1	275.146	271.872	399.818	409.191	399.865	333.216	222.025	223.967	121.955	133.921	294.768	339.007	127.938	0.43403	2.30399
ENSG00000164296	301.173	-1.96934	0.371251	-5.30459	1.13e-07	2.57e-06	-1.47107	0.371878	-3.95577	7.63e-05	0.000811194	TIGD6	tigger transposable element derived 6 [Source:HGNC Symbol;Acc:HGNC:18332]	5	149993118	150001167	-1	291.757	307.192	589.734	938.043	357.378	463.647	317.686	369.464	150.448	121.242	377.044	531.682	135.845	0.36029	2.77554
ENSG00000161277	253.015	-1.43081	0.257001	-5.56733	2.59e-08	7.05e-07	-1.27988	0.257243	-4.97538	6.51e-07	1.29e-05	THAP8	THAP domain containing 8 [Source:HGNC Symbol;Acc:HGNC:23191]	19	36034985	36054762	-1	329.971	382.818	450.146	336.181	402.44	244.934	294.649	403.047	149.362	128.117	336.268	374.779	138.74	0.412587	2.42373
ENSG00000083814	287.962	-1.55005	0.351054	-4.41542	1.01e-05	0.000134212	-1.15485	0.351704	-3.28359	0.00102494	0.00714436	ZNF671	zinc finger protein 671 [Source:HGNC Symbol;Acc:HGNC:26279]	19	57719751	57727624	-1	289.555	277.154	455.148	727.983	329.549	376.864	363.038	262.87	126.198	172.932	333.08	437.46	149.565	0.449035	2.227
ENSG00000166704	337.384	-1.35177	0.308224	-4.38567	1.16e-05	0.00015047	-1.0472	0.308733	-3.39193	0.000694018	0.00514228	ZNF606	zinc finger protein 606 [Source:HGNC Symbol;Acc:HGNC:25879]	19	57977053	58003349	-1	292.048	372.181	346.841	611.428	406.957	258.685	332.046	317.249	160.014	158.265	328.734	405.624	159.139	0.484097	2.0657
ENSG00000126561	285.099	-1.39923	0.379436	-3.68767	0.000226321	0.00189075	-1.52021	0.379205	-4.00894	6.1e-05	0.00067009	STAT5A	signal transducer and activator of transcription 5A [Source:HGNC Symbol;Acc:HGNC:11366]	17	42287547	42311943	1	386.46	549.504	323.056	454.623	374.903	375.806	330.512	783.282	173.116	151.903	466.126	428.411	162.51	0.348639	2.86829
ENSG00000196275	402.022	-1.55093	0.451028	-3.43865	0.000584623	0.00420133	-1.5246	0.450641	-3.38317	0.000716547	0.00527457	GTF2IRD2	GTF2I repeat domain containing 2 [Source:HGNC Symbol;Acc:HGNC:30775]	7	74796144	74851551	-1	490.919	438.222	792.56	280.305	478.503	382.142	598.964	497.024	221.894	118.803	489.158	500.502	170.349	0.348248	2.87151
ENSG00000175395	368.265	-1.12529	0.259895	-4.32977	1.49e-05	0.000186326	-1.42434	0.259268	-5.49371	3.94e-08	1.06e-06	ZNF25	zinc finger protein 25 [Source:HGNC Symbol;Acc:HGNC:13043]	10	37949572	37976633	-1	391.417	586.364	355.931	328.063	537.074	388.259	554.742	561.802	181.91	199.144	510.469	415.444	190.527	0.373239	2.67925
ENSG00000187098	479.707	-2.03114	0.56295	-3.60803	0.000308528	0.00246395	-1.974	0.562927	-3.50667	0.000453753	0.00359369	MITF	melanogenesis associated transcription factor [Source:HGNC Symbol;Acc:HGNC:7105]	3	69739435	69968337	1	953.153	1138.6	446.707	795.763	635.863	220.093	1165.07	1183.09	185.813	222.235	801.028	833.556	204.024	0.254703	3.92615
ENSG00000178573	774.855	-1.89118	0.546238	-3.46219	0.000535807	0.00389904	-3.03474	0.545887	-5.55928	2.71e-08	7.68e-07	MAF	MAF bZIP transcription factor [Source:HGNC Symbol;Acc:HGNC:6776]	16	79585843	79600714	-1	915.063	1611.19	445.228	267.069	1776.29	1612.01	1174.2	2593.61	241.742	194.708	1789.03	809.639	218.225	0.12198	8.19808
ENSG00000025434	565.245	-1.82131	0.259395	-7.02139	2.2e-12	1.41e-10	-2.38136	0.258879	-9.19874	3.62e-20	8.1e-18	NR1H3	nuclear receptor subfamily 1 group H member 3 [Source:HGNC Symbol;Acc:HGNC:7966]	11	47248300	47269032	1	755.847	980.648	853.557	501.809	1175.02	1210.11	924.299	1247.96	190.961	246.837	1139.35	772.965	218.899	0.192127	5.2049
ENSG00000132170	469.614	-1.88187	0.387329	-4.85859	1.18e-06	2.03e-05	-1.81799	0.387333	-4.69361	2.68e-06	4.44e-05	PPARG	peroxisome proliferator activated receptor gamma [Source:HGNC Symbol;Acc:HGNC:9236]	3	12287368	12434356	1	458.665	683.71	1448.31	900.93	1092.05	988.213	519.405	739.372	201.426	272.044	834.76	872.903	236.735	0.283597	3.52614
ENSG00000115041	430.271	-1.16997	0.332203	-3.52185	0.000428544	0.00323709	-1.57255	0.331818	-4.73919	2.15e-06	3.67e-05	KCNIP3	potassium voltage-gated channel interacting protein 3 [Source:HGNC Symbol;Acc:HGNC:15523]	2	95297304	95386083	1	551.263	687.993	552.884	515.585	798.194	955.493	549.769	749.479	260.129	252.725	763.234	576.931	256.427	0.335974	2.97642
ENSG00000152784	598.424	-1.7981	0.26065	-6.89851	5.26e-12	3.2e-10	-1.94259	0.260461	-7.4583	8.76e-14	7.07e-12	PRDM8	PR/SET domain 8 [Source:HGNC Symbol;Acc:HGNC:13993]	4	80183879	80204329	1	772.201	791.064	1116.46	999.402	1315.47	1208.24	746.454	798.105	238.367	290.583	1017.07	919.783	264.475	0.260037	3.8456
ENSG00000165030	1401.3	-3.63001	0.468527	-7.7477	9.36e-15	9.48e-13	-3.09065	0.468603	-6.59547	4.24e-11	2.14e-09	NFIL3	nuclear factor, interleukin 3 regulated [Source:HGNC Symbol;Acc:HGNC:7787]	9	91409045	91423862	-1	1229.49	1817.96	3831.68	6574.95	2698.25	2886.63	1459.61	2214.43	286.118	257.19	2314.73	3363.52	271.654	0.117359	8.52087
ENSG00000174428	574.641	-1.179	0.344073	-3.42661	0.000611164	0.00434534	-1.62711	0.343801	-4.73272	2.22e-06	3.78e-05	GTF2IRD2B	GTF2I repeat domain containing 2B [Source:HGNC Symbol;Acc:HGNC:33125]	7	75092573	75149817	1	688.009	712.817	610.115	701.83	962.907	1277.55	676.086	794.711	298.152	301.138	927.813	678.193	299.645	0.322958	3.09637
ENSG00000221869	1534.65	-3.85167	0.496123	-7.76355	8.26e-15	8.47e-13	-3.22998	0.496205	-6.50937	7.55e-11	3.67e-09	CEBPD	CCAAT enhancer binding protein delta [Source:HGNC Symbol;Acc:HGNC:1835]	8	47736909	47739086	-1	1822.08	2077.59	8226.49	5487	3276.66	4163.35	1818.63	2187.84	302.496	307.453	2861.62	4403.29	304.975	0.106574	9.38314
ENSG00000106031	872.422	-2.03285	0.504817	-4.02691	5.65e-05	0.000587603	-2.77879	0.504568	-5.50727	3.64e-08	9.89e-07	HOXA13	homeobox A13 [Source:HGNC Symbol;Acc:HGNC:5102]	7	27193503	27200106	-1	2180.06	1540.68	935.775	460.188	2367.51	1901.47	2711.91	1601.54	372.395	252.692	2145.61	1279.17	312.544	0.145667	6.86498
ENSG00000124813	682.453	-1.86994	0.336914	-5.55019	2.85e-08	7.69e-07	-1.75726	0.336913	-5.21576	1.83e-07	4.2e-06	RUNX2	runt related transcription factor 2 [Source:HGNC Symbol;Acc:HGNC:10472]	6	45328157	45664349	1	1100.85	946.543	1447.31	1544.71	1406.91	1063.85	1236.1	953.073	307.357	382.356	1164.98	1259.85	344.856	0.296018	3.37817
ENSG00000153814	768.279	-1.49112	0.3131	-4.76245	1.91e-06	3.11e-05	-1.63982	0.312956	-5.23978	1.61e-07	3.75e-06	JAZF1	JAZF zinc finger 1 [Source:HGNC Symbol;Acc:HGNC:28917]	7	27830573	28180743	-1	1067.83	1536.46	728.339	629.262	959.11	784.472	1150.44	1495.45	374.823	329.7	1097.37	990.472	352.261	0.321005	3.11521
ENSG00000140044	1089.22	-2.43452	0.45744	-5.32205	1.03e-07	2.37e-06	-2.17861	0.4575	-4.76199	1.92e-06	3.32e-05	JDP2	Jun dimerization protein 2 [Source:HGNC Symbol;Acc:HGNC:17546]	14	75427716	75474111	1	1893.92	2287.14	1435.23	2152.57	1100.17	1128.85	1744.61	2531.34	393.612	324.935	1626.24	1942.21	359.274	0.220923	4.52647
ENSG00000111424	812.277	-2.30656	0.514869	-4.47991	7.47e-06	0.000103202	-1.92364	0.514959	-3.73551	0.000187331	0.00172716	VDR	vitamin D receptor [Source:HGNC Symbol;Acc:HGNC:12679]	12	47841537	47943048	-1	1453.6	2388.58	1245.63	2338.62	1173.72	738.326	1295.65	2486.51	379.722	370.964	1423.55	1856.61	375.343	0.263666	3.79267
ENSG00000236104	700.438	-1.07665	0.21994	-4.89519	9.82e-07	1.73e-05	-1.04291	0.219909	-4.74245	2.11e-06	3.62e-05	ZBTB22	zinc finger and BTB domain containing 22 [Source:HGNC Symbol;Acc:HGNC:13085]	6	33314406	33317942	-1	922.961	858.469	759.303	754.905	808.472	811.874	773.653	826.296	374.069	407.54	805.074	823.91	390.804	0.485427	2.06004
ENSG00000198795	984.96	-1.71021	0.355814	-4.80647	1.54e-06	2.56e-05	-2.28728	0.355611	-6.43198	1.26e-10	5.81e-09	ZNF521	zinc finger protein 521 [Source:HGNC Symbol;Acc:HGNC:24605]	18	25061926	25352190	-1	1133.63	1306.89	1300.99	1446.01	2181.7	2364.44	1308.68	1886.17	446.657	345.956	1935.25	1296.88	396.306	0.204783	4.88321
ENSG00000106948	973.678	-1.81366	0.299102	-6.06369	1.33e-09	4.95e-08	-1.77451	0.299139	-5.93207	2.99e-09	1.04e-07	AKNA	AT-hook transcription factor [Source:HGNC Symbol;Acc:HGNC:24108]	9	114334156	114394405	-1	1044.61	969.752	1545.15	2099.2	1129.33	1584.05	1306.7	1487.15	345.859	459.119	1376.8	1414.68	402.489	0.292336	3.42073
ENSG00000121413	942.008	-1.56244	0.223632	-6.98665	2.82e-12	1.78e-10	-1.18398	0.223875	-5.28858	1.23e-07	2.96e-06	ZSCAN18	zinc finger and SCAN domain containing 18 [Source:HGNC Symbol;Acc:HGNC:21037]	19	58083838	58118427	-1	969.52	907.028	1313.56	1598.44	986.772	877.015	788.282	1030.48	431.679	378.758	920.637	1197.14	405.219	0.44015	2.27195
ENSG00000172379	1341.54	-2.37048	0.500259	-4.73851	2.15e-06	3.46e-05	-2.57582	0.500216	-5.14941	2.61e-07	5.76e-06	ARNT2	aryl hydrocarbon receptor nuclear translocator 2 [Source:HGNC Symbol;Acc:HGNC:16876]	15	80404350	80597937	1	3315.71	3663.84	1109.19	753.011	2108.94	1326.89	3162.66	3594.02	422.315	432.637	2548.13	2210.44	427.476	0.167761	5.96086
ENSG00000168310	840.946	-1.81851	0.396139	-4.59058	4.42e-06	6.54e-05	-1.41593	0.3963	-3.57288	0.000353081	0.00291638	IRF2	interferon regulatory factor 2 [Source:HGNC Symbol;Acc:HGNC:6117]	4	184387713	184474580	-1	813.442	905.191	2369.24	1992.76	1249.24	1389.66	891.095	1070.15	425.705	436.047	1150.04	1520.16	430.876	0.374663	2.66907
ENSG00000167380	730.979	-1.08181	0.302925	-3.57122	0.00035533	0.00276915	-1.1394	0.302834	-3.76246	0.000168253	0.00158141	ZNF226	zinc finger protein 226 [Source:HGNC Symbol;Acc:HGNC:13019]	19	44165073	44178381	1	827.331	761.655	1237.07	1017.78	1275.58	1189.51	945.481	593.016	462.853	444.212	1000.9	960.961	453.533	0.453126	2.20689
ENSG00000196843	947.154	-1.8637	0.335125	-5.56122	2.68e-08	7.28e-07	-1.99979	0.335053	-5.96859	2.39e-09	8.55e-08	ARID5A	AT-rich interaction domain 5A [Source:HGNC Symbol;Acc:HGNC:17361]	2	96536743	96552638	1	1282.58	1660.79	1775.6	1963.15	1655.86	2587.12	1188.14	1914.77	402.852	515.3	1836.47	1670.53	459.076	0.249977	4.00036
ENSG00000185960	883.089	-1.70252	0.219068	-7.77166	7.75e-15	7.98e-13	-1.57101	0.219112	-7.16991	7.5e-13	5.22e-11	SHOX	short stature homeobox [Source:HGNC Symbol;Acc:HGNC:10853]	X	624344	659411	1	1426.54	1607.37	1957.48	1386.28	1686.4	1195.38	1256.02	1678.96	530.933	448.079	1454.19	1594.42	489.506	0.336617	2.97073
ENSG00000173068	1124.3	-1.64477	0.375833	-4.37634	1.21e-05	0.000155913	-1.80869	0.375622	-4.8152	1.47e-06	2.63e-05	BNC2	basonuclin 2 [Source:HGNC Symbol;Acc:HGNC:30988]	9	16409503	16870843	-1	2044.69	2168.85	996.356	948.971	1817.75	883.335	2086.39	2114.44	420.361	565.42	1725.48	1539.72	492.891	0.285655	3.50073
ENSG00000103241	1047.5	-2.19815	0.453075	-4.85163	1.22e-06	2.1e-05	-1.92351	0.453123	-4.245	2.19e-05	0.00027833	FOXF1	forkhead box F1 [Source:HGNC Symbol;Acc:HGNC:3809]	16	86510527	86515418	1	1420.99	1231.4	3304.91	3384.72	2419.09	2836.09	1262.7	1206.29	510.964	506.834	1931.04	2335.51	508.899	0.263535	3.79456
ENSG00000175745	1261.22	-1.58771	0.407046	-3.90057	9.6e-05	0.000913976	-1.91833	0.406966	-4.71375	2.43e-06	4.09e-05	NR2F1	nuclear receptor subfamily 2 group F member 1 [Source:HGNC Symbol;Acc:HGNC:7975]	5	93583224	93594615	1	2514.28	2529.28	1043.01	990.326	1951.07	1225.01	2643.81	3077.89	621.162	556.137	2224.44	1769.23	588.649	0.264628	3.7789
ENSG00000019549	2139.12	-2.94031	0.413488	-7.11099	1.15e-12	7.88e-11	-2.6131	0.41352	-6.31918	2.63e-10	1.14e-08	SNAI2	snail family transcriptional repressor 2 [Source:HGNC Symbol;Acc:HGNC:11094]	8	48917604	48921740	-1	4124.9	2673.46	4877.96	6424.44	3383.85	3751.08	4717.9	2575.26	637.563	541.391	3607.02	4525.19	589.477	0.163425	6.11902
ENSG00000172216	2051.81	-3.08646	0.549769	-5.6141	1.98e-08	5.59e-07	-2.39455	0.549836	-4.35503	1.33e-05	0.000182612	CEBPB	CCAAT enhancer binding protein beta [Source:HGNC Symbol;Acc:HGNC:1834]	20	50190734	50192689	1	1890.51	2852.69	6449.58	9836.29	3538.43	5067.41	1310.05	3102.94	580.395	657.496	3254.71	5257.27	618.946	0.190169	5.25847
ENSG00000164920	2101.83	-2.43392	0.397388	-6.1248	9.08e-10	3.51e-08	-3.15378	0.397299	-7.93804	2.05e-15	2.24e-13	OSR2	odd-skipped related transciption factor 2 [Source:HGNC Symbol;Acc:HGNC:15830]	8	98944403	98952104	1	4149.43	5446.82	2499.67	1803.03	5374.83	5504.46	4475.23	7536.99	665.385	620.668	5722.88	3474.74	643.026	0.112361	8.89991
ENSG00000089225	1702.42	-1.66227	0.333937	-4.9778	6.43e-07	1.19e-05	-2.31792	0.333793	-6.94418	3.81e-12	2.35e-10	TBX5	T-box 5 [Source:HGNC Symbol;Acc:HGNC:11604]	12	114353931	114408442	-1	3171.11	3024.51	1848.38	1290.59	4003.02	3894.84	3335.24	3472.18	797.503	676.989	3676.32	2333.65	737.246	0.200539	4.98656
ENSG00000066697	1501.75	-1.65633	0.285995	-5.79145	6.98e-09	2.18e-07	-1.18425	0.28612	-4.13901	3.49e-05	0.000416782	MSANTD3	Myb/SANT DNA binding domain containing 3 [Source:HGNC Symbol;Acc:HGNC:23370]	9	100427156	100451711	1	1650.66	1708.53	3269.66	3359.67	1729.26	2255.98	1433.24	1783.21	801.317	782.629	1800.43	2497.13	791.973	0.439881	2.27334
ENSG00000168779	1987.41	-1.12878	0.296893	-3.80197	0.000143551	0.00129561	-1.33893	0.296789	-4.5114	6.44e-06	9.67e-05	SHOX2	short stature homeobox 2 [Source:HGNC Symbol;Acc:HGNC:10854]	3	158095954	158106503	-1	1813.51	1891.93	1993.03	1563.47	2503.43	1489.96	2065.63	2339.09	785.488	875.009	2099.53	1815.48	830.248	0.395446	2.52879
ENSG00000143995	2033.77	-1.20149	0.340056	-3.53322	0.000410526	0.00312093	-1.59747	0.339946	-4.69919	2.61e-06	4.33e-05	MEIS1	Meis homeobox 1 [Source:HGNC Symbol;Acc:HGNC:7000]	2	66433452	66573869	1	3109.87	2619.49	1902.64	1260.05	3156.8	2375.55	3259.42	2908.18	1096.47	836.706	2924.99	2223.01	966.588	0.330459	3.0261
ENSG00000116016	6171.52	-4.10601	0.38655	-10.6222	2.35e-26	1.19e-23	-3.82743	0.386557	-9.90134	4.11e-23	1.46e-20	EPAS1	endothelial PAS domain protein 1 [Source:HGNC Symbol;Acc:HGNC:3374]	2	46293667	46386703	1	10235.6	22281.7	15597.2	19117.3	12399.6	14299.8	8539.79	20187.2	874.699	1077.65	13856.6	16807.9	976.174	0.0704484	14.1948
ENSG00000005073	1553.94	-1.16428	0.350399	-3.32273	0.000891407	0.00590837	-1.66333	0.350268	-4.74873	2.05e-06	3.52e-05	HOXA11	homeobox A11 [Source:HGNC Symbol;Acc:HGNC:5101]	7	27181510	27185223	-1	3087.73	2866.85	1999.68	926.658	3350.3	3210.31	3044.91	2945.49	1097.2	883.831	3137.75	2220.23	990.516	0.315677	3.16779
ENSG00000137273	1711.97	-1.03773	0.300327	-3.45533	0.000549625	0.00398558	-1.82656	0.300135	-6.08581	1.16e-09	4.41e-08	FOXF2	forkhead box F2 [Source:HGNC Symbol;Acc:HGNC:3810]	6	1389576	1395603	1	2356.76	2268.01	2811.28	1930.89	4990.64	5373.25	2875.94	2942.73	1132.95	1147.89	4045.64	2341.74	1140.42	0.281889	3.5475
ENSG00000157557	2044.01	-1.72649	0.396223	-4.35737	1.32e-05	0.000167351	-1.3006	0.396279	-3.28203	0.00103063	0.00717395	ETS2	ETS proto-oncogene 2, transcription factor [Source:HGNC Symbol;Acc:HGNC:3489]	21	38805307	38824955	1	1662.59	2737.36	4222.01	7099.78	3574.47	2516.48	2070.8	3541.86	1031.73	1344.11	2925.9	3930.43	1187.92	0.406001	2.46305
ENSG00000063438	3141.52	-1.92061	0.390041	-4.92412	8.47e-07	1.52e-05	-2.25829	0.39	-5.79049	7.02e-09	2.3e-07	AHRR	aryl-hydrocarbon receptor repressor [Source:HGNC Symbol;Acc:HGNC:346]	5	304176	438291	1	4932.52	4915.86	3916.35	4776.3	7005.06	5847.88	4830.38	5748.21	1306.39	1142.39	5857.88	4635.26	1224.39	0.209016	4.78432
ENSG00000177374	1502.53	-1.04809	0.25304	-4.142	3.44e-05	0.000383845	-1.11569	0.253003	-4.40979	1.03e-05	0.000147478	HIC1	HIC ZBTB transcriptional repressor 1 [Source:HGNC Symbol;Acc:HGNC:4909]	17	2054154	2063241	1	2207.91	2860.17	2938.44	3274.43	3068.42	3319.98	1988.43	3445.69	1255.61	1472.18	2955.63	2820.24	1363.89	0.461455	2.16706
ENSG00000112511	2459.95	-1.23817	0.198348	-6.24243	4.31e-10	1.81e-08	-1.06763	0.198411	-5.38089	7.41e-08	1.87e-06	PHF1	PHD finger protein 1 [Source:HGNC Symbol;Acc:HGNC:8919]	6	33410399	33416453	1	2868.73	3120.16	3106.18	4150.5	2563.39	3675.06	2535.38	3003.19	1427.1	1380.43	2944.26	3311.39	1403.77	0.476781	2.0974
ENSG00000007866	2537.4	-1.12187	0.189024	-5.93506	2.94e-09	1.01e-07	-1.12941	0.189002	-5.97563	2.29e-09	8.2e-08	TEAD3	TEA domain transcription factor 3 [Source:HGNC Symbol;Acc:HGNC:11716]	6	35473597	35497076	-1	3397.38	3857.62	2668.96	2906.01	2798.71	3561.87	2839.09	3701.02	1511.86	1436.27	3225.17	3207.49	1474.07	0.45705	2.18794
ENSG00000121068	3342.49	-1.54737	0.313031	-4.94318	7.69e-07	1.39e-05	-1.62156	0.313009	-5.18057	2.21e-07	4.98e-06	TBX2	T-box 2 [Source:HGNC Symbol;Acc:HGNC:11597]	17	61399896	61409466	1	4049.2	4261.04	5721.99	6959.38	6030.87	8375.86	3197.49	4500.09	1772.68	1818.17	5526.08	5247.9	1795.42	0.3249	3.07787
ENSG00000157613	5102.61	-2.17798	0.359359	-6.06074	1.36e-09	5.03e-08	-2.20236	0.359353	-6.12868	8.86e-10	3.44e-08	CREB3L1	cAMP responsive element binding protein 3 like 1 [Source:HGNC Symbol;Acc:HGNC:18856]	11	46277661	46321422	1	9618.33	11902.6	5894.74	5537.71	7412.94	4381.8	9190.84	12526.8	1890.33	1750.88	8378.11	8238.35	1820.61	0.217305	4.60182
ENSG00000185551	4924.43	-2.13821	0.225742	-9.47195	2.75e-21	7.1e-19	-2.38581	0.225711	-10.5702	4.1e-26	2.06e-23	NR2F2	nuclear receptor subfamily 2 group F member 2 [Source:HGNC Symbol;Acc:HGNC:7976]	15	96325938	96340263	1	9570.81	8215.51	10256.7	8308.46	13376.6	10958.7	9813.56	9008.84	2072.5	2056.08	10789.4	9087.87	2064.29	0.191325	5.2267
ENSG00000068323	4421.28	-1.51142	0.198114	-7.62903	2.37e-14	2.27e-12	-1.18024	0.198163	-5.9559	2.59e-09	9.15e-08	TFE3	transcription factor binding to IGHM enhancer 3 [Source:HGNC Symbol;Acc:HGNC:11752]	X	49028726	49043486	-1	5791.63	5878.49	5843.26	9754.2	4958	5719.43	5344.67	5656.95	2231.24	2552.15	5419.77	6816.89	2391.69	0.441291	2.26608
ENSG00000150347	7119.64	-1.46144	0.310356	-4.70892	2.49e-06	3.92e-05	-1.83313	0.31032	-5.90723	3.48e-09	1.2e-07	ARID5B	AT-rich interaction domain 5B [Source:HGNC Symbol;Acc:HGNC:17362]	10	61901300	62096944	1	7243.91	10923.9	6070.05	5488.71	11513	6504.54	8720.14	11721.5	2435.6	2961.82	9614.81	7431.65	2698.71	0.280683	3.56274
ENSG00000149948	4730.11	-1.34328	0.343172	-3.9143	9.07e-05	0.000872032	-1.2981	0.34316	-3.78278	0.000155086	0.00147533	HMGA2	high mobility group AT-hook 2 [Source:HGNC Symbol;Acc:HGNC:5009]	12	65824131	65966295	1	8502.02	4819.18	8668.01	5469.5	7407.4	7353.84	7298.99	4551.2	2697.19	2713.46	6652.86	6864.68	2705.33	0.406641	2.45917
ENSG00000100968	5334.22	-1.31764	0.415023	-3.17486	0.00149907	0.00908535	-1.62756	0.414998	-3.92184	8.79e-05	0.000911761	NFATC4	nuclear factor of activated T cells 4 [Source:HGNC Symbol;Acc:HGNC:7778]	14	24365673	24379604	1	9146.35	10782.2	4097.55	3164.84	4940.57	6138.76	8441.46	14184.2	2826.13	2627.91	8426.24	6797.74	2727.02	0.323634	3.08991
ENSG00000198715	4950.97	-1.16934	0.292927	-3.99192	6.55e-05	0.000663863	-1.08311	0.292933	-3.69748	0.000217754	0.00195704	GLMP	glycosylated lysosomal membrane protein [Source:HGNC Symbol;Acc:HGNC:29436]	1	156290089	156295689	-1	5376.08	7743.97	8530.3	4074.36	6636.88	4990.62	4174.98	8424.22	3006.53	2711.68	6056.68	6431.18	2859.1	0.472058	2.11838
ENSG00000233608	5422.59	-1.63606	0.48572	-3.36831	0.000756292	0.00514747	-2.13857	0.485697	-4.40309	1.07e-05	0.000151239	TWIST2	twist family bHLH transcription factor 2 [Source:HGNC Symbol;Acc:HGNC:20670]	2	238848032	238910543	1	8200.64	8067.45	13009	6387.03	13223	21247.2	7536.94	8517.76	2856.42	2880.53	12631.2	8916.02	2868.47	0.227094	4.40346
ENSG00000116132	6328.08	-1.38609	0.29061	-4.76961	1.85e-06	3.02e-05	-1.94008	0.29057	-6.67682	2.44e-11	1.28e-09	PRRX1	paired related homeobox 1 [Source:HGNC Symbol;Acc:HGNC:9142]	1	170662728	170739419	1	9787.1	9994.47	8630.27	5187.13	14048.4	13623.7	11271.1	10382.6	3551.08	2875.68	12331.5	8399.74	3213.38	0.260584	3.83754
