# Supplementary material for: Human transcription factors responsive to initial reprogramming predominantly undergo legitimate reprogramming during fibroblast conversion to iPSCs
Source: Sci Rep. 2020 Nov 12;10:19710. doi: 10.1038/s41598-020-76705-y (PMC7661723; doi:10.1038/s41598-020-76705-y)
Supplement: Supplementary file 13 — Supplementary Table S12. [file 41598_2020_76705_MOESM13_ESM.xlsx]

## Sheet: Sheet1
ensembl	baseMean-ESC/BJ	log2FoldChange-ESC/BJ	lfcSE-ESC/BJ	stat-ESC/BJ	pvalue-ESC/BJ	padj-ESC/BJ	pvalue-GFP-OSKM	padj-GFP-OSKM	log2FoldChange-BJ-OSKM	pvalue-BJ-OSKM	padj-BJ-OSKM	external_gene.x	description	chromosome_name	start_position	end_position	strand	BJ_48h_CACTTC_L004	BJ_72h_CCAGTT_L007	BJ48_ATCACG_L001	BJ72_ATCACG_L004	AcGFP_CGTACG_L005	AcGFP72_CGTACG_L008	BJ_EGFP_48h_CAGCGT_L005	BJ_EGFP_72h_CCGAAG_L008	OSKM48_GTTTCG_L002	OSKM72_GTTTCG_L005	C_1_4_mean	H1_ESC_P41_ATGCCT_L007	H9_ESC_P43_AGTGGT_L001	hESC_GAGTGG_L005	C_5_9_mean	T_OSKM_48_72_mean	E_1_3_mean	ESC/BJ	BJ/ESC	OSKM/ESC	ESC/OSKM
ENSG00000152784	598.424	-11.3413	1.19161	-9.51766	1.77e-21	2.92e-20	5.26e-12	3.2e-10	-1.94259	8.76e-14	7.07e-12	PRDM8	PR/SET domain 8 [Source:HGNC Symbol;Acc:HGNC:13993]	4	80183879	80204329	1	1315.47	1208.24	746.454	798.105	772.201	791.064	1116.46	999.402	238.367	290.583	919.783	0	0	0.754239	1017.07	264.475	0.251413	0.000247194	4045.4	1051.96	0.00095061
ENSG00000121068	3342.49	-11.958	0.770261	-15.5246	2.37e-54	2.09e-52	7.69e-07	1.39e-05	-1.62156	2.21e-07	4.98e-06	TBX2	T-box 2 [Source:HGNC Symbol;Acc:HGNC:11597]	17	61399896	61409466	1	6030.87	8375.86	3197.49	4500.09	4049.2	4261.04	5721.99	6959.38	1772.68	1818.17	5247.9	2.40937	2.07525	0	5526.08	1795.42	1.49487	0.000270512	3696.69	1201.05	0.000832602
ENSG00000005073	1553.94	-11.3862	0.888402	-12.8165	1.33e-37	5.3e-36	0.000891407	0.00590837	-1.66333	2.05e-06	3.52e-05	HOXA11	homeobox A11 [Source:HGNC Symbol;Acc:HGNC:5101]	7	27181510	27185223	-1	3350.3	3210.31	3044.91	2945.49	3087.73	2866.85	1999.68	926.658	1097.2	883.831	2220.23	0	1.69767	1.98532	3137.75	990.516	1.22766	0.000391256	2555.87	806.831	0.00123942
ENSG00000106031	872.422	-10.555	0.845372	-12.4857	8.94e-36	3.26e-34	5.65e-05	0.000587603	-2.77879	3.64e-08	9.89e-07	HOXA13	homeobox A13 [Source:HGNC Symbol;Acc:HGNC:5102]	7	27193503	27200106	-1	2367.51	1901.47	2711.91	1601.54	2180.06	1540.68	935.775	460.188	372.395	252.692	1279.17	0	3.06184	1.63753	2145.61	312.544	1.56646	0.000730078	1369.72	199.522	0.00501197
ENSG00000116132	6328.08	-10.8774	0.466598	-23.3122	3.34e-120	2.64e-117	1.85e-06	3.02e-05	-1.94008	2.44e-11	1.28e-09	PRRX1	paired related homeobox 1 [Source:HGNC Symbol;Acc:HGNC:9142]	1	170662728	170739419	1	14048.4	13623.7	11271.1	10382.6	9787.1	9994.47	8630.27	5187.13	3551.08	2875.68	8399.74	16.6225	7.81333	3.44267	12331.5	3213.38	9.29284	0.000753587	1326.99	345.791	0.00289192
ENSG00000185551	4924.43	-10.6662	0.381191	-27.9812	2.75e-172	9.79e-169	2.75e-21	7.1e-19	-2.38581	4.1e-26	2.06e-23	NR2F2	nuclear receptor subfamily 2 group F member 2 [Source:HGNC Symbol;Acc:HGNC:7976]	15	96325938	96340263	1	13376.6	10958.7	9813.56	9008.84	9570.81	8215.51	10256.7	8308.46	2072.5	2056.08	9087.87	16.2538	9.52761	0.538534	10789.4	2064.29	8.7733	0.00081314	1229.8	235.292	0.00425004
ENSG00000175745	1261.22	-9.9479	0.701255	-14.1859	1.12e-45	6.5e-44	9.6e-05	0.000913976	-1.91833	2.43e-06	4.09e-05	NR2F1	nuclear receptor subfamily 2 group F member 1 [Source:HGNC Symbol;Acc:HGNC:7975]	5	93583224	93594615	1	1951.07	1225.01	2643.81	3077.89	2514.28	2529.28	1043.01	990.326	621.162	556.137	1769.23	2.9664	0	3.03074	2224.44	588.649	1.99905	0.000898672	1112.75	294.465	0.00339599
ENSG00000164920	2101.83	-9.77251	0.519442	-18.8135	5.86e-79	1.29e-76	9.08e-10	3.51e-08	-3.15378	2.05e-15	2.24e-13	OSR2	odd-skipped related transciption factor 2 [Source:HGNC Symbol;Acc:HGNC:15830]	8	98944403	98952104	1	5374.83	5504.46	4475.23	7536.99	4149.43	5446.82	2499.67	1803.03	665.385	620.668	3474.74	5.24976	5.17753	8.23914	5722.88	643.026	6.22214	0.00108724	919.76	103.345	0.00967634
ENSG00000103241	1047.5	-9.74293	0.715176	-13.6231	2.92e-42	1.47e-40	1.22e-06	2.1e-05	-1.92351	2.19e-05	0.00027833	FOXF1	forkhead box F1 [Source:HGNC Symbol;Acc:HGNC:3809]	16	86510527	86515418	1	2419.09	2836.09	1262.7	1206.29	1420.99	1231.4	3304.91	3384.72	510.964	506.834	2335.51	6.3219	0	0	1931.04	508.899	2.1073	0.00109128	916.359	241.493	0.0041409
ENSG00000137273	1711.97	-9.50753	0.461253	-20.6124	2.13e-94	8.07e-92	0.000549625	0.00398558	-1.82656	1.16e-09	4.41e-08	FOXF2	forkhead box F2 [Source:HGNC Symbol;Acc:HGNC:3810]	6	1389576	1395603	1	4990.64	5373.25	2875.94	2942.73	2356.76	2268.01	2811.28	1930.89	1132.95	1147.89	2341.74	11.2716	0	3.7134	4045.64	1140.42	4.99502	0.00123467	809.935	228.312	0.00437998
ENSG00000089225	1702.42	-9.89227	0.621973	-15.9047	5.88e-57	5.84e-55	6.43e-07	1.19e-05	-2.31792	3.81e-12	2.35e-10	TBX5	T-box 5 [Source:HGNC Symbol;Acc:HGNC:11604]	12	114353931	114408442	-1	4003.02	3894.84	3335.24	3472.18	3171.11	3024.51	1848.38	1290.59	797.503	676.989	2333.65	14.2431	2.39174	2.29757	3676.32	737.246	6.31081	0.00171661	582.544	116.823	0.00855998
ENSG00000150347	7119.64	-8.47175	0.321325	-26.365	3.45e-153	6.56e-150	2.49e-06	3.92e-05	-1.83313	3.48e-09	1.2e-07	ARID5B	AT-rich interaction domain 5B [Source:HGNC Symbol;Acc:HGNC:17362]	10	61901300	62096944	1	11513	6504.54	8720.14	11721.5	7243.91	10923.9	6070.05	5488.71	2435.6	2961.82	7431.65	36.1013	14.7097	28.3283	9614.81	2698.71	26.3798	0.00274366	364.477	102.302	0.00977496
ENSG00000143995	2033.77	-7.7317	0.436162	-17.7267	2.61e-70	4.25e-68	0.000410526	0.00312093	-1.59747	2.61e-06	4.33e-05	MEIS1	Meis homeobox 1 [Source:HGNC Symbol;Acc:HGNC:7000]	2	66433452	66573869	1	3156.8	2375.55	3259.42	2908.18	3109.87	2619.49	1902.64	1260.05	1096.47	836.706	2223.01	20.2553	7.33284	6.27698	2924.99	966.588	11.2884	0.00385929	259.115	85.6269	0.0116786
ENSG00000168779	1987.41	-8.39334	0.427053	-19.6541	5.33e-86	1.45e-83	0.000143551	0.00129561	-1.33893	6.44e-06	9.67e-05	SHOX2	short stature homeobox 2 [Source:HGNC Symbol;Acc:HGNC:10854]	3	158095954	158106503	-1	2503.43	1489.96	2065.63	2339.09	1813.51	1891.93	1993.03	1563.47	785.488	875.009	1815.48	16.7893	7.9545	0.60598	2099.53	830.248	8.44991	0.00402468	248.467	98.2553	0.0101776
ENSG00000164379	334.005	-7.78951	0.777928	-10.0132	1.33e-23	2.52e-22	3.95e-08	1.02e-06	-4.27225	2.11e-09	7.61e-08	FOXQ1	forkhead box Q1 [Source:HGNC Symbol;Acc:HGNC:20951]	6	1312440	1314748	1	1155.03	1343.48	278.886	367.247	253.038	248.174	1054.1	906.294	28.721	52.6799	615.402	7.02451	0	2.793	786.161	40.7004	3.2725	0.00416263	240.233	12.4371	0.0804046
ENSG00000233608	5422.59	-7.54044	0.442445	-17.0426	3.96e-65	5.3e-63	0.000756292	0.00514747	-2.13857	1.07e-05	0.000151239	TWIST2	twist family bHLH transcription factor 2 [Source:HGNC Symbol;Acc:HGNC:20670]	2	238848032	238910543	1	13223	21247.2	7536.94	8517.76	8200.64	8067.45	13009	6387.03	2856.42	2880.53	8916.02	70.784	121.72	14.4397	12631.2	2868.47	68.9813	0.00546117	183.111	41.5833	0.0240481
ENSG00000132170	469.614	-7.43855	0.542169	-13.72	7.71e-43	3.98e-41	1.18e-06	2.03e-05	-1.81799	2.68e-06	4.44e-05	PPARG	peroxisome proliferator activated receptor gamma [Source:HGNC Symbol;Acc:HGNC:9236]	3	12287368	12434356	1	1092.05	988.213	519.405	739.372	458.665	683.71	1448.31	900.93	201.426	272.044	872.903	3.37356	4.01382	6.51695	834.76	236.735	4.63478	0.00555223	180.108	51.078	0.0195779
ENSG00000177374	1502.53	-7.09225	0.284304	-24.946	2.36e-137	2.8e-134	3.44e-05	0.000383845	-1.11569	1.03e-05	0.000147478	HIC1	HIC ZBTB transcriptional repressor 1 [Source:HGNC Symbol;Acc:HGNC:4909]	17	2054154	2063241	1	3068.42	3319.98	1988.43	3445.69	2207.91	2860.17	2938.44	3274.43	1255.61	1472.18	2820.24	32.6812	21.2714	16.3495	2955.63	1363.89	23.434	0.0079286	126.126	58.2014	0.0171817
ENSG00000116016	6171.52	-6.81961	0.356426	-19.1333	1.33e-81	3.09e-79	2.35e-26	1.19e-23	-3.82743	4.11e-23	1.46e-20	EPAS1	endothelial PAS domain protein 1 [Source:HGNC Symbol;Acc:HGNC:3374]	2	46293667	46386703	1	12399.6	14299.8	8539.79	20187.2	10235.6	22281.7	15597.2	19117.3	874.699	1077.65	16807.9	62.3135	214.033	113.029	13856.6	976.174	129.792	0.00936682	106.76	7.52107	0.13296
ENSG00000063438	3141.52	-6.89932	0.373705	-18.4619	4.18e-76	8.33e-74	8.47e-07	1.52e-05	-2.25829	7.02e-09	2.3e-07	AHRR	aryl-hydrocarbon receptor repressor [Source:HGNC Symbol;Acc:HGNC:346]	5	304176	438291	1	7005.06	5847.88	4830.38	5748.21	4932.52	4915.86	3916.35	4776.3	1306.39	1142.39	4635.26	15.3115	113.612	36.725	5857.88	1224.39	55.216	0.00942593	106.09	22.1746	0.0450967
ENSG00000185960	883.089	-6.7215	0.338864	-19.8354	1.47e-87	4.2e-85	7.75e-15	7.98e-13	-1.57101	7.5e-13	5.22e-11	SHOX	short stature homeobox [Source:HGNC Symbol;Acc:HGNC:10853]	X	624344	659411	1	1686.4	1195.38	1256.02	1678.96	1426.54	1607.37	1957.48	1386.28	530.933	448.079	1594.42	9.6793	13.8451	21.1967	1454.19	489.506	14.907	0.0102511	97.5506	32.8372	0.0304532
ENSG00000019549	2139.12	-6.44346	0.38948	-16.5438	1.78e-61	2.1e-59	1.15e-12	7.88e-11	-2.6131	2.63e-10	1.14e-08	SNAI2	snail family transcriptional repressor 2 [Source:HGNC Symbol;Acc:HGNC:11094]	8	48917604	48921740	-1	3383.85	3751.08	4717.9	2575.26	4124.9	2673.46	4877.96	6424.44	637.563	541.391	4525.19	47.323	43.93	33.5822	3607.02	589.477	41.6117	0.0115363	86.6828	14.1661	0.0705909
ENSG00000156150	129.391	-5.54496	0.523516	-10.5918	3.25e-26	7.15e-25	7.46e-05	0.000738053	-1.80008	3.13e-06	5.08e-05	ALX3	ALX homeobox 3 [Source:HGNC Symbol;Acc:HGNC:449]	1	110059994	110070700	-1	166.427	234.239	278.722	280.29	243.412	218.101	144.101	190.568	71.335	66.5081	199.046	8.26314	3.16501	2.74382	239.92	68.9216	4.72399	0.0196899	50.7875	14.5897	0.0685415
ENSG00000111424	812.277	-5.32301	0.47617	-11.1788	5.18e-29	1.32e-27	7.47e-06	0.000103202	-1.92364	0.000187331	0.00172716	VDR	vitamin D receptor [Source:HGNC Symbol;Acc:HGNC:12679]	12	47841537	47943048	-1	1173.72	738.326	1295.65	2486.51	1453.6	2388.58	1245.63	2338.62	379.722	370.964	1856.61	15.6144	78.4578	16.6355	1423.55	375.343	36.9026	0.0259229	38.576	10.1712	0.0983169
ENSG00000221869	1534.65	-5.17466	0.447061	-11.5748	5.53e-31	1.57e-29	8.26e-15	8.47e-13	-3.22998	7.55e-11	3.67e-09	CEBPD	CCAAT enhancer binding protein delta [Source:HGNC Symbol;Acc:HGNC:1835]	8	47736909	47739086	-1	3276.66	4163.35	1818.63	2187.84	1822.08	2077.59	8226.49	5487	302.496	307.453	4403.29	92.369	91.5385	54.4517	2861.62	304.975	79.4531	0.0277651	36.0165	3.83842	0.260524
ENSG00000174332	201.394	-5.15246	0.352946	-14.5984	2.87e-48	1.87e-46	1.78e-23	6.42e-21	-3.32344	4.59e-27	2.85e-24	GLIS1	GLIS family zinc finger 1 [Source:HGNC Symbol;Acc:HGNC:29525]	1	53506237	53738106	-1	438.277	604.435	313.405	410.056	312.221	328.76	369.533	482.315	46.7642	41.1935	373.207	21.4252	10.6768	4.80239	441.543	43.9789	12.3015	0.0278601	35.8936	3.5751	0.279713
ENSG00000124813	682.453	-4.7429	0.321467	-14.7539	2.9e-49	1.98e-47	2.85e-08	7.69e-07	-1.75726	1.83e-07	4.2e-06	RUNX2	runt related transcription factor 2 [Source:HGNC Symbol;Acc:HGNC:10472]	6	45328157	45664349	1	1406.91	1063.85	1236.1	953.073	1100.85	946.543	1447.31	1544.71	307.357	382.356	1259.85	28.2738	83.7066	25.1386	1164.98	344.856	45.7063	0.0392335	25.4884	7.54504	0.132537
ENSG00000187098	479.707	-4.49122	0.51927	-8.64909	5.19e-18	6.78e-17	0.000308528	0.00246395	-1.974	0.000453753	0.00359369	MITF	melanogenesis associated transcription factor [Source:HGNC Symbol;Acc:HGNC:7105]	3	69739435	69968337	1	635.863	220.093	1165.07	1183.09	953.153	1138.6	446.707	795.763	185.813	222.235	833.556	60.5918	10.6968	36.5513	801.028	204.024	35.9467	0.0448757	22.2838	5.67574	0.176188
ENSG00000157613	5102.61	-3.86743	0.318783	-12.1319	7.16e-34	2.37e-32	1.36e-09	5.03e-08	-2.20236	8.86e-10	3.44e-08	CREB3L1	cAMP responsive element binding protein 3 like 1 [Source:HGNC Symbol;Acc:HGNC:18856]	11	46277661	46321422	1	7412.94	4381.8	9190.84	12526.8	9618.33	11902.6	5894.74	5537.71	1890.33	1750.88	8238.35	599.155	666.228	458.28	8378.11	1820.61	574.554	0.068578	14.5819	3.16873	0.315584
ENSG00000100968	5334.22	-3.18053	0.366701	-8.67338	4.19e-18	5.51e-17	0.00149907	0.00908535	-1.62756	8.79e-05	0.000911761	NFATC4	nuclear factor of activated T cells 4 [Source:HGNC Symbol;Acc:HGNC:7778]	14	24365673	24379604	1	4940.57	6138.76	8441.46	14184.2	9146.35	10782.2	4097.55	3164.84	2826.13	2627.91	6797.74	881.682	783.159	1123.58	8426.24	2727.02	929.473	0.110307	9.06561	2.93394	0.340838
ENSG00000196460	197.796	-3.06241	0.380729	-8.04353	8.73e-16	9.65e-15	0.000463544	0.00345108	-1.71631	1.44e-05	0.000195637	RFX8	RFX family member 8, lacking RFX DNA binding domain [Source:HGNC Symbol;Acc:HGNC:37253]	2	101397361	101474703	-1	378.537	494.483	234.603	308.277	225.289	269.205	308.902	322.506	91.7262	123.578	281.476	49.8611	41.9959	34.818	353.975	107.652	42.225	0.119288	8.38306	2.54949	0.392235
ENSG00000115041	430.271	-3.09519	0.315549	-9.80889	1.03e-22	1.83e-21	0.000428544	0.00323709	-1.57255	2.15e-06	3.67e-05	KCNIP3	potassium voltage-gated channel interacting protein 3 [Source:HGNC Symbol;Acc:HGNC:15523]	2	95297304	95386083	1	798.194	955.493	549.769	749.479	551.263	687.993	552.884	515.585	260.129	252.725	576.931	78.3675	156.982	41.2472	763.234	256.427	92.199	0.1208	8.27811	2.78123	0.359553
ENSG00000175395	368.265	-2.92564	0.248026	-11.7957	4.11e-32	1.24e-30	1.49e-05	0.000186326	-1.42434	3.94e-08	1.06e-06	ZNF25	zinc finger protein 25 [Source:HGNC Symbol;Acc:HGNC:13043]	10	37949572	37976633	-1	537.074	388.259	554.742	561.802	391.417	586.364	355.931	328.063	181.91	199.144	415.444	56.3495	88.1143	59.7085	510.469	190.527	68.0574	0.133323	7.50057	2.7995	0.357206
ENSG00000196843	947.154	-2.8928	0.298655	-9.6861	3.45e-22	5.96e-21	2.68e-08	7.28e-07	-1.99979	2.39e-09	8.55e-08	ARID5A	AT-rich interaction domain 5A [Source:HGNC Symbol;Acc:HGNC:17361]	2	96536743	96552638	1	1655.86	2587.12	1188.14	1914.77	1282.58	1660.79	1775.6	1963.15	402.852	515.3	1670.53	302.077	124.574	310.429	1836.47	459.076	245.694	0.133786	7.47464	1.86849	0.535191
ENSG00000178573	774.855	-2.66936	0.480815	-5.55174	2.83e-08	1.57e-07	0.000535807	0.00389904	-3.03474	2.71e-08	7.68e-07	MAF	MAF bZIP transcription factor [Source:HGNC Symbol;Acc:HGNC:6776]	16	79585843	79600714	-1	1776.29	1612.01	1174.2	2593.61	915.063	1611.19	445.228	267.069	241.742	194.708	809.639	483.875	146.834	212.925	1789.03	218.225	281.211	0.157187	6.36186	0.776018	1.28863
ENSG00000172216	2051.81	-2.45776	0.485253	-5.06491	4.09e-07	1.97e-06	1.98e-08	5.59e-07	-2.39455	1.33e-05	0.000182612	CEBPB	CCAAT enhancer binding protein beta [Source:HGNC Symbol;Acc:HGNC:1834]	20	50190734	50192689	1	3538.43	5067.41	1310.05	3102.94	1890.51	2852.69	6449.58	9836.29	580.395	657.496	5257.27	619.142	809.013	350.492	3254.71	618.946	592.882	0.182161	5.48964	1.04396	0.957891
ENSG00000165030	1401.3	-2.31608	0.412232	-5.61839	1.93e-08	1.09e-07	9.36e-15	9.48e-13	-3.09065	4.24e-11	2.14e-09	NFIL3	nuclear factor, interleukin 3 regulated [Source:HGNC Symbol;Acc:HGNC:7787]	9	91409045	91423862	-1	2698.25	2886.63	1459.61	2214.43	1229.49	1817.96	3831.68	6574.95	286.118	257.19	3363.52	566.43	448.24	379.651	2314.73	271.654	464.774	0.20079	4.98033	0.584486	1.7109
ENSG00000198715	4950.97	-2.05228	0.259048	-7.92237	2.33e-15	2.49e-14	6.55e-05	0.000663863	-1.08311	0.000217754	0.00195704	GLMP	glycosylated lysosomal membrane protein [Source:HGNC Symbol;Acc:HGNC:29436]	1	156290089	156295689	-1	6636.88	4990.62	4174.98	8424.22	5376.08	7743.97	8530.3	4074.36	3006.53	2711.68	6431.18	1747.94	1491.48	1142.48	6056.68	2859.1	1460.63	0.241161	4.14661	1.95744	0.510871
ENSG00000168310	840.946	-2.02891	0.351835	-5.76664	8.09e-09	4.78e-08	4.42e-06	6.54e-05	-1.41593	0.000353081	0.00291638	IRF2	interferon regulatory factor 2 [Source:HGNC Symbol;Acc:HGNC:6117]	4	184387713	184474580	-1	1249.24	1389.66	891.095	1070.15	813.442	905.191	2369.24	1992.76	425.705	436.047	1520.16	189.987	448.823	211.464	1150.04	430.876	283.425	0.246448	4.05764	1.52025	0.657787
ENSG00000172379	1341.54	-1.8594	0.440482	-4.22128	2.43e-05	9.28e-05	2.15e-06	3.46e-05	-2.57582	2.61e-07	5.76e-06	ARNT2	aryl hydrocarbon receptor nuclear translocator 2 [Source:HGNC Symbol;Acc:HGNC:16876]	15	80404350	80597937	1	2108.94	1326.89	3162.66	3594.02	3315.71	3663.84	1109.19	753.011	422.315	432.637	2210.44	688.284	474.887	942.469	2548.13	427.476	701.88	0.27545	3.63043	0.609044	1.64192
ENSG00000198795	984.96	-1.78064	0.312308	-5.70154	1.19e-08	6.89e-08	1.54e-06	2.56e-05	-2.28728	1.26e-10	5.81e-09	ZNF521	zinc finger protein 521 [Source:HGNC Symbol;Acc:HGNC:24605]	18	25061926	25352190	-1	2181.7	2364.44	1308.68	1886.17	1133.63	1306.89	1300.99	1446.01	446.657	345.956	1296.88	785.139	265.417	637.186	1935.25	396.306	562.581	0.290702	3.43995	0.704444	1.41956
ENSG00000164296	301.173	-1.71675	0.330308	-5.19742	2.02e-07	1.01e-06	1.13e-07	2.57e-06	-1.47107	7.63e-05	0.000811194	TIGD6	tigger transposable element derived 6 [Source:HGNC Symbol;Acc:HGNC:18332]	5	149993118	150001167	-1	357.378	463.647	317.686	369.464	291.757	307.192	589.734	938.043	150.448	121.242	531.682	124.183	111.434	107.915	377.044	135.845	114.511	0.303707	3.29265	1.18631	0.842952
ENSG00000196275	402.022	-1.33137	0.401653	-3.31472	0.000917335	0.00269923	0.000584623	0.00420133	-1.5246	0.000716547	0.00527457	GTF2IRD2	GTF2I repeat domain containing 2 [Source:HGNC Symbol;Acc:HGNC:30775]	7	74796144	74851551	-1	478.503	382.142	598.964	497.024	490.919	438.222	792.56	280.305	221.894	118.803	500.502	72.0493	262.773	258.14	489.158	170.349	197.654	0.40407	2.47482	0.861852	1.16029
ENSG00000236104	700.438	-1.14529	0.195529	-5.8574	4.7e-09	2.85e-08	9.82e-07	1.73e-05	-1.04291	2.11e-06	3.62e-05	ZBTB22	zinc finger and BTB domain containing 22 [Source:HGNC Symbol;Acc:HGNC:13085]	6	33314406	33317942	-1	808.472	811.874	773.653	826.296	922.961	858.469	759.303	754.905	374.069	407.54	823.91	448.135	315.621	325.591	805.074	390.804	363.116	0.451034	2.21713	1.07625	0.92915
ENSG00000167380	730.979	-1.14666	0.266917	-4.29594	1.74e-05	6.79e-05	0.00035533	0.00276915	-1.1394	0.000168253	0.00158141	ZNF226	zinc finger protein 226 [Source:HGNC Symbol;Acc:HGNC:13019]	19	44165073	44178381	1	1275.58	1189.51	945.481	593.016	827.331	761.655	1237.07	1017.78	462.853	444.212	960.961	447.092	566.458	344.122	1000.9	453.533	452.557	0.452152	2.21165	1.00216	0.99785
ENSG00000229809	240.338	-1.1562	0.381255	-3.03263	0.00242435	0.00652925	5.63e-05	0.00058607	-1.85601	1.59e-05	0.000212209	ZNF688	zinc finger protein 688 [Source:HGNC Symbol;Acc:HGNC:30489]	16	30569346	30572734	-1	374.546	644.427	248.309	276.271	231.264	196.389	521.75	468.792	102.963	109.863	354.549	177.141	239.708	106.859	385.888	106.413	174.569	0.452383	2.21052	0.609574	1.64049
ENSG00000153814	768.279	-1.10355	0.275443	-4.00647	6.16e-05	0.000221569	1.91e-06	3.11e-05	-1.63982	1.61e-07	3.75e-06	JAZF1	JAZF zinc finger 1 [Source:HGNC Symbol;Acc:HGNC:28917]	7	27830573	28180743	-1	959.11	784.472	1150.44	1495.45	1067.83	1536.46	728.339	629.262	374.823	329.7	990.472	540.955	499.855	492.168	1097.37	352.261	510.993	0.465652	2.14753	0.689367	1.45061
ENSG00000025434	565.245	-1.01447	0.224202	-4.52481	6.04e-06	2.51e-05	2.2e-12	1.41e-10	-2.38136	3.62e-20	8.1e-18	NR1H3	nuclear receptor subfamily 1 group H member 3 [Source:HGNC Symbol;Acc:HGNC:7966]	11	47248300	47269032	1	1175.02	1210.11	924.299	1247.96	755.847	980.648	853.557	501.809	190.961	246.837	772.965	624.178	611.655	457.982	1139.35	218.899	564.605	0.495551	2.01795	0.387703	2.57929
ENSG00000112511	2459.95	-0.936871	0.175502	-5.33823	9.39e-08	4.91e-07	4.31e-10	1.81e-08	-1.06763	7.41e-08	1.87e-06	PHF1	PHD finger protein 1 [Source:HGNC Symbol;Acc:HGNC:8919]	6	33410399	33416453	1	2563.39	3675.06	2535.38	3003.19	2868.73	3120.16	3106.18	4150.5	1427.1	1380.43	3311.39	1516.14	1434.97	1657.23	2944.26	1403.77	1536.12	0.521733	1.91669	0.913841	1.09428
ENSG00000126561	285.099	-0.888735	0.332511	-2.6728	0.00752219	0.0181545	0.000226321	0.00189075	-1.52021	6.1e-05	0.00067009	STAT5A	signal transducer and activator of transcription 5A [Source:HGNC Symbol;Acc:HGNC:11366]	17	42287547	42311943	1	374.903	375.806	330.512	783.282	386.46	549.504	323.056	454.623	173.116	151.903	428.411	246.379	372.638	139.768	466.126	162.51	252.928	0.542618	1.84292	0.642513	1.55639
ENSG00000174428	574.641	-0.801874	0.305028	-2.62885	0.00856741	0.0204193	0.000611164	0.00434534	-1.62711	2.22e-06	3.78e-05	GTF2IRD2B	GTF2I repeat domain containing 2B [Source:HGNC Symbol;Acc:HGNC:33125]	7	75092573	75149817	1	962.907	1277.55	676.086	794.711	688.009	712.817	610.115	701.83	298.152	301.138	678.193	758.204	388.059	445.173	927.813	299.645	530.479	0.571752	1.74901	0.564858	1.77036
ENSG00000105516	250.803	-0.745451	0.291618	-2.55626	0.0105805	0.024652	5.47e-05	0.000571954	-1.8659	2.27e-08	6.58e-07	DBP	D-box binding PAR bZIP transcription factor [Source:HGNC Symbol;Acc:HGNC:2697]	19	48630030	48637438	-1	525.172	593.694	326.454	357.056	256.543	323.178	350.241	329.734	134.864	111.444	314.924	279.015	349.088	180.87	450.594	123.154	269.657	0.598449	1.67099	0.456706	2.18959
ENSG00000087903	198.745	-0.734209	0.311651	-2.35587	0.0184792	0.0404643	6.81e-05	0.000684701	-1.20094	0.000676995	0.00503417	RFX2	regulatory factor X2 [Source:HGNC Symbol;Acc:HGNC:9983]	19	5993164	6199572	-1	399.865	333.216	222.025	223.967	275.146	271.872	399.818	409.191	121.955	133.921	339.007	210.89	236.084	88.7027	294.768	127.938	178.559	0.605761	1.65082	0.716504	1.39567
ENSG00000221994	78.9339	-0.701219	0.362216	-1.93591	0.0528785	0.101619	3.26e-06	4.96e-05	-1.84975	1.27e-05	0.000175662	ZNF630	zinc finger protein 630 [Source:HGNC Symbol;Acc:HGNC:28855]	X	47983356	48071658	-1	155.987	84.9965	92.9829	75.2095	62.2189	77.3136	104.309	200.648	28.4348	28.3209	111.122	62.6191	55.5987	69.6774	102.294	28.3779	62.6318	0.612273	1.63326	0.453091	2.20706
ENSG00000173068	1124.3	-0.612855	0.329892	-1.85774	0.0632054	0.118436	1.21e-05	0.000155913	-1.80869	1.47e-06	2.63e-05	BNC2	basonuclin 2 [Source:HGNC Symbol;Acc:HGNC:30988]	9	16409503	16870843	-1	1817.75	883.335	2086.39	2114.44	2044.69	2168.85	996.356	948.971	420.361	565.42	1539.72	1423.61	794.7	1166.32	1725.48	492.891	1128.21	0.653853	1.5294	0.436879	2.28897
ENSG00000068323	4421.28	-0.585326	0.174618	-3.35203	0.000802214	0.00238264	2.37e-14	2.27e-12	-1.18024	2.59e-09	9.15e-08	TFE3	transcription factor binding to IGHM enhancer 3 [Source:HGNC Symbol;Acc:HGNC:11752]	X	49028726	49043486	-1	4958	5719.43	5344.67	5656.95	5791.63	5878.49	5843.26	9754.2	2231.24	2552.15	6816.89	3740.62	2946.96	4143.41	5419.77	2391.69	3610.33	0.666141	1.50118	0.662459	1.50953
ENSG00000196605	244.927	-0.591389	0.229733	-2.57424	0.0100459	0.023553	1.94e-05	0.000231761	-1.21277	2.07e-06	3.55e-05	ZNF846	zinc finger protein 846 [Source:HGNC Symbol;Acc:HGNC:27260]	19	9751993	9793180	-1	320.797	224.162	308.718	305.118	268.685	304.451	245.585	250.895	145.08	105.03	267.404	174.136	241.34	168.96	289.699	125.055	194.812	0.672464	1.48707	0.641925	1.55781
ENSG00000007866	2537.4	-0.543155	0.166481	-3.26257	0.00110408	0.00319688	2.94e-09	1.01e-07	-1.12941	2.29e-09	8.2e-08	TEAD3	TEA domain transcription factor 3 [Source:HGNC Symbol;Acc:HGNC:11716]	6	35473597	35497076	-1	2798.71	3561.87	2839.09	3701.02	3397.38	3857.62	2668.96	2906.01	1511.86	1436.27	3207.49	2364.54	2609.7	1671.34	3225.17	1474.07	2215.2	0.686846	1.45593	0.665434	1.50278
ENSG00000140044	1089.22	-0.541014	0.402128	-1.34538	0.178503	0.281008	1.03e-07	2.37e-06	-2.17861	1.92e-06	3.32e-05	JDP2	Jun dimerization protein 2 [Source:HGNC Symbol;Acc:HGNC:17546]	14	75427716	75474111	1	1100.17	1128.85	1744.61	2531.34	1893.92	2287.14	1435.23	2152.57	393.612	324.935	1942.21	1438.02	1387.73	529.506	1626.24	359.274	1118.42	0.687731	1.45406	0.321234	3.113
ENSG00000157557	2044.01	-0.45623	0.349172	-1.30661	0.191347	0.297284	1.32e-05	0.000167351	-1.3006	0.00103063	0.00717395	ETS2	ETS proto-oncogene 2, transcription factor [Source:HGNC Symbol;Acc:HGNC:3489]	21	38805307	38824955	1	3574.47	2516.48	2070.8	3541.86	1662.59	2737.36	4222.01	7099.78	1031.73	1344.11	3930.43	2538.55	2319.57	1540.67	2925.9	1187.92	2132.93	0.728981	1.37178	0.556943	1.79552
ENSG00000083814	287.962	-0.423681	0.308547	-1.37315	0.169706	0.269829	1.01e-05	0.000134212	-1.15485	0.00102494	0.00714436	ZNF671	zinc finger protein 671 [Source:HGNC Symbol;Acc:HGNC:26279]	19	57719751	57727624	-1	329.548	376.865	363.038	262.87	289.555	277.154	455.148	727.983	126.198	172.932	437.46	253.988	173.1	314.364	333.08	149.565	247.151	0.742015	1.34768	0.605156	1.65247
ENSG00000066697	1501.75	-0.383812	0.251884	-1.52376	0.127568	0.213935	6.98e-09	2.18e-07	-1.18425	3.49e-05	0.000416782	MSANTD3	Myb/SANT DNA binding domain containing 3 [Source:HGNC Symbol;Acc:HGNC:23370]	9	100427156	100451711	1	1729.26	2255.98	1433.24	1783.21	1650.66	1708.53	3269.66	3359.67	801.317	782.629	2497.13	1403.25	1564.65	1172.25	1800.42	791.973	1380.05	0.766513	1.30461	0.573873	1.74255
ENSG00000161277	253.015	-0.349104	0.224782	-1.55307	0.120405	0.203819	2.59e-08	7.05e-07	-1.27988	6.51e-07	1.29e-05	THAP8	THAP domain containing 8 [Source:HGNC Symbol;Acc:HGNC:23191]	19	36034985	36054762	-1	402.44	244.934	294.649	403.047	329.971	382.818	450.146	336.181	149.362	128.117	374.779	323.953	298.662	176.971	336.268	138.74	266.528	0.792608	1.26166	0.520544	1.92107
ENSG00000149050	98.593	-0.104223	0.265175	-0.393035	0.694294	0.7883	4.68e-08	1.19e-06	-2.06961	1.62e-10	7.31e-09	ZNF214	zinc finger protein 214 [Source:HGNC Symbol;Acc:HGNC:13006]	11	6999318	7020368	-1	138.026	125.867	129.909	108.084	77.5154	82.5281	95.3077	152.557	30.5809	29.0976	101.977	141.928	102.667	105.499	125.471	29.8392	116.698	0.930077	1.07518	0.255696	3.91089
ENSG00000149948	4730.11	0.119001	0.3024	0.393522	0.693934	0.788111	9.07e-05	0.000872032	-1.2981	0.000155086	0.00147533	HMGA2	high mobility group AT-hook 2 [Source:HGNC Symbol;Acc:HGNC:5009]	12	65824131	65966295	1	7407.4	7353.84	7298.99	4551.2	8502.02	4819.18	8668.01	5469.5	2697.19	2713.46	6864.68	7805.66	5083.2	8782.36	6652.86	2705.33	7223.74	1.08581	0.920972	0.374505	2.67019
ENSG00000106948	973.678	0.148354	0.262348	0.565486	0.571743	0.687638	1.33e-09	4.95e-08	-1.77451	2.99e-09	1.04e-07	AKNA	AT-hook transcription factor [Source:HGNC Symbol;Acc:HGNC:24108]	9	114334156	114394405	-1	1129.33	1584.05	1306.7	1487.14	1044.61	969.752	1545.15	2099.2	345.859	459.119	1414.68	1316.8	1485.42	1773.12	1376.8	402.489	1525.11	1.10772	0.902755	0.263907	3.78921
ENSG00000176293	217.419	0.491394	0.343495	1.43057	0.152553	0.247445	4.54e-06	6.68e-05	-1.73128	1.49e-05	0.000200881	ZNF135	zinc finger protein 135 [Source:HGNC Symbol;Acc:HGNC:12919]	19	58059239	58086310	1	286.07	180.868	298.411	219.032	256.327	233.438	231.477	334.844	86.484	61.5875	264.022	423.204	160.697	450.982	246.095	74.0358	344.961	1.40174	0.713399	0.214621	4.65939
ENSG00000166704	337.384	0.506737	0.266166	1.90384	0.0569312	0.108181	1.16e-05	0.00015047	-1.0472	0.000694018	0.00514228	ZNF606	zinc finger protein 606 [Source:HGNC Symbol;Acc:HGNC:25879]	19	57977053	58003349	-1	406.957	258.685	332.046	317.249	292.048	372.181	346.841	611.428	160.014	158.265	405.624	410.081	371.616	619.035	328.734	159.139	466.911	1.42033	0.704062	0.340835	2.93397
ENSG00000121413	942.008	0.62434	0.194838	3.2044	0.00135344	0.00384579	2.82e-12	1.78e-10	-1.18398	1.23e-07	2.96e-06	ZSCAN18	zinc finger and SCAN domain containing 18 [Source:HGNC Symbol;Acc:HGNC:21037]	19	58083838	58118427	-1	986.772	877.015	788.282	1030.48	969.52	907.028	1313.56	1598.44	431.679	378.758	1197.14	1576.78	1224.82	1453.74	920.637	405.219	1418.45	1.54072	0.649045	0.285678	3.50045
ENSG00000196456	195.055	2.01949	0.272673	7.40627	1.3e-13	1.2e-12	1.22e-08	3.63e-07	-1.91957	7.91e-09	2.56e-07	ZNF775	zinc finger protein 775 [Source:HGNC Symbol;Acc:HGNC:28501]	7	150379335	150398631	1	196.264	219.098	118.939	189.231	155.988	143.556	243.103	170.224	36.6614	59.1748	178.218	784.28	961.249	458.041	180.883	47.9181	734.523	4.06076	0.246259	0.065237	15.3287
