# Supplementary material for: Human transcription factors responsive to initial reprogramming predominantly undergo legitimate reprogramming during fibroblast conversion to iPSCs
Source: Sci Rep. 2020 Nov 12;10:19710. doi: 10.1038/s41598-020-76705-y (PMC7661723; doi:10.1038/s41598-020-76705-y)
Supplement: Supplementary file 14 — Supplementary Table S13. [file 41598_2020_76705_MOESM14_ESM.xlsx]

## Sheet: Sheet1
Genesymbol	Gene	baseMean	log2FoldChange	lfcSE	stat	pvalue	padj	CRL48HS_1	CRL48HS_2	CRL72HS_1	CRL72HS_2	H1P4_4	H9P69S2_3	hESH_1	hESH_2	CRL_mean	ESC_mean	CRL/ESC	ESC/CRL
GPBP1	ENSG00000062194	3362.14	1.00197	0.157808	6.34934	2.16e-10	1e-09	2198.59	2401.71	2279.62	2077.79	4227.67	5220.08	3802.14	4689.5	2239.43	4484.85	0.499332	2.00268
ZNF212	ENSG00000170260	706.39	1.00396	0.181696	5.52548	3.29e-08	1.26e-07	507.367	455.182	429.363	489.298	1088.5	996.467	953.552	731.389	470.302	942.477	0.499007	2.00398
PBX2	ENSG00000204304	5324.48	1.00436	0.234068	4.2909	1.78e-05	5.17e-05	3466	3773.02	3419.93	3510.09	5937.12	4783.21	9308.38	8398.07	3542.26	7106.69	0.49844	2.00626
TTF1	ENSG00000125482	954.757	1.00698	0.230737	4.3642	1.28e-05	3.77e-05	785.211	691.415	525.221	536.745	1591.32	1367.25	1189.47	951.421	634.648	1274.87	0.497816	2.00878
CEBPG	ENSG00000153879	1615.63	1.02003	0.258	3.9536	7.7e-05	0.000206618	1418.41	1066.89	937.609	846.139	2035.09	3020.3	1583.4	2017.16	1067.26	2163.99	0.493193	2.0276
ZNF3	ENSG00000166526	1878.72	1.02138	0.161113	6.33954	2.3e-10	1.07e-09	1309.69	1399.16	1173.26	1078.43	2666.7	2295.91	2798.11	2308.49	1240.13	2517.3	0.492645	2.02986
ZNF16	ENSG00000170631	457.558	1.02258	0.203051	5.03607	4.75e-07	1.64e-06	278.851	368.755	274.593	285.671	743.165	568.184	639.725	501.524	301.967	613.149	0.492486	2.03052
ZNF586	ENSG00000083828	465.394	1.02307	0.221752	4.61357	3.96e-06	1.24e-05	218.45	344.747	333.505	331.141	529.074	768.164	576.081	621.988	306.961	623.827	0.492061	2.03227
CXXC5	ENSG00000171604	4250.4	1.02327	0.23393	4.37427	1.22e-05	3.61e-05	3168.02	2912.59	2628.1	2503.82	3762.58	7309.14	5157.3	6561.61	2803.13	5697.66	0.49198	2.0326
ZNF749	ENSG00000186230	398.935	1.02447	0.166144	6.16618	7e-10	3.1e-09	253.683	250.638	304.548	243.166	561.885	505.529	581.568	490.461	263.009	534.861	0.491734	2.03362
ZNF181	ENSG00000197841	385.554	1.03803	0.266742	3.8915	9.96e-05	0.000263299	275.83	154.608	307.544	272.821	555.323	653.154	431.238	433.917	252.701	518.408	0.487455	2.05147
ADNP	ENSG00000101126	7889.1	1.03771	0.152786	6.79196	1.11e-11	5.71e-11	5500.5	5772.36	4848.8	4550.96	9822.74	11971.3	10019.4	10626.7	5168.16	10610	0.487101	2.05296
TBP	ENSG00000112592	1184.82	1.041	0.249527	4.17188	3.02e-05	8.52e-05	751.99	702.939	805.804	838.232	1100.8	1222.2	1961.97	2094.6	774.741	1594.89	0.485764	2.05861
ZNF207	ENSG00000010244	11751.7	1.0466	0.191093	5.47694	4.33e-08	1.65e-07	8175.25	8590.84	6960.67	6939.13	14874	12276.9	19242.2	16954.7	7666.47	15836.9	0.484088	2.06574
CREB1	ENSG00000118260	2606.59	1.0588	0.184207	5.74786	9.04e-09	3.64e-08	1818.06	2073.29	1495.78	1375.96	3192.49	3818.5	3388.46	3690.14	1690.77	3522.4	0.480007	2.0833
PRDM5	ENSG00000138738	542.313	1.06203	0.273408	3.88443	0.000102572	0.000270721	324.151	357.231	316.53	407.254	543.019	1096.89	519.022	774.412	351.292	733.335	0.479033	2.08754
ZNF267	ENSG00000185947	619.158	1.06267	0.27266	3.8974	9.72e-05	0.000257334	472.133	495.514	288.572	347.945	989.246	1058.26	573.887	727.702	401.041	837.274	0.478984	2.08775
ZNF281	ENSG00000162702	3906.15	1.06854	0.117976	9.0572	1.34e-19	1.14e-18	2609.32	2297.04	2584.17	2598.72	5216.92	5261.28	5430.53	5251.25	2522.31	5289.99	0.476807	2.09728
ZNF384	ENSG00000126746	1753.87	1.07604	0.266671	4.0351	5.46e-05	0.000149309	1145.6	1153.32	1081.4	1132.8	1538.83	1744.89	3030.74	3203.36	1128.28	2379.45	0.474176	2.10892
GATAD2A	ENSG00000167491	7747.31	1.0868	0.250788	4.33354	1.47e-05	4.31e-05	4733.41	6260.19	4500.32	4344.37	7327.47	8842.04	11474.4	14496.3	4959.57	10535.1	0.470769	2.12419
ZNF554	ENSG00000172006	226.947	1.0867	0.269704	4.02923	5.6e-05	0.000152825	125.835	163.251	135.798	156.18	260.026	388.802	199.708	385.977	145.266	308.628	0.470683	2.12457
NFXL1	ENSG00000170448	601.932	1.09403	0.204297	5.35509	8.55e-08	3.17e-07	364.418	331.303	398.409	442.839	859.643	1027.37	674.838	716.639	384.242	819.621	0.468805	2.13308
DBP	ENSG00000105516	287.898	1.09319	0.297598	3.67338	0.000239363	0.000601516	267.777	201.663	131.804	133.445	299.399	350.18	515.73	403.186	183.672	392.124	0.468404	2.13491
ZNF317	ENSG00000130803	1981.7	1.10312	0.156718	7.03885	1.94e-12	1.06e-11	1424.45	1310.81	1183.24	1116.98	2599.44	2503.61	3094.38	2620.71	1258.87	2704.53	0.465467	2.14838
ZNF397	ENSG00000186812	1339.72	1.11048	0.18379	6.04212	1.52e-09	6.54e-09	845.612	872.912	845.745	829.335	2300.86	1909.68	1636.07	1477.53	848.401	1831.03	0.463345	2.15822
DOT1L	ENSG00000104885	4542.19	1.1104	0.246086	4.51223	6.41e-06	1.96e-05	3193.19	3272.7	2511.27	2524.58	4398.29	4890.5	7956.51	7590.47	2875.44	6208.94	0.463112	2.1593
ZNF669	ENSG00000188295	269.13	1.11635	0.216649	5.15283	2.57e-07	9.08e-07	162.076	187.258	162.758	168.042	371.582	473.772	280.908	346.642	170.034	368.226	0.461764	2.16561
ZFP14	ENSG00000142065	244.158	1.12164	0.213478	5.25415	1.49e-07	5.38e-07	139.929	134.442	179.733	161.122	322.366	340.739	408.195	266.742	153.807	334.51	0.459796	2.17488
ZNF414	ENSG00000133250	1081.01	1.12248	0.30448	3.68655	0.000227313	0.000572588	717.763	652.043	696.966	654.374	935.108	932.096	2201.18	1858.59	680.287	1481.74	0.459112	2.17812
SMAD1	ENSG00000170365	971.154	1.1255	0.226814	4.96221	6.97e-07	2.36e-06	654.342	768.239	517.232	501.16	1050.77	1226.49	1369.43	1681.58	610.243	1332.07	0.458118	2.18284
ZNF770	ENSG00000198146	2266.93	1.14021	0.249582	4.56848	4.91e-06	1.52e-05	1412.37	1348.26	1452.84	1447.14	2989.06	4576.37	2025.61	2883.76	1415.15	3118.7	0.453763	2.20379
ZNF567	ENSG00000189042	297.952	1.14247	0.245591	4.65193	3.29e-06	1.04e-05	181.202	240.075	183.727	138.387	497.904	373.353	454.281	314.682	185.848	410.055	0.453227	2.2064
ZNF737	ENSG00000237440	396.023	1.1536	0.225102	5.12482	2.98e-07	1.05e-06	229.523	252.559	275.591	225.374	529.895	740.699	419.168	495.378	245.762	546.285	0.449878	2.22282
ZBTB14	ENSG00000198081	599.64	1.15584	0.259309	4.45739	8.3e-06	2.51e-05	421.799	358.192	318.527	387.484	616.843	1121.78	590.346	982.151	371.501	827.779	0.448792	2.2282
SETDB1	ENSG00000143379	1722.99	1.15814	0.25508	4.54028	5.62e-06	1.73e-05	1140.57	991.989	1068.41	1063.61	1489.61	2573.13	2074.99	3381.6	1066.14	2379.83	0.447991	2.23219
ZNF10	ENSG00000256223	388.541	1.16218	0.253261	4.58884	4.46e-06	1.39e-05	191.269	172.854	320.524	275.786	563.526	614.531	542.065	427.771	240.108	536.973	0.447152	2.23638
ADNP2	ENSG00000101544	3248.31	1.16711	0.195056	5.98346	2.18e-09	9.29e-09	1902.63	1725.66	2078.92	2300.19	5678.73	4142.93	4516.48	3640.97	2001.85	4494.78	0.445372	2.24531
ZNF821	ENSG00000102984	126.502	1.18067	0.234312	5.03887	4.68e-07	1.62e-06	80.5344	73.943	64.9037	90.9402	188.662	210.279	150.33	152.424	77.5803	175.424	0.442245	2.26119
ZNF345	ENSG00000251247	114.723	1.19116	0.273313	4.35822	1.31e-05	3.87e-05	71.4743	63.3797	78.8829	66.2282	226.395	125.309	155.816	130.298	69.9913	159.455	0.438942	2.27821
NFYC	ENSG00000066136	2224.59	1.18899	0.190795	6.23176	4.61e-10	2.07e-09	1308.68	1317.53	1520.74	1278.11	2501	2647.8	3752.76	3470.1	1356.27	3092.92	0.438507	2.28047
CHCHD3	ENSG00000106554	3245.73	1.19328	0.191433	6.23341	4.56e-10	2.05e-09	2188.52	2242.3	1751.4	1717.98	5058.61	3727.52	5234.11	4045.38	1975.05	4516.41	0.437306	2.28673
ZNF385A	ENSG00000161642	1039.19	1.2092	0.321402	3.76226	0.000168382	0.000431491	502.334	770.16	605.102	631.639	879.33	923.513	2062.92	1938.49	627.309	1451.06	0.43231	2.31316
HINFP	ENSG00000172273	884.987	1.24066	0.147174	8.42991	3.46e-17	2.56e-16	494.28	555.053	485.28	570.353	1288.64	1132.93	1347.48	1205.87	526.242	1243.73	0.423115	2.36343
E2F1	ENSG00000101412	1982.79	1.24514	0.404527	3.07801	0.00208388	0.00455424	1593.58	2008.95	559.17	544.653	3341.78	2500.18	2728.98	2585.06	1176.59	2789	0.421867	2.37042
NR4A1	ENSG00000123358	748.078	1.24525	0.273592	4.55149	5.33e-06	1.64e-05	478.173	363.953	466.308	466.563	593.876	1148.38	1040.24	1427.13	443.749	1052.41	0.421652	2.37163
ZFP82	ENSG00000181007	531.819	1.25004	0.197038	6.34418	2.24e-10	1.04e-09	341.265	339.946	282.581	295.556	608.641	939.82	695.687	751.057	314.837	748.801	0.420454	2.37838
ZNF425	ENSG00000204947	356.903	1.25487	0.234541	5.3503	8.78e-08	3.25e-07	236.57	189.179	199.704	218.454	513.489	686.627	430.141	381.06	210.977	502.829	0.419579	2.38334
SOX12	ENSG00000177732	7746	1.2534	0.291147	4.30505	1.67e-05	4.86e-05	4414.29	4929.22	4543.26	4424.44	8441.4	6262.89	16804	12148.4	4577.8	10914.2	0.419436	2.38416
IKZF4	ENSG00000123411	1140.21	1.25315	0.251784	4.9771	6.45e-07	2.19e-06	665.416	775.922	605.102	648.443	1163.14	1183.57	1940.02	2140.08	673.721	1606.71	0.419318	2.38482
ZFP62	ENSG00000196670	654.768	1.25524	0.301402	4.16467	3.12e-05	8.78e-05	484.213	565.616	234.652	261.947	834.215	1009.34	986.471	861.687	386.607	922.929	0.418892	2.38725
ZNF614	ENSG00000142556	903.464	1.26085	0.181419	6.94991	3.66e-12	1.95e-11	612.062	543.529	524.222	448.77	1317.35	1351.8	1402.35	1027.63	532.146	1274.78	0.41744	2.39555
ZSCAN12	ENSG00000158691	368.238	1.26685	0.27775	4.56113	5.09e-06	1.57e-05	241.603	271.765	144.785	206.592	390.449	696.926	424.654	569.131	216.186	520.29	0.415511	2.40667
ZNF391	ENSG00000124613	293.952	1.27351	0.247994	5.13526	2.82e-07	9.94e-07	216.436	188.219	152.773	130.479	367.481	454.89	322.606	518.733	171.977	415.928	0.413478	2.41851
E2F3	ENSG00000112242	2362.13	1.2794	0.13719	9.32574	1.1e-20	1e-19	1400.29	1477.9	1351	1284.04	3006.29	3626.25	3238.13	3513.13	1378.31	3345.95	0.411933	2.42758
GRHL1	ENSG00000134317	97.1054	1.28636	0.320801	4.00984	6.08e-05	0.000165152	76.5077	72.0224	40.9392	36.5738	175.538	127.026	113.022	135.215	56.5108	137.7	0.41039	2.4367
ZNF552	ENSG00000178935	270.579	1.28955	0.276373	4.66596	3.07e-06	9.75e-06	113.755	125.799	191.716	197.696	425.72	491.796	318.216	299.931	157.241	383.916	0.409572	2.44157
CHAMP1	ENSG00000198824	4131.8	1.28955	0.264078	4.88322	1.04e-06	3.47e-06	2490.53	2805.03	2154.8	2145	3818.36	4542.04	7800.69	7297.91	2398.84	5864.75	0.409027	2.44483
ZNF574	ENSG00000105732	2320.06	1.29517	0.213557	6.06474	1.32e-09	5.72e-09	1468.75	1265.67	1278.1	1360.15	2459.17	2736.21	4089.63	3902.79	1343.17	3296.95	0.407397	2.45461
SIX5	ENSG00000177045	991.282	1.30509	0.255996	5.09809	3.43e-07	1.2e-06	614.075	463.824	624.074	582.215	1072.91	1051.4	2034.39	1487.36	571.047	1411.52	0.404563	2.4718
ZNF486	ENSG00000256229	571.74	1.30823	0.291873	4.4822	7.39e-06	2.24e-05	359.385	461.904	211.686	282.705	720.197	1050.54	581.568	905.939	328.92	814.561	0.4038	2.47647
PRR12	ENSG00000126464	6204.78	1.31417	0.290038	4.53103	5.87e-06	1.8e-05	3745.86	3286.14	3447.88	3756.23	5566.35	5896.41	12451	11488.3	3559.03	8850.54	0.402126	2.48678
ZNF644	ENSG00000122482	2724.92	1.32187	0.156457	8.44876	2.94e-17	2.19e-16	1815.04	1506.71	1511.76	1395.73	4375.32	3866.57	3827.38	3500.83	1557.31	3892.52	0.400077	2.49952
ZNF205	ENSG00000122386	691.173	1.32114	0.195694	6.75106	1.47e-11	7.5e-11	417.772	470.547	353.475	338.06	942.491	814.511	1158.75	1033.78	394.964	987.382	0.400011	2.49993
HIVEP1	ENSG00000095951	1595.11	1.323	0.260756	5.07371	3.9e-07	1.36e-06	1104.33	719.264	897.668	922.252	1372.31	2335.39	2475.5	2934.16	910.878	2279.34	0.399623	2.50236
ARID2	ENSG00000189079	2507.01	1.32547	0.166661	7.9531	1.82e-15	1.21e-14	1612.7	1474.06	1370.97	1262.29	3868.39	2931.9	3849.32	3686.45	1430	3584.02	0.398995	2.5063
KDM5B	ENSG00000117139	8108.41	1.32616	0.167322	7.92581	2.27e-15	1.49e-14	4510.94	3617.45	5163.34	5203.36	11866	12022.8	11526	10957.3	4623.77	11593.1	0.39884	2.50727
ZNF652	ENSG00000198740	624.277	1.32499	0.197193	6.71924	1.83e-11	9.27e-11	314.084	402.365	360.465	346.957	696.409	823.094	1018.29	1032.55	355.968	892.586	0.398805	2.50749
TCF3	ENSG00000071564	14701.4	1.33196	0.210741	6.32037	2.61e-10	1.2e-09	8423.9	10520.1	7280.2	7211.95	20901.3	16390.6	26085	20798.5	8359.03	21043.9	0.39722	2.5175
ZNF485	ENSG00000198298	150.296	1.33317	0.266726	4.99827	5.78e-07	1.98e-06	86.5745	65.3003	90.8652	98.8481	159.953	273.792	179.957	247.074	85.397	215.194	0.396837	2.51993
ATF5	ENSG00000169136	1313.06	1.36642	0.298997	4.57003	4.88e-06	1.51e-05	898.966	898.84	538.201	599.019	1638.08	1129.5	2500.74	2301.11	733.757	1892.36	0.387747	2.579
ZNF300	ENSG00000145908	973.056	1.37267	0.351646	3.90355	9.48e-05	0.000251238	655.349	666.448	421.375	426.035	2368.94	1298.58	1242.14	705.576	542.302	1403.81	0.386307	2.58862
ZNF502	ENSG00000196653	233.986	1.37337	0.208839	6.57621	4.83e-11	2.36e-10	135.902	141.164	137.796	106.756	351.896	346.746	387.346	264.284	130.404	337.568	0.386305	2.58863
FIZ1	ENSG00000179943	1531.44	1.37203	0.261551	5.24574	1.56e-07	5.62e-07	903.999	829.698	814.791	864.921	1387.9	1758.62	2666.43	3025.12	853.352	2209.52	0.386216	2.58922
ZNF33A	ENSG00000189180	1527.49	1.38383	0.178867	7.73664	1.02e-14	6.46e-14	886.886	677.011	958.578	862.944	1868.58	2479.58	2211.06	2275.3	846.354	2208.63	0.383204	2.60958
ZNF689	ENSG00000156853	1567.06	1.38533	0.144025	9.61863	6.67e-22	6.53e-21	897.959	851.785	885.686	834.278	1985.87	2204.07	2306.52	2570.31	867.427	2266.69	0.382684	2.61312
ZNF254	ENSG00000213096	649.027	1.39631	0.258997	5.39122	7e-08	2.61e-07	343.278	381.239	363.461	342.014	1105.72	1220.48	549.746	886.272	357.498	940.555	0.380092	2.63094
ZKSCAN3	ENSG00000189298	290.136	1.40004	0.194173	7.21029	5.58e-13	3.15e-12	183.216	176.695	125.813	152.226	409.315	448.882	448.795	376.143	159.488	420.784	0.379025	2.63835
ZNF91	ENSG00000167232	708.856	1.4029	0.165733	8.46482	2.57e-17	1.92e-16	351.331	424.452	394.415	386.496	1093.42	1173.27	951.357	896.106	389.174	1028.54	0.378375	2.64288
ZNF8	ENSG00000278129	657.797	1.41352	0.253782	5.56983	2.55e-08	9.91e-08	242.61	342.827	427.366	423.07	887.532	717.525	1214.71	1006.74	358.968	956.626	0.375244	2.66493
NFYB	ENSG00000120837	1712.93	1.42211	0.168199	8.45496	2.79e-17	2.08e-16	909.032	1004.47	922.631	888.644	2749.55	2903.57	2168.26	2157.29	931.195	2494.67	0.373274	2.679
ZNF518A	ENSG00000177853	1587.95	1.43205	0.240457	5.95552	2.59e-09	1.1e-08	845.612	798.009	958.578	833.289	2154.03	3343.87	1614.13	2156.06	858.872	2317.02	0.370679	2.69775
ZSCAN21	ENSG00000166529	257.336	1.4386	0.254771	5.64665	1.64e-08	6.45e-08	145.969	185.338	127.81	95.8826	434.743	364.77	410.389	293.785	138.75	375.922	0.369092	2.70935
HMGA1	ENSG00000137309	224024	1.44011	0.371321	3.87835	0.000105167	0.000277146	104091	208358	84841.1	85334.5	221577	206372	465149	416467	120656	327391	0.368538	2.71342
ZNF691	ENSG00000164011	635.09	1.44713	0.250238	5.78303	7.34e-09	2.98e-08	310.058	281.368	429.363	342.014	666.059	783.613	1203.74	1064.51	340.701	929.479	0.36655	2.72814
SREBF2	ENSG00000198911	14802.1	1.4486	0.247209	5.85982	4.63e-09	1.92e-08	6096.46	11803	6907.75	6944.08	17936.8	20740.4	23022.4	24965.6	7937.83	21666.3	0.366367	2.7295
ZNF713	ENSG00000178665	68.9441	1.45499	0.313303	4.64404	3.42e-06	1.08e-05	33.2205	25.9281	52.9215	35.5853	119.759	90.1198	114.119	79.8997	36.9138	100.974	0.365576	2.73541
ZNF766	ENSG00000196214	740.471	1.45257	0.176997	8.20672	2.27e-16	1.6e-15	394.619	462.864	365.458	362.772	1193.49	1182.71	1063.28	898.564	396.428	1084.51	0.365536	2.73571
ZSCAN25	ENSG00000197037	944.507	1.45732	0.291249	5.0037	5.62e-07	1.92e-06	678.503	670.289	291.567	376.611	1251.73	1476.25	1289.33	1521.78	504.242	1384.77	0.364134	2.74624
TFDP2	ENSG00000114126	3246.63	1.4577	0.303264	4.80671	1.53e-06	5.02e-06	1848.27	1792.88	1649.55	1641.87	7290.56	2983.39	5727.9	3038.65	1733.14	4760.12	0.364096	2.74653
ZKSCAN7	ENSG00000196345	348.096	1.45826	0.198697	7.33912	2.15e-13	1.25e-12	167.109	150.767	190.717	234.27	477.397	481.497	561.817	521.192	185.716	510.476	0.363809	2.74869
FBXL19	ENSG00000099364	5267.7	1.46052	0.181335	8.05427	8e-16	5.43e-15	2725.08	2453.56	3128.36	2923.93	7285.64	6122.14	8844.22	8658.67	2807.73	7727.67	0.363335	2.75228
ZNF30	ENSG00000168661	181.666	1.47476	0.348832	4.22771	2.36e-05	6.77e-05	103.688	86.4269	97.8548	96.8711	224.754	445.449	132.773	265.513	96.2102	267.122	0.360173	2.77644
FOXP4	ENSG00000137166	2382.58	1.4739	0.40886	3.60491	0.000312261	0.000771878	1348.95	1809.2	961.573	925.218	1293.57	2795.43	3961.25	5965.43	1261.24	3503.92	0.35995	2.77816
SCX	ENSG00000260428	85.4885	1.47774	0.317488	4.65448	3.25e-06	1.03e-05	48.3207	48.9753	51.9229	31.6314	151.75	102.994	163.497	84.8166	45.2126	125.764	0.359502	2.78163
ZNF845	ENSG00000213799	555.157	1.48501	0.201065	7.38573	1.52e-13	8.92e-13	294.957	324.581	248.631	301.487	981.043	895.19	754.941	640.427	292.414	817.9	0.357518	2.79706
CEBPZ	ENSG00000115816	3031.96	1.48495	0.203223	7.307	2.73e-13	1.58e-12	1572.43	1575.85	1638.57	1598.37	4666.52	5746.21	3199.72	4258.04	1596.31	4467.62	0.357306	2.79872
ZNF239	ENSG00000196793	410.069	1.49817	0.225812	6.63458	3.25e-11	1.62e-10	231.537	262.162	184.726	178.915	445.407	684.052	659.476	634.28	214.335	605.804	0.353802	2.82644
ZNF784	ENSG00000179922	551.425	1.50528	0.271539	5.54351	2.96e-08	1.14e-07	262.744	322.66	262.61	300.498	661.958	517.545	1156.55	926.836	287.128	815.723	0.351992	2.84097
ZNF256	ENSG00000152454	345.892	1.51309	0.251762	6.01001	1.86e-09	7.92e-09	153.015	174.774	211.686	178.915	718.557	419.701	524.508	385.977	179.598	512.186	0.35065	2.85185
ZNF33B	ENSG00000196693	946.593	1.52915	0.248028	6.16522	7.04e-10	3.12e-09	534.547	333.224	570.154	511.044	1245.99	1841.02	1076.45	1460.32	487.242	1405.94	0.346559	2.88551
ZNF35	ENSG00000169981	613.881	1.53252	0.198061	7.7376	1.01e-14	6.41e-14	339.251	318.819	277.588	325.21	698.05	854.85	1081.94	1015.34	315.217	912.544	0.345427	2.89497
ZNF718	ENSG00000250312	266.528	1.54025	0.263775	5.83925	5.24e-09	2.16e-08	152.009	159.41	121.819	112.687	525.793	353.613	438.919	267.971	136.481	396.574	0.34415	2.90571
ZNF577	ENSG00000161551	439.356	1.54588	0.21483	7.19582	6.21e-13	3.49e-12	263.75	168.052	231.656	233.281	651.295	569.042	806.514	591.258	224.185	654.527	0.342515	2.91958
ZNF787	ENSG00000142409	2508.31	1.55352	0.211543	7.34376	2.08e-13	1.21e-12	1339.89	1556.64	1136.31	1065.58	3568.18	2832.34	4367.25	4200.26	1274.61	3742.01	0.340622	2.93581
ZNF544	ENSG00000198131	1320.48	1.56821	0.170354	9.20556	3.4e-20	3.01e-19	756.017	625.155	635.058	648.443	2046.57	2167.17	2104.62	1580.78	666.168	1974.79	0.337337	2.96439
GLI2	ENSG00000074047	2816.55	1.5747	0.229063	6.87452	6.22e-12	3.27e-11	1335.87	1693.97	1298.07	1334.45	3537.01	3367.05	4012.82	5953.14	1415.59	4217.5	0.335646	2.97933
PLAGL2	ENSG00000126003	2755.3	1.57545	0.217767	7.23458	4.67e-13	2.65e-12	1378.15	1596.98	1257.13	1304.79	3298.31	3196.25	5050.86	4959.93	1384.26	4126.34	0.33547	2.98089
ZNF687	ENSG00000143373	4552.64	1.57903	0.17701	8.9206	4.64e-19	3.85e-18	2170.4	2228.85	2303.58	2429.69	5438.39	6468.02	6934.92	8447.24	2283.13	6822.14	0.334665	2.98807
ZNF215	ENSG00000149054	420.2	1.58087	0.319093	4.95426	7.26e-07	2.46e-06	231.537	328.422	140.791	141.353	498.724	832.535	545.357	642.885	210.526	629.875	0.334234	2.99192
FOXN3	ENSG00000053254	3383.58	1.59404	0.146786	10.8596	1.8e-27	2.28e-26	1867.39	1693.97	1561.68	1612.21	5358.83	4906.81	4474.78	5592.98	1683.81	5083.35	0.331241	3.01895
SP4	ENSG00000105866	781.755	1.59696	0.18842	8.47555	2.34e-17	1.75e-16	360.392	320.74	433.357	439.874	1394.46	1181.86	1049.02	1074.34	388.591	1174.92	0.330738	3.02354
ZNF331	ENSG00000130844	1352.58	1.59697	0.202207	7.89768	2.84e-15	1.86e-14	663.402	510.879	740.901	772.992	1915.33	1762.91	2488.67	1965.53	672.043	2033.11	0.330549	3.02527
ZBTB44	ENSG00000196323	2967.62	1.6022	0.171399	9.34777	8.95e-21	8.19e-20	1572.43	1497.11	1405.91	1407.6	5234.96	4797.8	4284.95	3540.17	1470.76	4464.47	0.329437	3.03548
ZNF496	ENSG00000162714	3190.36	1.60201	0.350232	4.57414	4.78e-06	1.48e-05	1782.83	2734.93	930.619	875.794	4397.47	5288.74	4257.52	5254.94	1581.04	4799.67	0.329407	3.03576
THYN1	ENSG00000151500	1708.33	1.60229	0.176796	9.06296	1.27e-19	1.09e-18	734.877	815.294	988.533	847.128	2726.58	2143.13	2944.05	2467.06	846.458	2570.2	0.329335	3.03642
ZNF607	ENSG00000198182	563.61	1.6155	0.181979	8.87744	6.84e-19	5.62e-18	319.118	261.201	289.57	239.212	699.691	881.457	884.422	934.212	277.275	849.945	0.326227	3.06535
ZNF775	ENSG00000196456	596.945	1.62691	0.202477	8.03507	9.35e-16	6.33e-15	289.924	383.159	262.61	232.293	958.076	870.299	956.844	822.352	291.997	901.893	0.32376	3.08871
TET3	ENSG00000187605	1796.08	1.63025	0.233737	6.9747	3.07e-12	1.65e-11	1192.92	910.364	693.97	710.718	2185.2	2779.98	2646.68	3248.84	876.992	2715.18	0.322996	3.09601
L3MBTL1	ENSG00000185513	171.7	1.62961	0.345821	4.71228	2.45e-06	7.85e-06	89.5946	102.752	60.9096	82.0439	275.611	143.333	410.389	208.968	83.825	259.575	0.322931	3.09664
ZBTB24	ENSG00000112365	1391.64	1.67293	0.190724	8.77144	1.76e-18	1.41e-17	644.276	863.309	540.198	609.893	2208.99	1934.57	2248.36	2083.54	664.419	2118.86	0.313573	3.18905
TGIF1	ENSG00000177426	4181.49	1.67467	0.226131	7.40575	1.3e-13	7.7e-13	2088.86	2187.56	1885.2	1816.83	5131.61	4880.2	8829.96	6631.67	1994.61	6368.36	0.313207	3.19278
ZNF782	ENSG00000196597	175.253	1.67695	0.252023	6.65396	2.85e-11	1.42e-10	93.6213	64.34	72.8918	102.802	206.708	250.619	285.297	325.745	83.4138	267.092	0.312303	3.20202
CREB3L4	ENSG00000143578	577.365	1.68488	0.268544	6.27415	3.52e-10	1.6e-09	266.77	316.899	308.542	203.627	679.184	1241.08	655.087	947.733	273.96	880.77	0.311045	3.21497
ZNF837	ENSG00000152475	178.158	1.69495	0.221171	7.66352	1.81e-14	1.13e-13	97.648	79.7048	86.8711	72.1591	316.624	215.429	286.395	270.43	84.0958	272.219	0.308926	3.23702
ZBTB9	ENSG00000213588	1559.24	1.69557	0.190263	8.91175	5.02e-19	4.16e-18	755.01	711.582	754.88	720.602	2003.92	2005.81	3073.53	2448.62	735.519	2382.97	0.308656	3.23985
THAP9	ENSG00000168152	394.875	1.72004	0.285538	6.02385	1.7e-09	7.29e-09	173.149	134.442	247.633	180.892	689.027	810.22	404.903	518.733	184.029	605.721	0.303818	3.29144
ZNF362	ENSG00000160094	1981.03	1.72096	0.277411	6.20366	5.52e-10	2.46e-09	1055	1171.56	728.918	732.464	2400.93	2250.42	3100.96	4408	921.987	3040.08	0.303277	3.29731
ZNF202	ENSG00000166261	1328.26	1.73904	0.177157	9.81637	9.57e-23	9.77e-22	696.623	636.678	614.089	502.148	1998.18	2004.95	2391.01	1782.38	612.385	2044.13	0.299582	3.33798
FOXO4	ENSG00000184481	1288.36	1.74667	0.273896	6.37712	1.8e-10	8.45e-10	528.507	392.762	686.981	758.165	2451.79	1466.81	2383.33	1638.56	591.604	1985.12	0.298019	3.35549
ZNF721	ENSG00000182903	970.396	1.75633	0.19814	8.86407	7.71e-19	6.32e-18	415.759	540.648	434.355	382.542	1418.25	1876.21	1382.6	1312.81	443.326	1497.47	0.296051	3.3778
ZNF532	ENSG00000074657	9066.35	1.7695	0.148064	11.9509	6.42e-33	1.04e-31	4075.04	4248.36	3922.18	4203.02	12124.4	14179.7	13382.6	16395.4	4112.15	14020.5	0.293295	3.40954
CTCF	ENSG00000102974	4665.29	1.78278	0.137319	12.9828	1.53e-38	3.13e-37	2220.74	2343.13	1874.22	1966.09	7183.93	7475.65	6945.9	7312.66	2101.04	7229.53	0.290619	3.44093
ZNF154	ENSG00000179909	574.412	1.80066	0.197277	9.12758	7e-20	6.09e-19	277.844	228.551	241.641	276.775	716.096	968.144	1078.64	807.601	256.203	892.621	0.287023	3.48404
EGR2	ENSG00000122877	180.89	1.81432	0.561704	3.23003	0.00123778	0.00280392	120.802	61.4591	62.9067	75.1245	214.911	84.9701	697.882	129.069	80.073	281.708	0.284241	3.51814
ZNF778	ENSG00000170100	916.752	1.81932	0.156748	11.6066	3.81e-31	5.71e-30	385.559	395.643	459.318	378.588	1419.07	1285.71	1617.42	1392.71	404.777	1428.73	0.283313	3.52966
ZNF141	ENSG00000131127	885.819	1.82151	0.167329	10.8858	1.35e-27	1.71e-26	394.619	423.492	335.502	409.231	1267.32	1522.59	1513.17	1220.62	390.711	1380.93	0.282934	3.5344
BPTF	ENSG00000171634	9659.82	1.82441	0.212063	8.60316	7.76e-18	5.97e-17	4428.39	4406.81	4028.02	4151.62	11845.5	11641.8	18082.4	18694.1	4253.71	15065.9	0.28234	3.54183
ZNF134	ENSG00000213762	2075.11	1.82588	0.191043	9.55746	1.21e-21	1.16e-20	998.627	970.862	831.766	851.082	3349.16	2802.3	4094.02	2703.07	913.084	3237.14	0.282065	3.54528
ZNF613	ENSG00000176024	304.945	1.85358	0.253575	7.30977	2.68e-13	1.55e-12	137.915	149.807	113.831	127.514	587.314	464.331	555.233	303.619	132.267	477.624	0.276926	3.61107
ZNF286A	ENSG00000187607	940.812	1.8618	0.152755	12.1882	3.59e-34	6.16e-33	386.565	367.795	418.379	451.736	1520.78	1629.02	1380.4	1371.82	406.119	1475.5	0.27524	3.63319
ZNF814	ENSG00000204514	996.13	1.86854	0.365398	5.11372	3.16e-07	1.11e-06	325.158	411.008	504.252	472.494	1258.29	801.637	2906.74	1289.46	428.228	1564.03	0.273797	3.65234
E2F8	ENSG00000129173	576.986	1.87973	0.482031	3.8996	9.64e-05	0.000255209	416.766	392.762	71.8933	104.779	817.809	894.331	859.184	1058.36	246.55	907.422	0.271704	3.68048
ZNF813	ENSG00000198346	551.615	1.89545	0.225856	8.39229	4.77e-17	3.49e-16	242.61	251.598	229.659	211.535	940.03	1156.11	677.033	704.346	233.851	869.379	0.268986	3.71767
KDM2B	ENSG00000089094	3535.39	1.92099	0.194056	9.89916	4.2e-23	4.39e-22	1544.25	1837.05	1290.09	1236.59	4691.95	5369.42	6108.66	6205.13	1476.99	5593.79	0.264042	3.78728
ZNF852	ENSG00000178917	82.7843	1.93346	0.382726	5.05183	4.38e-07	1.51e-06	34.2271	57.6179	18.9718	26.689	186.201	128.743	105.341	104.484	34.3765	131.192	0.262031	3.81634
ZNF124	ENSG00000196418	290.827	1.94366	0.197513	9.84068	7.52e-23	7.73e-22	134.895	124.839	106.841	113.675	419.158	565.609	430.141	431.458	120.063	461.591	0.260106	3.84459
ZNF493	ENSG00000196268	411.831	1.94536	0.399104	4.87433	1.09e-06	3.62e-06	134.895	174.774	183.727	185.834	984.324	340.739	984.276	306.077	169.808	653.854	0.259703	3.85055
SATB1	ENSG00000182568	1377.3	1.95947	0.213711	9.16882	4.78e-20	4.2e-19	535.554	702.939	533.209	481.39	2145.83	1626.45	2566.58	2426.49	563.273	2191.34	0.257045	3.89036
E2F2	ENSG00000007968	421.152	1.96396	0.575352	3.41349	0.00064136	0.00151422	268.784	336.105	38.9422	43.4931	577.47	730.399	584.86	789.163	171.831	670.473	0.256283	3.90193
ZNF608	ENSG00000168916	1627.1	1.97325	0.195476	10.0946	5.84e-24	6.32e-23	804.338	538.728	594.118	704.787	2344.33	2252.14	2946.25	2832.14	660.493	2593.71	0.254651	3.92694
ZNF616	ENSG00000204611	911.286	1.98596	0.164455	12.076	1.41e-33	2.36e-32	376.499	420.611	330.51	342.014	1421.53	1664.21	1422.1	1312.81	367.408	1455.16	0.252486	3.96061
ZHX2	ENSG00000178764	1160.08	1.99289	0.23031	8.65311	5.01e-18	3.91e-17	472.133	331.303	497.262	562.445	1628.24	1514.87	1949.9	2324.47	465.786	1854.37	0.251183	3.98116
NFE2L3	ENSG00000050344	3217.95	2.02882	0.360545	5.62708	1.83e-08	7.2e-08	1135.54	2087.69	992.527	851.082	3508.3	7994.91	3406.01	5767.53	1266.71	5169.19	0.24505	4.0808
ZNF883	ENSG00000228623	61.6395	2.03174	0.303026	6.70483	2.02e-11	1.02e-10	21.1403	26.8884	31.9526	16.8042	102.534	88.4032	91.0757	114.318	24.1964	99.0827	0.244204	4.09494
TP53	ENSG00000141510	5423.17	2.03841	0.193855	10.5151	7.36e-26	8.68e-25	2168.39	2559.2	1905.17	1860.32	7653.94	7288.54	10146.7	9803.07	2123.27	8723.07	0.243409	4.10832
SKIL	ENSG00000136603	3602.41	2.04575	0.175353	11.6664	1.89e-31	2.85e-30	1581.5	1311.77	1388.94	1337.41	5744.35	6964.97	5826.65	4663.68	1404.9	5799.91	0.242228	4.12833
ZNF860	ENSG00000197385	94.9539	2.04875	0.255232	8.02701	9.99e-16	6.74e-15	36.2405	40.3326	33.9496	37.5623	187.022	155.349	122.897	146.278	37.0212	152.887	0.242148	4.1297
HMGN3	ENSG00000118418	1956.96	2.05213	0.18256	11.2408	2.57e-29	3.55e-28	779.171	718.304	750.886	793.75	4003.74	2825.47	3172.29	2612.1	760.528	3153.4	0.241177	4.14633
ZNF525	ENSG00000203326	445.217	2.06141	0.281985	7.31036	2.66e-13	1.54e-12	206.37	132.521	169.748	179.903	524.153	1032.51	521.217	795.309	172.136	718.298	0.239644	4.17286
CSRNP3	ENSG00000178662	117.532	2.07955	0.382938	5.4305	5.62e-08	2.11e-07	25.167	35.5311	68.8978	50.4125	218.192	225.729	98.7568	217.573	45.0021	190.063	0.236775	4.22342
MAFB	ENSG00000204103	128.394	2.09226	0.382005	5.47705	4.32e-08	1.65e-07	50.334	47.0547	60.9096	36.5738	84.4878	233.453	220.557	293.785	48.718	208.071	0.234142	4.27092
ZNF443	ENSG00000180855	120.466	2.12748	0.266846	7.97266	1.55e-15	1.04e-14	47.314	50.8959	37.9437	43.4931	168.976	265.21	187.638	162.258	44.9117	196.02	0.229117	4.36457
ZNF286B	ENSG00000249459	158.779	2.14529	0.217113	9.88098	5.03e-23	5.24e-22	57.3808	53.7767	65.9022	57.3319	273.97	250.619	297.368	213.885	58.5979	258.961	0.226281	4.41928
ZNF107	ENSG00000196247	799.333	2.16243	0.168569	12.8281	1.14e-37	2.25e-36	269.79	350.509	271.597	275.786	1382.16	1414.45	1174.11	1256.27	291.921	1306.75	0.223395	4.47637
ZNF43	ENSG00000198521	1130.11	2.17295	0.236956	9.17027	4.72e-20	4.14e-19	461.06	466.705	385.428	328.176	2566.63	1748.32	1652.53	1432.05	410.342	1849.88	0.221821	4.50815
ATF3	ENSG00000162772	704.416	2.18441	0.300772	7.26266	3.8e-13	2.17e-12	260.73	130.601	302.551	322.245	890.814	1000.76	1411.13	1316.5	254.032	1154.8	0.219979	4.54589
ZNF431	ENSG00000196705	1084.04	2.19013	0.222777	9.83102	8.28e-23	8.49e-22	311.064	409.087	450.332	388.473	1544.57	2408.34	1502.2	1658.23	389.739	1778.33	0.21916	4.56289
ZNF398	ENSG00000197024	2758.47	2.25699	0.22941	9.83824	7.7e-23	7.92e-22	952.32	1004.47	937.609	923.241	2793.02	5179.74	4949.91	5327.46	954.411	4562.53	0.209184	4.78047
TFAP4	ENSG00000090447	1310.09	2.25838	0.358887	6.29273	3.12e-10	1.43e-09	455.02	790.326	269.6	296.544	1609.37	1723.43	2911.13	2425.26	452.872	2167.3	0.208957	4.78567
ZNF74	ENSG00000185252	1339.59	2.26511	0.180226	12.5682	3.16e-36	5.9e-35	508.374	541.609	371.449	424.058	2122.86	2489.02	2054.14	2205.23	461.372	2217.81	0.20803	4.80699
ZNF19	ENSG00000157429	101.618	2.31921	0.339853	6.82416	8.84e-12	4.59e-11	47.314	35.5311	29.9555	22.7351	117.299	145.908	245.795	168.404	33.8839	169.351	0.200081	4.99799
ZNF195	ENSG00000005801	1945.86	2.32778	0.197924	11.761	6.2e-32	9.6e-31	634.209	706.78	606.101	638.558	2688.85	4077.7	2640.1	3574.59	646.412	3245.31	0.199183	5.0205
LHX6	ENSG00000106852	42.4951	2.35353	0.497174	4.73382	2.2e-06	7.09e-06	31.2071	10.5633	4.99259	8.89633	63.1608	69.521	68.0325	83.5873	13.9148	71.0754	0.195776	5.10789
ZNF121	ENSG00000197961	2149.67	2.37296	0.183962	12.8992	4.55e-38	9.13e-37	574.815	726.946	722.927	758.165	3879.88	3569.6	4108.28	2856.72	695.713	3603.62	0.193059	5.17975
ZNF92	ENSG00000146757	748.464	2.41763	0.210414	11.4899	1.48e-30	2.17e-29	276.837	260.241	198.705	208.569	1482.23	1425.61	1050.11	1085.41	236.088	1260.84	0.187247	5.34054
ZNF714	ENSG00000160352	1316.39	2.46312	0.201859	12.2022	3.03e-34	5.23e-33	350.325	526.244	362.462	377.6	2190.94	2669.26	2001.47	2052.81	404.158	2228.62	0.181349	5.51424
ZNF551	ENSG00000204519	939.818	2.47587	0.2255	10.9795	4.8e-28	6.21e-27	318.111	339.946	246.634	241.189	1990.8	1671.08	1530.73	1180.06	286.47	1593.17	0.179812	5.56137
IRX1	ENSG00000170549	412.23	2.47532	0.37215	6.6514	2.9e-11	1.45e-10	110.735	139.243	128.809	123.56	245.261	708.942	849.309	991.985	125.587	698.874	0.179699	5.56487
ZNF418	ENSG00000196724	251.546	2.49091	0.327566	7.6043	2.86e-14	1.77e-13	110.735	96.9902	41.9378	54.3664	538.097	407.685	425.752	336.808	76.0073	427.085	0.177968	5.619
ZNF232	ENSG00000167840	554.029	2.50192	0.233761	10.7029	9.87e-27	1.21e-25	167.109	216.067	130.806	151.238	1167.24	1014.49	801.028	784.246	166.305	941.752	0.176591	5.6628
LHX4	ENSG00000121454	290.461	2.51062	0.376735	6.66414	2.66e-11	1.33e-10	85.5678	50.8959	82.877	127.514	315.804	641.138	299.562	720.326	86.7137	494.208	0.17546	5.6993
ETV4	ENSG00000175832	5285.19	2.51379	0.443154	5.6725	1.41e-08	5.59e-08	1867.39	2636.02	924.628	871.84	3585.4	9319.24	8357.02	14720	1574.97	8995.41	0.175086	5.71148
ZNF708	ENSG00000182141	739.283	2.53304	0.202307	12.5208	5.75e-36	1.07e-34	218.45	207.425	189.718	256.016	1331.3	1540.62	1012.81	1157.93	217.902	1260.66	0.172847	5.78545
ZBTB3	ENSG00000185670	788.233	2.5573	0.265348	9.63754	5.55e-22	5.45e-21	202.343	169.973	255.621	287.648	874.408	1477.11	1348.58	1690.19	228.896	1347.57	0.169858	5.88726
ZNF85	ENSG00000105750	384.955	2.56319	0.280887	9.12535	7.15e-20	6.22e-19	146.975	127.72	110.836	60.2973	661.138	799.062	605.709	567.902	111.457	658.453	0.169271	5.90768
ZBTB12	ENSG00000204366	1057.57	2.57572	0.22929	11.2335	2.79e-29	3.85e-28	325.158	362.033	274.593	253.051	1480.59	1414.45	2163.87	2186.79	303.709	1811.43	0.167663	5.96436
KAT7	ENSG00000136504	8383.77	2.57845	0.306106	8.42339	3.66e-17	2.7e-16	2443.21	2455.48	2341.53	2378.28	8477.49	20802.2	9268.88	18903	2404.63	14362.9	0.167419	5.97303
ZNF101	ENSG00000181896	684.661	2.58051	0.171233	15.0701	2.55e-51	7.82e-50	220.463	207.425	187.721	169.03	1079.48	1345.79	1129.12	1138.26	196.16	1173.16	0.167206	5.98064
ZNF675	ENSG00000197372	490.205	2.58462	0.224635	11.5059	1.23e-30	1.81e-29	160.062	149.807	138.794	111.698	730.041	1029.08	660.573	941.587	140.09	840.321	0.166711	5.99842
ZNF22	ENSG00000165512	1066.36	2.58761	0.474819	5.44968	5.05e-08	1.9e-07	302.004	673.17	127.81	113.675	2093.33	1831.58	1817.13	1572.18	304.165	1828.55	0.166342	6.01172
NFIB	ENSG00000147862	273.67	2.58874	0.543657	4.76172	1.92e-06	6.22e-06	62.4142	196.861	27.9585	24.712	517.591	545.01	379.665	435.146	77.9865	469.353	0.166158	6.01839
ZSCAN2	ENSG00000176371	603.249	2.59147	0.227156	11.4083	3.8e-30	5.47e-29	162.076	199.742	139.793	184.846	766.953	1189.58	941.482	1241.52	171.614	1034.88	0.165829	6.03029
TCF7L2	ENSG00000148737	3393.09	2.5953	0.292127	8.88416	6.44e-19	5.3e-18	1061.04	912.284	1019.49	860.967	4459.81	3371.34	8691.7	6768.12	963.445	5822.74	0.165462	6.04367
ZNF587B	ENSG00000269343	1015.65	2.60163	0.185784	14.0035	1.48e-44	3.66e-43	269.79	298.653	274.593	306.429	2024.43	1604.13	1963.07	1384.11	287.366	1743.93	0.164781	6.06868
MTF2	ENSG00000143033	2191.85	2.61592	0.216195	12.0998	1.06e-33	1.77e-32	695.616	690.455	490.272	583.204	4290.83	4590.96	3133.88	3059.54	614.887	3768.8	0.163152	6.12927
DPF1	ENSG00000011332	644.809	2.62554	0.484341	5.42085	5.93e-08	2.22e-07	270.797	308.256	80.88	59.3088	1183.65	695.21	1585.6	974.776	179.81	1109.81	0.162019	6.1721
TEAD4	ENSG00000197905	1914.92	2.63694	0.281478	9.36819	7.38e-21	6.79e-20	582.868	751.914	374.444	412.196	2291.01	3427.13	3282.02	4197.81	530.356	3299.49	0.160739	6.22128
ZNF678	ENSG00000181450	843.926	2.6826	0.228156	11.7578	6.44e-32	9.96e-31	189.256	236.234	208.69	275.786	1316.53	1962.04	1176.3	1386.57	227.491	1460.36	0.155778	6.41941
TBX6	ENSG00000149922	157.984	2.68637	0.471028	5.7032	1.18e-08	4.69e-08	37.2472	15.3648	57.9141	59.3088	154.211	149.341	408.195	382.289	42.4587	273.509	0.155237	6.44176
ZBED3	ENSG00000132846	1045.22	2.74011	0.413807	6.6217	3.55e-11	1.76e-10	330.191	430.214	171.745	156.18	881.791	1790.38	1582.3	3018.98	272.083	1818.36	0.149631	6.68313
ZNF138	ENSG00000197008	431.52	2.74323	0.276309	9.92813	3.14e-23	3.3e-22	105.701	165.171	70.8948	106.756	929.366	713.234	743.968	617.071	112.131	750.91	0.149327	6.69672
ZNF100	ENSG00000197020	617.799	2.74915	0.24412	11.2615	2.03e-29	2.82e-28	182.209	207.425	122.818	127.514	1157.4	1111.48	1223.49	810.06	159.991	1075.61	0.148745	6.7229
ZNF681	ENSG00000196172	358.441	2.75218	0.28261	9.73846	2.07e-22	2.07e-21	69.461	116.196	111.834	73.1476	571.728	867.725	457.573	599.862	92.6597	624.222	0.14844	6.73672
ZIK1	ENSG00000171649	1133.54	2.75227	0.255838	10.7579	5.44e-27	6.77e-26	370.458	349.549	230.658	221.42	2446.87	1797.25	2177.04	1475.07	293.021	1974.06	0.148436	6.7369
HIC2	ENSG00000169635	1707.65	2.75437	0.18251	15.0916	1.84e-51	5.69e-50	494.28	399.484	431.36	437.897	2387.81	2806.59	3152.54	3551.23	440.755	2974.54	0.148176	6.74874
TEAD2	ENSG00000074219	6611.97	2.76759	0.272154	10.1692	2.72e-24	2.99e-23	1956.99	1973.41	1425.88	1416.49	10240.3	7042.22	15813.2	13027.3	1693.19	11530.7	0.146842	6.81005
MYB	ENSG00000118513	109.397	2.80684	0.535807	5.23853	1.62e-07	5.84e-07	23.1537	66.2606	10.9837	8.89633	221.473	152.774	239.211	152.424	27.3236	191.471	0.142704	7.00752
ZNF219	ENSG00000165804	6466.55	2.81321	0.265442	10.5982	3.04e-26	3.65e-25	1293.58	1024.64	2106.87	2018.48	9888.36	9823.91	12707.8	12868.8	1610.89	11322.2	0.142277	7.02853
FOS	ENSG00000170345	709.627	2.85011	0.448446	6.35554	2.08e-10	9.65e-10	141.942	262.162	167.751	119.606	2370.58	545.868	1428.68	640.427	172.865	1246.39	0.138693	7.21018
ZNF519	ENSG00000175322	469.735	2.8594	0.231282	12.3633	4.13e-35	7.35e-34	135.902	134.442	85.8726	98.8481	944.951	675.469	933.801	748.598	113.766	825.705	0.137781	7.25792
ZNF273	ENSG00000198039	437.585	2.88189	0.294898	9.77253	1.48e-22	1.49e-21	125.835	134.442	72.8918	85.0093	662.778	1068.56	539.871	811.289	104.545	770.625	0.135662	7.37126
ZNF670	ENSG00000277462	290.421	2.89523	0.285525	10.14	3.67e-24	4.01e-23	82.5478	87.3872	62.9067	42.5047	490.522	669.461	384.054	503.983	68.8366	512.005	0.134445	7.43798
ZBTB39	ENSG00000166860	2004.86	2.89607	0.19352	14.9652	1.24e-50	3.72e-49	549.648	562.735	394.415	392.427	3057.97	3682.04	3601.33	3798.31	474.806	3534.91	0.134319	7.44496
TGIF2	ENSG00000118707	2420.84	2.92302	0.204148	14.3182	1.69e-46	4.45e-45	522.467	608.83	544.192	580.238	2970.2	4715.41	4408.94	5016.47	563.932	4277.76	0.131829	7.58559
ZNF296	ENSG00000170684	669.811	2.94425	0.330524	8.90783	5.2e-19	4.3e-18	126.842	141.164	188.72	159.145	670.161	799.92	1561.46	1711.08	153.968	1185.65	0.129859	7.70067
IRF6	ENSG00000117595	292.976	2.94784	0.32501	9.06999	1.19e-19	1.02e-18	106.708	71.0621	32.9511	58.3204	597.977	545.01	521.217	410.561	67.2604	518.691	0.129673	7.71168
ZNF730	ENSG00000183850	186.249	2.95276	0.363924	8.11368	4.91e-16	3.37e-15	79.5278	37.4517	26.96	26.689	348.615	409.401	289.687	271.659	42.6571	329.84	0.129326	7.73237
MYRF	ENSG00000124920	273.192	2.95253	0.516103	5.7208	1.06e-08	4.25e-08	117.782	83.546	23.9644	24.712	539.738	241.178	763.719	390.894	62.501	483.882	0.129166	7.74199
ZNF682	ENSG00000197124	276.783	2.96049	0.228797	12.9393	2.7e-38	5.47e-37	60.4008	51.8561	58.9126	81.0554	433.103	599.082	486.103	443.75	63.0562	490.51	0.128553	7.77892
CASZ1	ENSG00000130940	96.5279	2.97976	0.420616	7.08429	1.4e-12	7.68e-12	15.1002	20.1663	23.9644	27.6775	235.418	96.986	254.573	98.3381	21.7271	171.329	0.126815	7.88549
ZMAT1	ENSG00000166432	110.09	2.98685	0.35781	8.3476	6.97e-17	5.06e-16	22.147	25.9281	16.9748	33.6083	144.368	295.249	137.162	205.281	24.6645	195.515	0.126152	7.92696
ZSCAN16	ENSG00000196812	114.044	3.03867	0.448968	6.76812	1.3e-11	6.69e-11	25.167	51.8561	9.98518	11.8618	234.597	213.713	183.249	181.925	24.7175	203.371	0.121539	8.22781
SOX8	ENSG00000005513	186.694	3.04921	0.413848	7.36794	1.73e-13	1.01e-12	49.3273	45.1341	23.9644	42.5047	226.395	467.764	149.233	489.232	40.2326	333.156	0.120762	8.28074
ZSCAN31	ENSG00000235109	163.22	3.06232	0.320323	9.56011	1.18e-21	1.14e-20	27.1804	18.2457	43.9348	50.4125	280.532	359.621	257.865	267.971	34.9433	291.497	0.119875	8.342
ZNF48	ENSG00000180035	2322.35	3.08008	0.197118	15.6256	4.87e-55	1.67e-53	548.641	549.291	442.344	424.058	3882.34	3265.77	4845.67	4620.66	491.083	4153.61	0.118231	8.45805
E2F5	ENSG00000133740	1158.45	3.1074	0.169768	18.3038	7.72e-75	4.22e-73	220.463	221.829	256.619	264.913	2439.48	2071.9	1920.27	1872.11	240.956	2075.94	0.116071	8.61543
PATZ1	ENSG00000100105	5599.76	3.17194	0.198296	15.996	1.36e-57	5e-56	1166.74	1262.79	1096.37	947.953	7727.77	10246.2	9801.07	12549.2	1118.47	10081	0.110947	9.01328
ZNF253	ENSG00000256771	812.837	3.17228	0.321352	9.87169	5.52e-23	5.73e-22	194.289	171.894	147.781	135.422	1813.62	1070.28	2160.58	808.831	162.346	1463.33	0.110943	9.01361
ZNF462	ENSG00000148143	4420.64	3.20696	0.187288	17.1232	9.96e-66	4.5e-64	762.057	849.865	871.706	971.676	6667.98	7481.66	7614.15	10146	863.826	7977.45	0.108283	9.23502
MYBL2	ENSG00000101057	10007.9	3.24112	0.44672	7.25537	4.01e-13	2.29e-12	3100.58	2960.6	789.828	806.6	17448.8	12784.1	23889.3	18283.5	1914.4	18101.4	0.10576	9.4554
IRX2	ENSG00000170561	3013.4	3.24765	0.303246	10.7096	9.17e-27	1.13e-25	569.781	640.519	554.178	531.803	6529.35	3295.81	8305.45	3680.3	574.07	5452.73	0.105281	9.49836
BACH2	ENSG00000112182	137.42	3.24709	0.463338	7.00805	2.42e-12	1.31e-11	12.0802	52.8164	14.9778	24.712	298.578	160.499	359.914	175.779	26.1466	248.693	0.105136	9.51147
ZNF66	ENSG00000160229	198.575	3.30027	0.297831	11.081	1.55e-28	2.06e-27	50.334	36.4914	25.9615	33.6083	269.869	451.457	291.881	429	36.5988	360.552	0.101508	9.85146
PURG	ENSG00000172733	71.5121	3.34543	0.397969	8.40624	4.23e-17	3.11e-16	7.04676	11.5236	15.9763	16.8042	164.054	145.908	138.26	72.5243	12.8377	130.187	0.0986101	10.141
ONECUT2	ENSG00000119547	66.4149	3.37862	0.504986	6.69053	2.22e-11	1.12e-10	17.1136	7.68239	4.99259	16.8042	120.58	54.0719	201.903	108.172	11.6482	121.182	0.0961217	10.4035
ZNF311	ENSG00000197935	144.439	3.40062	0.966913	3.51698	0.000436485	0.00105621	39.2605	55.6973	2.99555	1.97696	311.703	292.675	244.697	206.51	24.9826	263.896	0.0946683	10.5632
POU2F1	ENSG00000143190	3187.83	3.41398	0.199475	17.1148	1.15e-65	5.18e-64	575.821	566.576	483.283	561.457	4414.69	5291.32	7222.42	6387.06	546.784	5828.87	0.0938062	10.6603
ZNF711	ENSG00000147180	555.025	3.41759	0.236335	14.4608	2.14e-47	5.82e-46	97.648	72.0224	108.838	101.814	1250.09	1153.53	824.071	832.186	95.0806	1014.97	0.0936782	10.6748
SNAI3	ENSG00000185669	179.272	3.47576	0.33447	10.3919	2.7e-25	3.11e-24	23.1537	38.412	29.9555	26.689	438.024	199.98	413.681	264.284	29.5525	328.992	0.0898274	11.1325
IRF4	ENSG00000137265	63.5639	3.4932	0.412442	8.46955	2.46e-17	1.85e-16	5.0334	7.68239	12.9807	15.8157	143.547	92.6946	145.941	84.8166	10.3781	116.75	0.0888914	11.2497
SOX4	ENSG00000124766	5459.4	3.52324	0.147538	23.8802	4.91e-126	7.73e-124	877.825	855.626	874.702	886.667	9083.67	11835.7	9240.35	10020.6	873.705	10045.1	0.0869783	11.4971
SOX13	ENSG00000143842	5814.82	3.58506	0.307421	11.6617	2e-31	3.01e-30	1093.26	1004.47	730.915	749.268	6054.41	8248.96	14037.7	14599.5	894.478	10735.2	0.0833223	12.0016
ZNF334	ENSG00000198185	440.175	3.65688	0.258457	14.1489	1.9e-45	4.84e-44	68.4543	37.4517	74.8889	78.09	728.4	983.593	722.022	828.498	64.7212	815.628	0.0793513	12.6022
ZNF850	ENSG00000267041	464.907	3.68201	0.897824	4.10104	4.11e-05	0.00011406	46.3073	56.6576	79.8815	85.9978	1598.71	145.908	1587.79	118.006	67.2111	862.603	0.0779166	12.8342
ZNF724	ENSG00000196081	144.386	3.73797	0.392663	9.51953	1.74e-21	1.66e-20	15.1002	33.6105	7.98815	23.7235	241.98	381.078	210.681	240.928	20.1056	268.667	0.0748347	13.3628
SOX11	ENSG00000176887	3052.24	3.82911	0.341199	11.2225	3.16e-29	4.35e-28	540.587	598.266	254.622	211.535	6248.82	4894.79	6848.24	4821.02	401.253	5703.22	0.0703555	14.2135
GLI1	ENSG00000111087	930.169	3.84839	0.490501	7.84583	4.3e-15	2.78e-14	136.909	248.717	40.9392	56.3434	1387.08	1179.28	2688.38	1703.71	120.727	1739.61	0.0693989	14.4094
KLF15	ENSG00000163884	548.915	3.8507	0.212832	18.0926	3.64e-73	1.93e-71	58.3875	69.1415	77.8844	79.0784	970.38	822.236	1189.47	1124.74	71.123	1026.71	0.0692729	14.4357
ZNF732	ENSG00000186777	192.607	3.86296	0.437193	8.83582	9.94e-19	8.08e-18	21.1403	46.0944	14.9778	16.8042	614.382	261.776	345.649	220.031	24.7541	360.46	0.0686738	14.5616
ZNF165	ENSG00000197279	115.66	3.92485	0.433012	9.06408	1.26e-19	1.08e-18	7.04676	19.206	24.963	5.93088	233.777	236.886	262.254	135.215	14.2866	217.033	0.065827	15.1913
POU5F1B	ENSG00000212993	53.5203	4.02327	0.521157	7.71989	1.16e-14	7.34e-14	11.0735	1.9206	0.998518	10.8733	94.3311	104.711	80.1028	124.152	6.21647	100.824	0.0616566	16.2189
ZNF483	ENSG00000173258	887.551	4.05693	0.332611	12.1972	3.22e-34	5.54e-33	79.5278	81.6254	110.836	130.479	1085.22	2678.7	1125.83	1808.19	100.617	1674.48	0.0600884	16.6422
ZNF695	ENSG00000197472	153.076	4.06036	0.354069	11.4677	1.92e-30	2.8e-29	25.167	16.3251	19.9704	7.90784	256.745	405.968	228.238	264.284	17.3426	288.809	0.0600487	16.6532
ZNF488	ENSG00000265763	450.535	4.07215	0.355376	11.4587	2.13e-30	3.1e-29	52.3474	28.809	58.9126	62.2743	1012.21	463.473	1236.65	689.596	50.5858	850.484	0.0594788	16.8127
SOX15	ENSG00000129194	652.089	4.21325	0.335912	12.5427	4.36e-36	8.09e-35	53.3541	96.0299	58.9126	58.3204	903.118	746.707	1821.51	1478.76	66.6542	1237.52	0.0538609	18.5663
ZNF649	ENSG00000198093	1607.97	4.24636	0.183462	23.1457	1.61e-118	2.29e-116	171.136	140.204	155.769	176.938	2788.1	3697.48	3048.29	2685.86	161.012	3054.93	0.0527054	18.9734
ZBED9	ENSG00000232040	108.891	4.32871	0.413701	10.4634	1.27e-25	1.48e-24	9.06012	16.3251	3.99407	11.8618	227.215	290.958	137.162	174.55	10.3103	207.471	0.0496949	20.1228
HIF3A	ENSG00000124440	709.379	4.36143	0.850351	5.12897	2.91e-07	1.03e-06	30.2004	185.338	18.9718	28.6659	1065.53	621.397	2665.34	1059.59	65.794	1352.96	0.0486295	20.5637
ZNF589	ENSG00000164048	2842.24	4.38788	0.222942	19.6817	3.09e-86	2.21e-84	284.891	328.422	191.716	231.304	4696.87	4678.5	6138.29	6187.92	259.083	5425.39	0.0477538	20.9407
ZNF93	ENSG00000184635	1837.69	4.40653	0.285942	15.4105	1.39e-53	4.61e-52	234.557	197.822	121.819	107.744	3020.24	2953.35	4490.14	3575.82	165.485	3509.89	0.0471484	21.2096
BCL11A	ENSG00000119866	1134.44	4.41915	0.351958	12.5559	3.69e-36	6.88e-35	145.969	77.7842	66.9007	114.664	2045.75	1352.65	3550.86	1720.92	101.329	2167.55	0.0467484	21.3911
ZNF114	ENSG00000178150	338.168	4.4978	0.243372	18.4812	2.93e-76	1.63e-74	25.167	24.0075	28.957	36.5738	574.189	764.731	569.498	682.22	28.6763	647.659	0.0442769	22.5852
NPAS4	ENSG00000174576	58.2686	4.56108	0.717073	6.36069	2.01e-10	9.36e-10	12.0802	0.960299	4.99259	0.988481	107.455	56.6467	232.627	50.3983	4.75538	111.782	0.0425416	23.5064
NR5A2	ENSG00000116833	363.622	4.63576	0.809585	5.7261	1.03e-08	4.12e-08	44.2939	6.72209	21.9674	39.5392	193.584	1103.75	260.06	1239.06	28.1307	699.114	0.0402376	24.8524
ZBTB46	ENSG00000130584	443.257	4.64168	0.378757	12.2551	1.58e-34	2.76e-33	21.1403	55.6973	22.9659	36.5738	750.547	563.892	1374.91	720.326	34.0943	852.42	0.0399971	25.0018
TET1	ENSG00000138336	2541.07	4.69212	0.242739	19.3299	3.01e-83	2e-81	206.37	157.489	181.73	211.535	3400.02	5278.44	4317.87	6575.13	189.281	4892.86	0.0386851	25.8498
ZNF660	ENSG00000144792	411.567	4.71761	0.237197	19.889	5.07e-88	3.75e-86	27.1804	30.7296	32.9511	29.6544	629.968	884.89	908.563	748.598	30.1289	793.005	0.0379933	26.3204
ZNF620	ENSG00000177842	265.067	4.76984	0.299103	15.9472	2.98e-57	1.08e-55	18.1202	26.8884	20.9689	8.89633	425.72	585.349	545.357	489.232	18.7185	511.415	0.0366013	27.3214
ZFHX2	ENSG00000136367	2057.67	4.89835	0.325019	15.0709	2.51e-51	7.73e-50	146.975	96.9902	146.782	143.33	2329.57	2691.58	5353.72	5552.41	133.519	3981.82	0.0335323	29.822
TCF7L1	ENSG00000152284	11738.2	4.95817	0.380784	13.0209	9.3e-39	1.92e-37	690.583	928.609	653.031	654.374	12450.1	10859.9	35199.1	32470	731.649	22744.8	0.0321678	31.087
TERF1	ENSG00000147601	19963.4	4.98113	0.151704	32.8346	1.89e-236	1.94e-233	1280.5	1047.69	1321.04	1252.4	40962.7	34828.3	42409.5	36605.1	1225.41	38701.4	0.0316631	31.5825
HESX1	ENSG00000163666	206.24	5.0418	0.541956	9.30297	1.37e-20	1.24e-19	27.1804	8.64269	0.998518	11.8618	519.231	282.375	536.579	263.054	12.1708	400.31	0.0304035	32.8909
ZNF280B	ENSG00000275004	358.932	5.12336	0.424743	12.0623	1.67e-33	2.77e-32	31.2071	24.9678	17.9733	5.93088	418.338	933.812	533.287	905.939	20.0198	697.844	0.028688	34.8577
HEYL	ENSG00000163909	164.73	5.18151	0.535579	9.67459	3.87e-22	3.82e-21	10.0668	20.1663	1.99704	2.96544	171.436	327.864	334.676	448.667	8.79889	320.661	0.0274399	36.4433
HES6	ENSG00000144485	467.39	5.19065	0.294377	17.6327	1.38e-69	6.76e-68	27.1804	28.809	13.9793	29.6544	991.707	1130.36	649.6	867.833	24.9058	909.875	0.0273727	36.5327
FOXO1	ENSG00000150907	2378.45	5.27868	0.231631	22.7892	5.87e-115	7.85e-113	118.788	101.792	126.812	130.479	3287.64	4136.93	5760.81	5364.34	119.468	4637.43	0.0257616	38.8174
SALL2	ENSG00000165821	15900	5.52609	0.223298	24.7476	3.29e-135	6.1e-133	532.534	774.001	713.941	681.063	24486.7	25484.2	39395.2	35132.5	675.385	31124.6	0.0216994	46.0843
CBX2	ENSG00000173894	4768.1	5.52724	0.448772	12.3164	7.4e-35	1.31e-33	321.131	330.343	85.8726	72.1591	10181.2	7920.24	10601	8632.85	202.376	9333.82	0.0216821	46.1211
ARID3B	ENSG00000179361	7564.24	5.64917	0.260571	21.68	3.17e-104	3.36e-102	311.064	385.08	256.619	229.327	11595.3	11074.4	18778.1	17884	295.523	14833	0.0199234	50.1923
ZNF853	ENSG00000236609	348.168	5.822	0.382448	15.223	2.49e-52	7.89e-51	16.1069	17.2854	10.9837	3.95392	427.361	852.275	658.379	798.997	12.0825	684.253	0.0176579	56.6319
BCL6B	ENSG00000161940	155.746	5.88079	0.459831	12.789	1.89e-37	3.68e-36	2.01336	1.9206	11.9822	4.9424	264.947	377.645	226.043	356.475	5.21465	306.278	0.0170259	58.7341
DMRTA1	ENSG00000176399	88.0515	5.99937	0.556856	10.7736	4.58e-27	5.72e-26	3.02004	4.8015	0.998518	1.97696	146.008	259.202	116.314	172.092	2.69925	173.404	0.0155663	64.2413
GRHL3	ENSG00000158055	145.866	6.00888	0.585691	10.2595	1.07e-24	1.2e-23	3.02004	0.960299	4.99259	8.89633	187.842	138.184	546.454	276.576	4.46731	287.264	0.0155513	64.3035
ZNF90	ENSG00000213988	1258.58	6.1085	0.355325	17.1913	3.09e-66	1.41e-64	42.2806	54.737	24.963	21.7466	1491.25	3406.53	2099.13	2928.02	35.9318	2481.23	0.0144814	69.0539
FOXO6	ENSG00000204060	94.0711	6.22858	0.583042	10.6829	1.22e-26	1.5e-25	3.02004	2.8809	2.99555	0.988481	126.322	120.16	258.962	237.241	2.47124	185.671	0.0133098	75.1326
ELF3	ENSG00000163435	147.319	6.49843	0.55369	11.7366	8.28e-32	1.28e-30	7.04676	0	1.99704	3.95392	403.573	169.082	354.427	238.47	3.24943	291.388	0.0111516	89.6735
ZNF704	ENSG00000164684	147.664	6.5046	0.551389	11.7968	4.06e-32	6.33e-31	9.06012	2.8809	0.998518	0	410.955	226.587	308.341	222.49	3.23489	292.093	0.0110748	90.2948
OVOL1	ENSG00000172818	97.4386	6.60923	0.646264	10.2268	1.5e-24	1.68e-23	0	2.8809	3.99407	0.988481	93.5108	242.894	183.249	251.991	1.96586	192.911	0.0101905	98.1306
RORB	ENSG00000198963	266.565	7.15419	0.620201	11.5353	8.76e-31	1.29e-29	2.01336	0	4.99259	7.90784	351.896	820.519	205.195	739.994	3.72845	529.401	0.00704277	141.99
MYCL	ENSG00000116990	518.736	7.17484	0.423301	16.9497	1.93e-64	8.44e-63	8.05344	16.3251	1.99704	1.97696	1204.98	884.032	1078.64	953.879	7.08813	1030.38	0.00687912	145.367
BCL11B	ENSG00000127152	209.24	7.25573	0.517053	14.0329	9.81e-45	2.43e-43	7.04676	1.9206	0	1.97696	346.154	526.986	352.233	437.604	2.73608	415.744	0.00658116	151.949
TP73	ENSG00000078900	132.982	7.47748	0.725986	10.2998	7.06e-25	7.98e-24	2.01336	0.960299	1.99704	0.988481	314.984	128.743	443.308	170.862	1.48979	264.474	0.00563304	177.524
ZNF385C	ENSG00000187595	154.952	7.69955	0.699056	11.0142	3.26e-28	4.27e-27	2.01336	1.9206	1.99704	0	246.901	175.948	504.757	306.077	1.48275	308.421	0.00480755	208.006
POU3F1	ENSG00000185668	859.623	7.89474	0.483878	16.3156	7.65e-60	2.99e-58	3.02004	0	14.9778	10.8733	1217.28	1869.34	1625.1	2136.39	7.21778	1712.03	0.00421592	237.196
CTCFL	ENSG00000124092	33.1826	7.7825	1.08794	7.15341	8.46e-13	4.73e-12	0	0.960299	0	0	53.3176	71.2375	52.6703	87.275	0.240075	66.1251	0.00363061	275.435
MIXL1	ENSG00000185155	103.615	8.12107	1.02097	7.95426	1.8e-15	1.2e-14	1.00668	0.960299	0.998518	0	60.7	309.84	76.8109	378.602	0.741374	206.488	0.0035904	278.521
PKNOX2	ENSG00000165495	148.242	8.22473	0.811999	10.129	4.11e-24	4.48e-23	0	1.9206	0	1.97696	252.643	154.491	374.179	400.728	0.97439	295.51	0.00329731	303.277
BARX1	ENSG00000131668	83.1201	8.3907	1.11451	7.52862	5.13e-14	3.11e-13	0	1.9206	0	0	82.027	198.263	108.633	274.117	0.48015	165.76	0.00289665	345.226
ZNF423	ENSG00000102935	1962.08	8.63317	0.374361	23.0611	1.14e-117	1.59e-115	13.0868	17.2854	4.99259	3.95392	3050.59	3427.98	4047.93	5130.79	9.82969	3914.32	0.00251121	398.214
TFCP2L1	ENSG00000115112	102.638	8.69507	1.04827	8.29467	1.09e-16	7.81e-16	0	0	0	1.97696	177.999	244.611	198.611	197.905	0.49424	204.781	0.0024135	414.336
ZIC2	ENSG00000043355	9887.76	8.77777	0.314317	27.9265	1.27e-171	4.95e-169	25.167	36.4914	50.9244	67.2167	13917.5	17651.5	25755.8	21597.5	44.9499	19730.6	0.00227818	438.946
SOX10	ENSG00000100146	111.024	8.80545	1.08876	8.08762	6.08e-16	4.16e-15	1.00668	0	0	0.988481	175.538	114.152	303.952	292.556	0.49879	221.549	0.00225137	444.173
EMX1	ENSG00000135638	137.096	9.11633	1.1549	7.89363	2.94e-15	1.92e-14	0	1.9206	0	0	171.436	133.892	630.946	158.57	0.48015	273.711	0.00175422	570.054
NR6A1	ENSG00000148200	8857.36	9.36045	0.23351	40.0859	0	0	18.1202	28.809	31.9526	28.6659	15061	16741.7	19195	19753.7	26.8869	17687.8	0.00152008	657.86
VENTX	ENSG00000151650	585.699	9.41962	1.35287	6.96271	3.34e-12	1.79e-11	0	4.8015	1.99704	0	160.773	1960.32	278.714	2278.98	1.69963	1169.7	0.00145305	688.206
FOXA3	ENSG00000170608	858.128	9.4368	0.516703	18.2635	1.62e-74	8.75e-73	3.02004	0.960299	1.99704	3.95392	1383.8	1465.09	1777.62	2228.59	2.48282	1713.77	0.00144875	690.252
SOX21	ENSG00000125285	861.574	9.44118	0.618656	15.2608	1.4e-52	4.45e-51	6.04008	1.9206	0.998518	0.988481	2195.86	969.86	2772.87	944.045	2.48692	1720.66	0.00144533	691.884
ZBTB8B	ENSG00000273274	95.5815	9.31777	1.06225	8.77173	1.76e-18	1.41e-17	0	0	0	0.988481	249.362	200.838	163.497	149.966	0.24712	190.916	0.00129439	772.563
FOXB1	ENSG00000171956	388.975	9.61838	1.08452	8.86875	7.4e-19	6.06e-18	0	0	0	3.95392	388.808	471.198	1383.69	864.146	0.988481	776.961	0.00127224	786.015
YBX2	ENSG00000006047	1114.88	9.81346	0.605215	16.2148	3.96e-59	1.52e-57	1.00668	0	3.99407	4.9424	1097.52	1633.31	2810.18	3368.08	2.48579	2227.27	0.00111607	896.003
SALL4	ENSG00000101115	5859.35	10.1808	0.375428	27.1178	6.07e-162	2.02e-159	11.0735	20.1663	2.99555	5.93088	10120.5	10460.8	14817.9	11435.5	10.0416	11708.7	0.000857617	1166.02
FOXJ1	ENSG00000129654	300.518	10.2455	1.09592	9.34875	8.87e-21	8.11e-20	0	0	0.998518	0.988481	230.496	604.232	683.617	883.813	0.49675	600.539	0.000827173	1208.94
POU5F1	ENSG00000204531	32660.3	10.2657	0.351053	29.2425	5.59e-188	2.98e-185	34.2271	48.9753	29.9555	98.8481	62464.4	80900.9	50050	67655.4	53.0015	65267.7	0.000812064	1231.43
MLXIPL	ENSG00000009950	187.543	10.2876	1.14331	8.99803	2.3e-19	1.94e-18	0	0.960299	0	0	251.003	135.609	784.568	328.203	0.240075	374.846	0.000640463	1561.37
ZMAT4	ENSG00000165061	200.178	10.3831	1.1377	9.12634	7.09e-20	6.16e-19	0	0.960299	0	0	683.285	189.681	564.011	163.487	0.240075	400.116	0.000600013	1666.63
CUX2	ENSG00000111249	434.143	10.7769	1.06597	10.1099	4.99e-24	5.43e-23	1.00668	0	0.998518	0	552.042	738.982	873.449	1306.67	0.5013	867.785	0.000577677	1731.07
NANOGP8	ENSG00000255192	303.41	10.9827	1.38081	7.95382	1.81e-15	1.2e-14	0	0	0.998518	0	155.031	1111.48	209.584	950.191	0.24963	606.571	0.000411542	2429.88
SOX2	ENSG00000181449	12489.5	11.622	0.88528	13.128	2.27e-39	4.79e-38	1.00668	0.960299	7.98815	21.7466	25238.9	20202.3	29745.6	24697.6	7.92542	24971.1	0.000317384	3150.76
HEY2	ENSG00000135547	614.342	12.0005	1.10407	10.8693	1.61e-27	2.05e-26	1.00668	0	0	0	725.119	702.076	2296.64	1189.89	0.25167	1228.43	0.000204871	4881.12
FOXH1	ENSG00000160973	2837.16	12.4869	0.789684	15.8126	2.55e-56	9.06e-55	0	0	0	3.95392	3632.98	4874.19	5850.79	8335.38	0.988481	5673.34	0.000174233	5739.45
LIN28B	ENSG00000187772	4513.15	13.1605	0.78769	16.7077	1.15e-62	4.81e-61	0	3.8412	0	0	8329.02	13000.4	5681.81	9090.12	0.960299	9025.34	0.0001064	9398.47
SALL3	ENSG00000256463	2426.1	13.2615	1.04552	12.6841	7.24e-37	1.38e-35	0	0.960299	0	0.988481	4397.47	3948.96	6534.41	4526.01	0.487195	4851.71	0.000100417	9958.46
PRDM14	ENSG00000147596	3291.01	13.7018	1.07107	12.7926	1.8e-37	3.52e-36	1.00668	0.960299	0	0	3902.85	9163.89	4766.66	8492.72	0.491745	6581.53	7.47159e-05	13384
OTX2	ENSG00000165588	3392.46	13.7472	1.27419	10.789	3.88e-27	4.84e-26	0	0.960299	0.998518	0	11191.8	2142.28	10852.3	2951.37	0.489704	6784.42	7.21807e-05	13854.1
HES3	ENSG00000173673	1788.82	13.5428	1.09338	12.3862	3.1e-35	5.55e-34	0	0.960299	0	0	1505.2	3000.56	4778.73	5025.07	0.240075	3577.39	6.71089e-05	14901.2
ZSCAN10	ENSG00000130182	9783.92	13.9504	0.702335	19.8628	8.54e-88	6.27e-86	3.02004	0.960299	0.998518	0	13148.1	18273.7	19998.3	26846.3	1.24471	19566.6	6.36143e-05	15719.7
ZIC5	ENSG00000139800	2929.71	14.2546	1.04123	13.6901	1.16e-42	2.72e-41	1.00668	0	0	0	4842.06	5523.05	6829.58	6242.01	0.25167	5859.18	4.29532e-05	23281.2
LIN28A	ENSG00000131914	37160.2	14.5023	0.464371	31.2299	4.18e-214	3.13e-211	1.00668	9.60299	0.998518	0.988481	71111.7	65520.5	86320	74316.5	3.14917	74317.2	4.23747e-05	23599
ZFP42	ENSG00000179059	3952.71	14.6869	1.0788	13.614	3.31e-42	7.6e-41	0	0.960299	0	0	10184.5	4984.05	11397.6	5054.58	0.240075	7905.18	3.03693e-05	32928
OLIG3	ENSG00000177468	246.385	11.4041	1.46919	7.76216	8.35e-15	5.32e-14	0	0	0	0	59.8797	409.401	697.882	803.914	0	492.769	0	#DIV/0!
CDX4	ENSG00000131264	37.5959	8.69228	1.07392	8.09395	5.78e-16	3.95e-15	0	0	0	0	63.1608	88.4032	77.9082	71.2951	0	75.1918	0	#DIV/0!
IKZF1	ENSG00000185811	44.3417	8.92536	1.10185	8.10033	5.48e-16	3.75e-15	0	0	0	0	61.5203	73.8124	76.8109	142.59	0	88.6834	0	#DIV/0!
TCF15	ENSG00000125878	51.8936	9.16013	1.11475	8.21719	2.08e-16	1.47e-15	0	0	0	0	176.358	72.9541	103.146	62.6905	0	103.787	0	#DIV/0!
INSM1	ENSG00000173404	63.0303	9.43652	1.11689	8.44892	2.94e-17	2.18e-16	0	0	0	0	134.524	61.7964	209.584	98.3381	0	126.061	0	#DIV/0!
HMX2	ENSG00000188816	68.7011	9.55951	1.1175	8.55441	1.18e-17	9.03e-17	0	0	0	0	64.8014	115.868	233.724	135.215	0	137.402	0	#DIV/0!
SP8	ENSG00000164651	861.906	13.2109	1.53112	8.62826	6.23e-18	4.83e-17	0	0	0	0	335.491	2949.06	527.8	3082.9	0	1723.81	0	#DIV/0!
CXXC4	ENSG00000168772	62.4006	9.42027	1.07297	8.77964	1.64e-18	1.31e-17	0	0	0	0	82.8473	130.459	137.162	148.736	0	124.801	0	#DIV/0!
POU3F4	ENSG00000196767	69.4664	9.57483	1.08359	8.83623	9.9e-19	8.05e-18	0	0	0	0	132.064	81.5369	160.206	181.925	0	138.933	0	#DIV/0!
LHX5	ENSG00000089116	331.119	11.8306	1.32971	8.89714	5.73e-19	4.73e-18	0	0	0	0	237.878	384.511	1475.87	550.693	0	662.237	0	#DIV/0!
OVOL2	ENSG00000125850	153.617	10.7243	1.06135	10.1044	5.28e-24	5.73e-23	0	0	0	0	410.135	281.517	316.022	221.261	0	307.234	0	#DIV/0!
SPIB	ENSG00000269404	182.633	10.971	1.06983	10.2549	1.12e-24	1.26e-23	0	0	0	0	213.27	366.487	440.017	441.292	0	365.266	0	#DIV/0!
FOXI3	ENSG00000214336	533.594	12.5193	1.04659	11.962	5.62e-33	9.16e-32	0	0	0	0	1191.03	884.032	1271.77	921.919	0	1067.19	0	#DIV/0!
NKX1-2	ENSG00000229544	1028.04	13.4652	1.11379	12.0896	1.2e-33	2.01e-32	0	0	0	0	843.238	3308.68	1278.35	2794.03	0	2056.08	0	#DIV/0!
FEZF1	ENSG00000128610	964.594	13.3734	1.08715	12.3013	8.92e-35	1.57e-33	0	0	0	0	2402.57	985.309	2886.99	1441.88	0	1929.19	0	#DIV/0!
SOX3	ENSG00000134595	905.773	13.2824	1.04981	12.6523	1.09e-36	2.05e-35	0	0	0	0	1996.54	1269.4	2065.11	1915.13	0	1811.55	0	#DIV/0!
GRHL2	ENSG00000083307	1209.03	13.699	1.05275	13.0126	1.04e-38	2.13e-37	0	0	0	0	1843.15	2646.09	2030	3152.96	0	2418.05	0	#DIV/0!
FOXD3	ENSG00000187140	1281.43	13.783	1.0502	13.1242	2.39e-39	5.03e-38	0	0	0	0	2318.9	2141.42	3474.05	2317.09	0	2562.86	0	#DIV/0!
NANOG	ENSG00000111704	2322.9	14.6413	1.08892	13.4456	3.27e-41	7.32e-40	0	0	0	0	2368.12	6728.94	3260.07	6226.03	0	4645.79	0	#DIV/0!
ZIC3	ENSG00000156925	3309.91	15.1522	1.07878	14.0456	8.19e-45	2.04e-43	0	0	0	0	7016.59	4132.63	10629.5	4700.56	0	6619.83	0	#DIV/0!
MYCN	ENSG00000134323	4165.41	15.4838	1.06056	14.5996	2.82e-48	7.88e-47	0	0	0	0	6392.37	6563.29	12305.1	8062.49	0	8330.81	0	#DIV/0!
