# Supplementary material for: Human transcription factors responsive to initial reprogramming predominantly undergo legitimate reprogramming during fibroblast conversion to iPSCs
Source: Sci Rep. 2020 Nov 12;10:19710. doi: 10.1038/s41598-020-76705-y (PMC7661723; doi:10.1038/s41598-020-76705-y)
Supplement: Supplementary file 15 — Supplementary Table S14. [file 41598_2020_76705_MOESM15_ESM.xlsx]

## Sheet: Sheet1
Genesymbol	Gene	baseMean	log2FoldChange	lfcSE	stat	pvalue	padj	CRL48HS_1	CRL48HS_2	CRL72HS_1	CRL72HS_2	H1P4_4	H9P69S2_3	hESH_1	hESH_2	CRL_mean	ESC_mean	CRL/ESC	ESC/CRL
HOXD13	ENSG00000128714	42.0249	-5.36876	0.677297	-7.92675	2.25e-15	1.48e-14	69.461	90.2681	114.83	53.378	0.82027	0.858283	6.58379	0	81.9842	2.06559	39.6905	0.0251949
HOXC4	ENSG00000198353	39.3462	-5.94449	0.770421	-7.71589	1.2e-14	7.57e-14	76.5077	114.276	57.9141	60.2973	0	0.858283	0	4.9169	77.2487	1.4438	53.5038	0.0186902
ZFPM2	ENSG00000169946	62.7508	-3.56047	0.522651	-6.81232	9.6e-12	4.98e-11	105.701	208.385	87.8696	60.2973	8.2027	4.29142	18.6541	8.60458	115.563	9.93819	11.6282	0.0859978
SHOX	ENSG00000185960	53.7124	-2.77141	0.634943	-4.36482	1.27e-05	3.76e-05	90.6012	105.633	109.837	68.2052	9.02297	1.71657	37.3081	7.37535	93.5691	13.8558	6.75308	0.148081
HOXA7	ENSG00000122592	59.5607	-8.63401	1.11199	-7.76448	8.2e-15	5.22e-14	127.848	199.742	74.8889	73.1476	0	0.858283	0	0	118.907	0.214571	554.161	0.00180453
ISL1	ENSG00000016082	53.904	-2.2715	0.696608	-3.2608	0.00111097	0.00253554	109.728	118.117	54.9185	74.136	14.7649	1.71657	50.4757	7.37535	89.2249	18.5831	4.80139	0.208273
ZFP92	ENSG00000189420	54.8585	-1.52433	0.371657	-4.10143	4.11e-05	0.0001139	88.5879	71.0621	80.88	85.0093	23.7878	36.9062	12.0703	40.5644	81.3848	28.3322	2.87252	0.348126
HOXA5	ENSG00000106004	47.5719	-8.30879	1.06431	-7.80677	5.87e-15	3.76e-14	112.748	93.149	86.8711	86.9863	0.82027	0	0	0	94.9387	0.205068	462.963	0.00216
CPEB1	ENSG00000214575	105.262	-1.12431	0.392063	-2.86768	0.00413491	0.00857478	231.537	172.854	84.8741	87.9748	73.8243	48.0639	88.8811	54.0859	144.31	66.2138	2.17945	0.458831
TBX19	ENSG00000143178	58.6927	-2.09467	0.334173	-6.26821	3.65e-10	1.66e-09	85.5678	106.593	94.8592	92.9172	15.5851	20.5988	36.2108	17.2092	94.9844	22.401	4.24019	0.235839
ZNF491	ENSG00000177599	49.4394	-3.81302	0.437258	-8.7203	2.77e-18	2.2e-17	84.5612	92.1887	97.8548	95.8826	12.3041	6.00798	5.48649	1.22923	92.6218	6.25694	14.8031	0.0675536
ZNF575	ENSG00000176472	73.7102	-2.11716	0.346423	-6.11147	9.87e-10	4.32e-09	159.056	117.156	103.846	97.8596	15.5851	24.8902	30.7243	40.5644	119.479	27.941	4.27613	0.233857
ZNF560	ENSG00000198028	50.7598	-8.40097	1.06356	-7.89889	2.81e-15	1.84e-14	102.681	84.5063	117.825	99.8365	0	0	0	1.22923	101.212	0.307306	329.353	0.00303625
HOXC6	ENSG00000197757	68.8276	-8.8424	1.08857	-8.12292	4.55e-16	3.13e-15	129.862	217.028	97.8548	104.779	0	0	1.0973	0	137.381	0.274325	500.797	0.00199682
HOXD8	ENSG00000175879	63.8188	-9.45748	1.07666	-8.78406	1.58e-18	1.27e-17	142.949	169.013	88.8681	109.721	0	0	0	0	127.638	0	#DIV/0!	0
RUNX3	ENSG00000020633	87.6607	-1.94115	0.412792	-4.70249	2.57e-06	8.22e-06	122.815	196.861	115.828	119.606	13.1243	32.6148	43.8919	56.5444	138.778	36.5438	3.79757	0.263327
HOXD11	ENSG00000128713	61.492	-9.40372	1.05453	-8.91748	4.77e-19	3.96e-18	124.828	127.72	115.828	123.56	0	0	0	0	122.984	0	#DIV/0!	0
ZNF487	ENSG00000243660	84.4243	-1.60383	0.39076	-4.1044	4.05e-05	0.000112517	164.089	125.799	93.8607	124.549	51.677	24.0319	68.0325	23.3553	127.074	41.7742	3.04193	0.328738
NFATC2	ENSG00000101096	141.778	-1.3828	0.409086	-3.38022	0.000724282	0.00169467	300.997	276.566	113.831	127.514	66.4419	47.2056	81.2001	120.464	204.727	78.8279	2.59714	0.385039
SOX6	ENSG00000110693	66.147	-2.82629	0.363231	-7.78097	7.2e-15	4.6e-14	77.5144	126.759	131.804	127.514	21.327	11.1577	10.973	22.1261	115.898	16.3959	7.06871	0.141469
GATA6	ENSG00000141448	66.114	-3.24497	0.677329	-4.79084	1.66e-06	5.41e-06	141.942	82.5857	122.818	130.479	8.2027	0	31.8216	11.063	119.456	12.7718	9.35309	0.106917
ZNF221	ENSG00000159905	70.2787	-1.62476	0.33361	-4.87024	1.11e-06	3.69e-06	77.5144	82.5857	133.801	131.468	47.5757	32.6148	29.627	27.043	106.342	34.2151	3.10805	0.321745
ZNF624	ENSG00000197566	103.834	-1.36213	0.39507	-3.44782	0.000565123	0.00134629	166.102	166.132	134.8	132.456	92.6905	74.6707	41.6973	22.1261	149.873	57.7961	2.59312	0.385635
ZNF404	ENSG00000176222	102.752	-1.34272	0.415218	-3.23377	0.00122169	0.00276973	159.056	139.243	158.764	133.445	109.916	34.3313	61.4487	25.8137	147.627	57.8775	2.55068	0.392052
ZNF284	ENSG00000186026	81.5793	-1.35771	0.383039	-3.54458	0.000393241	0.000958523	95.6346	78.7445	157.766	137.399	41.8338	42.0559	74.6163	24.5845	117.386	45.7726	2.56455	0.389933
ZNF774	ENSG00000196391	87.6955	-1.20792	0.388565	-3.10868	0.00187926	0.00413384	115.768	83.546	147.781	141.353	23.7878	42.0559	73.519	73.7535	122.112	53.2791	2.29193	0.436313
HES4	ENSG00000188290	156.37	-2.7707	0.350017	-7.9159	2.45e-15	1.61e-14	379.519	359.152	200.702	151.238	32.8108	41.1976	38.4054	47.9398	272.653	40.0884	6.80128	0.147031
ZBED6	ENSG00000257315	68.5544	-2.4634	0.363966	-6.76822	1.3e-11	6.69e-11	116.775	100.831	89.8666	156.18	14.7649	24.8902	13.1676	31.9599	115.913	21.1956	5.46873	0.182858
ZNF596	ENSG00000172748	109.886	-2.33277	0.684176	-3.4096	0.000650579	0.00153468	224.49	176.695	171.745	160.134	3.28108	60.0798	7.68109	74.9828	183.266	36.5062	5.02013	0.199198
HOXC9	ENSG00000180806	93.9796	-10.0155	1.05439	-9.49887	2.12e-21	2.02e-20	229.523	182.457	178.735	161.122	0	0	0	0	187.959	0	#DIV/0!	0
TBX4	ENSG00000121075	91.4797	-9.25403	1.08111	-8.55976	1.13e-17	8.63e-17	142.949	285.209	132.803	170.019	0	0.858283	0	0	182.745	0.214571	851.676	0.00117416
AHRR	ENSG00000063438	71.5863	-6.62137	0.680675	-9.72765	2.3e-22	2.3e-21	159.056	102.752	118.824	186.823	3.28108	0.858283	1.0973	0	141.864	1.30917	108.362	0.00922835
TCF21	ENSG00000118526	79.9001	-6.13663	0.602391	-10.1871	2.26e-24	2.5e-23	116.775	112.355	211.686	188.8	1.64054	0	5.48649	2.45845	157.404	2.39637	65.6843	0.0152243
ZNF736	ENSG00000234444	116.423	-10.3244	1.05316	-9.80332	1.09e-22	1.11e-21	285.897	215.107	235.65	194.731	0	0	0	0	232.846	0	#DIV/0!	0
ISL2	ENSG00000159556	99.2777	-4.16354	0.407152	-10.226	1.52e-24	1.69e-23	181.202	198.782	174.741	196.708	1.64054	14.5908	14.2649	12.2923	187.858	10.6971	17.5616	0.0569425
LYL1	ENSG00000104903	111.638	-2.28388	0.319753	-7.14264	9.16e-13	5.09e-12	141.942	170.933	225.665	202.639	23.7878	57.505	36.2108	34.4183	185.295	37.9805	4.87868	0.204973
ZNF337	ENSG00000130684	117.735	-1.92018	0.294101	-6.52899	6.62e-11	3.2e-10	157.042	133.482	244.637	209.558	51.677	45.489	37.3081	62.6905	186.18	49.2912	3.77714	0.264751
ZNF77	ENSG00000175691	158.467	-1.14074	0.225848	-5.0509	4.4e-07	1.52e-06	240.597	174.774	242.64	214.5	86.1284	121.876	88.8811	98.3381	218.128	98.806	2.20764	0.452973
MSX2	ENSG00000120149	111.073	-3.14141	0.422262	-7.4395	1.01e-13	6e-13	200.329	149.807	227.662	220.431	30.35	9.44112	39.5027	11.063	199.557	22.5892	8.83419	0.113197
DPF3	ENSG00000205683	169.541	-7.86122	0.691748	-11.3643	6.3e-30	8.94e-29	342.271	545.45	231.656	231.304	2.46081	0.858283	1.0973	1.22923	337.67	1.4114	239.244	0.00417983
ZNF546	ENSG00000187187	132.425	-1.80072	0.274362	-6.56329	5.26e-11	2.57e-10	165.096	182.457	240.643	236.247	70.5432	66.0878	61.4487	36.8768	206.111	58.7391	3.50891	0.284988
ZNF365	ENSG00000138311	215.206	-2.03252	0.369442	-5.50159	3.76e-08	1.44e-07	386.565	422.532	324.518	250.086	63.9811	132.176	37.3081	104.484	345.925	84.4873	4.09441	0.244236
ZNF438	ENSG00000183621	179.597	-1.88488	0.327793	-5.75021	8.91e-09	3.59e-08	272.81	356.271	249.63	252.063	109.096	38.6228	94.3676	63.9197	282.693	76.5015	3.69526	0.270617
ZNF699	ENSG00000196110	180.253	-1.53008	0.233618	-6.54947	5.77e-11	2.8e-10	265.764	251.598	298.557	257.005	118.939	103.852	71.3244	74.9828	268.231	92.2747	2.90688	0.344012
OSR1	ENSG00000143867	178.194	-6.66238	0.580336	-11.4802	1.66e-30	2.42e-29	326.164	624.194	202.699	257.993	2.46081	3.43313	0	8.60458	352.763	3.62463	97.3238	0.010275
NFIA	ENSG00000162599	217.225	-1.5482	0.443644	-3.48974	0.000483494	0.00116183	257.71	526.244	248.631	261.947	49.2162	163.932	59.2541	170.862	323.633	110.816	2.92045	0.342413
ZNF439	ENSG00000171291	154.082	-2.68629	0.473292	-5.67576	1.38e-08	5.49e-08	236.57	299.613	260.613	269.855	11.4838	74.6707	20.8487	59.0028	266.663	41.5015	6.42538	0.155633
HAND2	ENSG00000164107	170.227	-8.84733	0.880098	-10.0527	8.94e-24	9.62e-23	306.031	483.03	291.567	277.763	0	0	2.1946	1.22923	339.598	0.855955	396.747	0.0025205
HOXB2	ENSG00000173917	136.329	-4.4051	0.973634	-4.52439	6.06e-06	1.85e-05	213.416	251.598	297.558	278.752	0.82027	24.0319	1.0973	23.3553	260.331	12.3262	21.1201	0.0473481
HOXD9	ENSG00000128709	126.45	-10.4436	1.05731	-9.87752	5.21e-23	5.41e-22	222.476	195.901	308.542	284.682	0	0	0	0	252.9	0	#DIV/0!	0
ZNF600	ENSG00000189190	221.888	-1.09333	0.292509	-3.73775	0.000185674	0.000473171	290.931	321.7	310.539	284.682	75.4649	183.673	126.189	181.925	301.963	141.813	2.1293	0.469637
GTF2IRD2B	ENSG00000174428	200.061	-1.66613	0.307426	-5.4196	5.97e-08	2.24e-07	361.398	268.884	299.555	288.636	104.174	146.766	54.8649	76.212	304.618	95.5044	3.18957	0.313521
EMX2	ENSG00000170370	144.579	-7.87857	0.689727	-11.4227	3.22e-30	4.65e-29	285.897	332.263	243.638	289.625	0.82027	0	4.38919	0	287.856	1.30237	221.025	0.00452437
EBF1	ENSG00000164330	173.372	-5.85229	0.371116	-15.7694	5.05e-56	1.78e-54	338.245	381.239	346.486	296.544	4.10135	6.00798	3.29189	11.063	340.628	6.11607	55.694	0.0179552
HHEX	ENSG00000152804	298.529	-1.4749	0.492276	-2.99609	0.00273466	0.00586396	240.597	896.919	320.524	297.533	55.7784	139.9	240.308	196.676	438.893	158.166	2.77489	0.360374
ZNF441	ENSG00000197044	167.068	-2.77975	0.349273	-7.95868	1.74e-15	1.16e-14	324.151	239.114	303.55	299.51	26.2486	61.7964	21.946	60.2321	291.581	42.5558	6.85174	0.145948
HLX	ENSG00000136630	192.455	-5.44099	0.362447	-15.0118	6.14e-51	1.86e-49	477.167	391.802	333.505	301.487	8.2027	6.00798	5.48649	15.9799	375.99	8.91928	42.1548	0.0237221
NKX3-1	ENSG00000167034	173.5	-1.94294	0.240348	-8.08387	6.27e-16	4.29e-15	216.436	241.995	329.511	313.348	71.3635	63.513	86.6865	65.149	275.323	71.678	3.84111	0.260342
ALX3	ENSG00000156150	163.06	-7.06465	0.503676	-14.0262	1.08e-44	2.67e-43	312.071	350.509	314.533	318.291	2.46081	4.29142	1.0973	1.22923	323.851	2.26969	142.685	0.00700843
THAP2	ENSG00000173451	185.114	-1.67718	0.292816	-5.72778	1.02e-08	4.08e-08	221.47	242.956	341.493	322.245	105.815	58.3633	118.508	70.0659	282.041	88.188	3.19818	0.312678
ZNF2	ENSG00000275111	208.055	-1.4832	0.216172	-6.8612	6.83e-12	3.58e-11	325.158	240.075	336.501	324.222	118.939	92.6946	127.287	99.5673	306.489	109.622	2.79587	0.35767
RFX2	ENSG00000087903	318.825	-1.20123	0.330567	-3.63385	0.000279218	0.000694793	500.32	598.266	349.481	329.164	225.574	106.427	275.422	165.945	444.308	193.342	2.29804	0.435154
DDIT3	ENSG00000175197	266.707	-1.37497	0.291767	-4.71257	2.45e-06	7.84e-06	525.487	318.819	354.474	340.037	89.4095	143.333	198.611	163.487	384.704	148.71	2.58694	0.386557
ZNF446	ENSG00000083838	219.764	-1.03146	0.269059	-3.83358	0.000126291	0.000329301	290.931	202.623	345.487	341.026	98.4324	172.515	144.843	162.258	295.017	144.512	2.04147	0.489844
ZNF132	ENSG00000131849	209.053	-1.62652	0.302447	-5.37786	7.54e-08	2.8e-07	311.064	238.154	368.453	345.968	64.8014	151.058	113.022	79.8997	315.91	102.195	3.09124	0.323495
ZSCAN20	ENSG00000121903	206.425	-1.64544	0.314571	-5.23076	1.69e-07	6.08e-07	300.997	241.035	337.499	371.669	71.3635	138.184	60.3514	130.298	312.8	100.049	3.12647	0.31985
ZNF846	ENSG00000196605	229.21	-1.27538	0.213287	-5.97965	2.24e-09	9.5e-09	294.957	251.598	374.444	376.611	122.22	144.192	139.357	130.298	324.403	134.017	2.42062	0.413118
FOXC2	ENSG00000176692	320.021	-8.34261	0.629986	-13.2425	4.98e-40	1.07e-38	668.436	1047.69	459.318	376.611	1.64054	0.858283	4.38919	1.22923	638.013	2.02931	314.399	0.00318067
MXD3	ENSG00000213347	496.644	-1.20436	0.365282	-3.29708	0.000976961	0.00224861	819.438	1139.87	422.373	389.461	413.416	243.752	294.076	250.762	692.787	300.502	2.30543	0.433758
CARF	ENSG00000138380	259.164	-1.15859	0.255246	-4.53912	5.65e-06	1.74e-05	350.325	268.884	418.379	394.404	115.658	214.571	152.524	158.57	357.998	160.331	2.23287	0.447854
TIGD6	ENSG00000164296	219.399	-1.88306	0.230846	-8.15719	3.43e-16	2.38e-15	379.519	260.241	339.496	402.312	86.9486	111.577	97.6595	77.4412	345.392	93.4066	3.69773	0.270436
HOXD10	ENSG00000128710	194.829	-11.0672	1.05161	-10.5241	6.69e-26	7.91e-25	430.859	287.129	436.352	404.289	0	0	0	0	389.657	0	#DIV/0!	0
BHLHE41	ENSG00000123095	313.222	-1.78947	0.465457	-3.84454	0.000120781	0.000315767	500.32	640.519	380.435	421.093	30.35	135.609	160.206	237.241	485.592	140.851	3.44755	0.290061
EBF3	ENSG00000108001	237.595	-3.55164	0.358225	-9.91455	3.6e-23	3.77e-22	410.726	480.15	419.378	439.874	20.5068	25.7485	72.4217	31.9599	437.532	37.6592	11.6182	0.0860719
FOXL1	ENSG00000176678	348.897	-8.41275	0.956663	-8.79384	1.45e-18	1.16e-17	752.997	1098.58	469.304	462.609	0.82027	6.86627	0	0	695.873	1.92163	362.126	0.00276147
ZNF584	ENSG00000171574	340.662	-1.65993	0.223281	-7.43426	1.05e-13	6.24e-13	520.454	613.631	444.341	490.286	118.119	173.373	163.497	201.593	517.178	164.146	3.15073	0.317387
ZNF524	ENSG00000171443	304.984	-2.29685	0.28272	-8.12412	4.51e-16	3.1e-15	471.126	535.847	510.243	512.033	135.345	118.443	106.438	50.3983	507.312	102.656	4.94187	0.202353
ZNF343	ENSG00000088876	349.795	-1.57784	0.340006	-4.64061	3.47e-06	1.09e-05	534.547	497.435	538.201	525.872	100.893	275.509	100.951	224.948	524.014	175.575	2.98455	0.335059
MEF2C	ENSG00000081189	389.074	-5.391	0.464007	-11.6184	3.32e-31	4.98e-30	625.149	1387.63	495.265	530.814	9.84324	8.58283	30.7243	24.5845	759.715	18.4337	41.2133	0.024264
MITF	ENSG00000187098	249.821	-4.03503	0.263595	-15.3077	6.8e-53	2.19e-51	488.24	372.596	490.272	533.78	40.1932	24.8902	25.2379	23.3553	471.222	28.4192	16.5811	0.0603095
ZNF25	ENSG00000175395	322.306	-3.0627	0.211689	-14.4679	1.93e-47	5.26e-46	488.24	692.376	577.144	545.641	70.5432	77.2455	55.9622	71.2951	575.85	68.7615	8.3746	0.119409
DLX1	ENSG00000144355	293.075	-7.75923	0.497088	-15.6094	6.29e-55	2.14e-53	692.596	579.06	515.235	546.63	0.82027	2.57485	7.68109	0	583.38	2.76905	210.679	0.00474656
ZBTB20	ENSG00000181722	234.854	-4.79115	0.297451	-16.1074	2.27e-58	8.47e-57	397.639	396.604	469.304	550.584	13.1243	24.8902	13.1676	13.5215	453.532	16.1759	28.0375	0.0356665
FOXL2	ENSG00000183770	363.675	-2.00943	0.349412	-5.75089	8.88e-09	3.58e-08	637.229	512.8	612.092	567.388	107.455	80.6786	268.838	122.923	582.377	144.974	4.01712	0.248934
TFEB	ENSG00000112561	350.049	-3.00726	0.284093	-10.5855	3.48e-26	4.17e-25	568.774	731.748	623.075	567.388	96.7919	52.3553	108.633	51.6275	622.746	77.3518	8.05083	0.124211
ZNF276	ENSG00000158805	391.905	-1.04006	0.176328	-5.89846	3.67e-09	1.53e-08	540.587	455.182	545.191	569.365	297.758	235.17	263.352	228.636	527.581	256.229	2.05902	0.485667
NR4A2	ENSG00000153234	274.79	-2.25484	0.537267	-4.19688	2.71e-05	7.69e-05	372.472	262.162	613.09	569.365	34.4514	148.483	27.4325	170.862	454.272	95.3073	4.76639	0.209802
RFX8	ENSG00000196460	522.427	-5.91824	0.459354	-12.8838	5.55e-38	1.11e-36	787.224	2066.56	659.022	599.019	23.7878	12.016	21.946	9.83381	1027.96	16.8959	60.8407	0.0164364
FOXQ1	ENSG00000164379	440.142	-8.34883	0.536388	-15.5649	1.26e-54	4.28e-53	1283.52	951.656	671.004	603.962	0.82027	4.29142	2.1946	3.68768	877.535	2.74849	319.279	0.00313206
ZNF333	ENSG00000160961	427.92	-1.68419	0.20398	-8.25661	1.5e-16	1.07e-15	686.556	672.209	629.067	621.754	145.188	212.854	247.989	207.739	652.397	203.443	3.20678	0.311839
HOXC11	ENSG00000123388	312.381	-11.7484	1.03935	-11.3036	1.26e-29	1.77e-28	655.349	557.934	664.015	621.754	0	0	0	0	624.763	0	#DIV/0!	0
IRX5	ENSG00000176842	389.224	-3.29823	0.997121	-3.30775	0.000940482	0.00216916	746.957	702.939	742.898	633.616	83.6676	5.1497	188.735	9.83381	706.602	71.8466	9.83488	0.101679
LHX9	ENSG00000143355	291.525	-10.2103	1.00951	-10.1141	4.79e-24	5.2e-23	479.18	497.435	677.994	675.132	0	0	0	2.45845	582.435	0.614613	947.646	0.00105525
FLI1	ENSG00000151702	433.217	-5.53874	0.538637	-10.2829	8.42e-25	9.48e-24	850.645	1245.51	609.096	686.994	11.4838	24.0319	1.0973	36.8768	848.061	18.3724	46.1594	0.0216641
IRF1	ENSG00000125347	470.942	-2.74357	0.236685	-11.5917	4.54e-31	6.78e-30	1061.04	878.674	643.046	694.902	101.714	140.758	109.73	137.673	819.416	122.469	6.69081	0.149459
NR4A3	ENSG00000119508	325.232	-5.35301	0.431304	-12.4112	2.27e-35	4.08e-34	870.779	291.931	673.001	702.81	5.74189	15.4491	17.5568	24.5845	634.63	15.8331	40.0826	0.0249485
SETBP1	ENSG00000152217	558.329	-1.22359	0.205975	-5.94047	2.84e-09	1.2e-08	922.119	875.793	625.072	703.798	296.118	358.762	294.076	390.894	781.696	334.962	2.33368	0.428507
HIVEP3	ENSG00000127124	498.747	-4.28037	0.448749	-9.53845	1.45e-21	1.39e-20	898.966	1517.27	670.006	706.764	16.4054	37.7645	49.3784	93.4212	948.252	49.2424	19.2568	0.0519296
ZFHX4	ENSG00000091656	572.916	-2.09253	0.381567	-5.48403	4.16e-08	1.58e-07	930.173	1323.29	720.93	737.407	101.714	271.218	147.038	351.559	927.95	217.882	4.25896	0.234799
PAX3	ENSG00000135903	378.812	-6.38932	0.323808	-19.7319	1.15e-86	8.28e-85	645.282	824.897	783.837	741.36	9.84324	12.016	2.1946	11.063	748.844	8.77921	85.2974	0.0117237
PPARG	ENSG00000132170	440.457	-8.01696	0.508985	-15.7509	6.77e-56	2.38e-54	723.803	1371.31	661.019	754.211	5.74189	0.858283	5.48649	1.22923	877.585	3.32897	263.62	0.00379333
SP110	ENSG00000135899	497.692	-1.6809	0.282654	-5.94683	2.73e-09	1.15e-08	691.59	865.229	679.991	796.715	214.091	133.034	339.065	261.825	758.381	237.004	3.19987	0.312513
KLF5	ENSG00000102554	417.406	-2.23955	0.264699	-8.46071	2.66e-17	1.98e-16	587.901	559.854	790.826	815.496	121.4	101.277	195.319	167.175	688.52	146.293	4.70645	0.212474
ZNF804A	ENSG00000170396	341.473	-9.45801	0.771361	-12.2615	1.46e-34	2.55e-33	518.44	570.418	819.783	819.45	2.46081	0	0	1.22923	682.023	0.922509	739.313	0.00135261
SIX1	ENSG00000126778	520.064	-6.27019	0.365328	-17.1632	5.01e-66	2.28e-64	1244.26	1174.45	867.712	819.45	6.56216	14.5908	7.68109	25.8137	1026.47	13.662	75.1332	0.0133097
ZNF536	ENSG00000198597	421.812	-7.7257	0.488849	-15.8039	2.93e-56	1.04e-54	819.438	956.458	763.866	820.439	11.4838	1.71657	1.0973	0	840.05	3.57441	235.018	0.004255
DLX2	ENSG00000115844	314.428	-5.87175	0.483905	-12.1341	6.97e-34	1.18e-32	687.563	263.122	699.961	822.416	12.3041	4.29142	20.8487	4.9169	618.265	10.5903	58.3806	0.017129
KLF4	ENSG00000136826	582.956	-1.62172	0.267832	-6.05501	1.4e-09	6.06e-09	1154.66	745.192	788.829	830.324	197.685	339.022	229.335	378.602	879.752	286.161	3.07433	0.325275
FOXP1	ENSG00000114861	848.33	-1.0478	0.230399	-4.54777	5.42e-06	1.67e-05	1120.44	1573.93	1029.47	851.082	597.157	605.09	549.746	459.73	1143.73	552.931	2.06849	0.483445
BNC1	ENSG00000169594	541.75	-7.75639	0.444803	-17.4378	4.26e-68	2.03e-66	1037.89	1614.26	807.801	853.059	1.64054	4.29142	7.68109	7.37535	1078.25	5.2471	205.495	0.0048663
HOXA10	ENSG00000253293	476.311	-12.3571	1.04215	-11.8573	1.97e-32	3.11e-31	1028.83	1091.86	834.761	855.036	0	0	0	0	952.621	0	#DIV/0!	0
SP140L	ENSG00000185404	451.213	-4.8955	0.514273	-9.51926	1.74e-21	1.67e-20	895.946	901.721	834.761	858.99	4.92162	41.1976	13.1676	59.0028	872.854	29.5724	29.5158	0.0338801
IKZF2	ENSG00000030419	558.008	-2.54873	0.19562	-13.029	8.37e-39	1.73e-37	884.872	1167.72	857.727	903.471	189.482	158.782	166.789	135.215	953.449	162.567	5.86495	0.170504
ZNF528	ENSG00000167555	485.001	-3.80328	0.314789	-12.082	1.32e-33	2.19e-32	875.812	856.587	972.557	914.345	41.0135	48.0639	116.314	55.3152	904.825	65.1765	13.8827	0.0720322
ZNF436	ENSG00000125945	479.933	-3.85684	0.223833	-17.2309	1.56e-66	7.13e-65	871.785	760.557	1018.49	942.022	56.5986	83.2535	52.6703	54.0859	898.213	61.6521	14.5691	0.0686386
MSX1	ENSG00000163132	754.02	-8.27878	0.477955	-17.3213	3.25e-67	1.51e-65	1447.61	2564.96	1055.43	944.987	6.56216	3.43313	5.48649	3.68768	1503.25	4.79237	313.675	0.00318801
HOXA9	ENSG00000078399	584.933	-12.6535	1.05093	-12.0402	2.18e-33	3.6e-32	1250.3	1507.67	972.557	948.941	0	0	0	0	1169.87	0	#DIV/0!	0
KCNIP3	ENSG00000115041	570.306	-4.30777	0.32461	-13.2706	3.43e-40	7.44e-39	932.186	1437.57	1022.48	949.93	25.4284	72.9541	49.3784	72.5243	1085.54	55.0713	19.7116	0.0507316
ZNF251	ENSG00000198169	725.958	-1.03984	0.174354	-5.96395	2.46e-09	1.04e-08	1044.93	928.609	976.551	958.826	590.595	462.615	410.389	435.146	977.23	474.686	2.05869	0.485747
ZBTB41	ENSG00000177888	615.828	-2.41355	0.332115	-7.26721	3.67e-13	2.1e-12	1027.82	1197.49	957.579	966.734	191.123	336.447	103.146	146.278	1037.41	194.248	5.34062	0.187244
MKX	ENSG00000150051	390.957	-3.21364	0.420804	-7.6369	2.23e-14	1.38e-13	410.726	413.889	1005.51	993.423	51.677	123.593	42.7946	86.0458	705.886	76.0276	9.28461	0.107705
IRF2	ENSG00000168310	735.692	-1.8145	0.292729	-6.19857	5.7e-10	2.54e-09	1141.58	1375.15	1052.44	1012.2	181.28	383.653	272.13	467.106	1145.34	326.042	3.51286	0.284668
KLF2	ENSG00000127528	609.163	-5.73139	0.298169	-19.2219	2.43e-82	1.58e-80	1235.2	1342.5	1181.25	1024.07	10.6635	34.3313	21.946	23.3553	1195.75	22.574	52.9703	0.0188785
THAP6	ENSG00000174796	579.003	-1.17651	0.27324	-4.30579	1.66e-05	4.85e-05	577.835	528.164	1054.44	1050.75	345.334	343.313	381.86	350.329	802.797	355.209	2.26007	0.442464
HOXA13	ENSG00000106031	558.553	-12.5869	1.03616	-12.1477	5.9e-34	1e-32	1137.55	1188.85	1080.4	1061.63	0	0	0	0	1117.11	0	#DIV/0!	0
NR2F1	ENSG00000175745	585.085	-11.2221	1.00298	-11.1888	4.63e-29	6.31e-28	1028.83	1417.4	1159.28	1073.49	0.82027	0.858283	0	0	1169.75	0.419638	2787.52	0.000358742
TET2	ENSG00000168769	591.81	-2.70637	0.239106	-11.3187	1.06e-29	1.49e-28	1170.77	985.267	864.717	1084.36	120.58	167.365	217.265	124.152	1026.28	157.34	6.52267	0.153312
GLIS1	ENSG00000174332	505.558	-5.68636	0.9376	-6.0648	1.32e-09	5.72e-09	982.52	870.991	1019.49	1094.25	22.9676	0	39.5027	14.7507	991.812	19.3053	51.3752	0.0194646
RELB	ENSG00000104856	722.421	-1.49488	0.168455	-8.87409	7.05e-19	5.78e-18	997.62	1058.25	1082.39	1126.87	397.831	308.982	441.114	366.309	1066.28	378.559	2.81669	0.355027
ZNF654	ENSG00000175105	706.092	-1.89355	0.26362	-7.18288	6.83e-13	3.83e-12	1067.08	1094.74	1163.27	1126.87	250.182	466.048	205.195	275.347	1112.99	299.193	3.71998	0.268819
JRKL	ENSG00000183340	666.608	-2.38479	0.239683	-9.94979	2.53e-23	2.66e-22	1044.93	942.053	1342.01	1148.61	216.551	296.966	163.497	178.238	1119.4	213.813	5.23543	0.191006
MYBL1	ENSG00000185697	926.614	-2.89728	0.255326	-11.3474	7.64e-30	1.08e-28	2170.4	1943.65	1244.15	1177.28	183.741	251.477	217.265	224.948	1633.87	219.358	7.44843	0.134256
ZNF407	ENSG00000215421	690.778	-1.32228	0.22742	-5.81428	6.09e-09	2.5e-08	894.939	764.398	1098.37	1191.12	447.047	461.756	297.368	371.226	987.207	394.349	2.50338	0.39946
ZSCAN30	ENSG00000186814	908.253	-1.35015	0.189736	-7.1159	1.11e-12	6.15e-12	1236.2	1645.95	1141.31	1196.06	562.705	488.363	554.136	441.292	1304.88	511.624	2.55047	0.392085
ZNF800	ENSG00000048405	721.657	-2.63022	0.28872	-9.10991	8.24e-20	7.13e-19	1223.12	1331.93	1212.2	1202.98	114.018	301.257	159.108	228.636	1242.56	200.755	6.18943	0.161566
RUNX2	ENSG00000124813	690.303	-5.33228	0.263671	-20.2232	6.12e-91	4.78e-89	1363.05	1599.86	1206.21	1218.8	38.5527	18.8822	43.8919	33.1891	1346.98	33.629	40.0541	0.0249663
ZNF37A	ENSG00000075407	939.009	-1.00473	0.149878	-6.70364	2.03e-11	1.03e-10	1274.46	1313.69	1190.23	1236.59	704.612	610.24	646.309	535.942	1253.74	624.276	2.00832	0.49793
KLF9	ENSG00000119138	649.377	-6.08444	0.296925	-20.4915	2.56e-93	2.12e-91	1609.68	943.014	1302.07	1265.26	25.4284	12.8743	21.946	14.7507	1280	18.7498	68.2676	0.0146482
ZBTB22	ENSG00000236104	744.07	-1.4	0.302858	-4.62263	3.79e-06	1.19e-05	848.632	1086.1	1101.37	1281.07	571.728	240.319	523.411	299.931	1079.29	408.847	2.63984	0.378811
ARNTL2	ENSG00000029153	1408.37	-1.63678	0.333915	-4.90179	9.5e-07	3.17e-06	2294.22	3612.65	1325.03	1293.92	725.119	796.487	581.568	637.968	2131.46	685.286	3.11032	0.32151
HOXC10	ENSG00000180818	647.118	-12.7992	1.03742	-12.3376	5.68e-35	1.01e-33	1198.96	1211.9	1408.91	1357.18	0	0	0	0	1294.24	0	#DIV/0!	0
ZNF503	ENSG00000165655	625.494	-7.23402	0.846538	-8.54542	1.28e-17	9.75e-17	1190.9	918.046	1458.84	1402.65	1.64054	1.71657	25.2379	4.9169	1242.61	8.37797	148.319	0.00674224
SETDB2	ENSG00000136169	807.798	-1.95386	0.201118	-9.71495	2.6e-22	2.6e-21	1207.01	1045.77	1473.81	1411.55	410.955	328.723	290.784	293.785	1284.53	331.062	3.88005	0.257729
ATOH8	ENSG00000168874	550.438	-4.75564	0.395756	-12.0166	2.91e-33	4.78e-32	921.113	453.261	1403.92	1466.91	22.9676	34.3313	49.3784	51.6275	1061.3	39.5762	26.8166	0.0372903
TBX15	ENSG00000092607	819.527	-8.44807	0.385714	-21.9024	2.46e-106	2.81e-104	1646.93	1751.59	1594.63	1543.02	1.64054	5.1497	2.1946	11.063	1634.04	5.01197	326.028	0.00306722
SMAD9	ENSG00000120693	662.903	-3.90926	0.278537	-14.035	9.52e-45	2.36e-43	1088.22	815.294	1519.74	1549.94	90.2297	86.6866	96.5622	56.5444	1243.3	82.5057	15.0692	0.0663603
NPAS2	ENSG00000170485	1101.12	-4.79977	0.303153	-15.8328	1.85e-56	6.59e-55	2534.82	2981.73	1431.88	1553.89	56.5986	70.3792	80.1028	99.5673	2125.58	76.662	27.7266	0.0360664
SCMH1	ENSG00000010803	1358.84	-1.06292	0.22628	-4.69737	2.64e-06	8.42e-06	1924.77	2283.59	1570.67	1572.67	1051.59	645.429	1009.51	812.518	1837.93	879.762	2.08912	0.478671
MSANTD4	ENSG00000170903	1046.64	-1.09846	0.215175	-5.10494	3.31e-07	1.16e-06	1285.53	1133.15	1678.51	1611.22	592.235	857.425	618.876	596.174	1427.1	666.178	2.14223	0.466804
ZNF83	ENSG00000167766	1189.54	-1.29704	0.234919	-5.5212	3.37e-08	1.29e-07	1379.15	2097.29	1661.53	1625.06	514.309	829.102	572.79	837.103	1690.76	688.326	2.45634	0.40711
NFKB1	ENSG00000109320	1127.46	-2.18624	0.290213	-7.53323	4.95e-14	3e-13	2056.65	1964.77	1737.42	1635.94	317.445	560.459	228.238	518.733	1848.69	406.219	4.55098	0.219733
ZFP90	ENSG00000184939	1234.85	-1.3211	0.183431	-7.20218	5.93e-13	3.34e-12	1800.95	1992.62	1560.68	1702.16	821.091	672.894	770.303	558.068	1764.1	705.589	2.50019	0.39997
NFIL3	ENSG00000165030	890.362	-1.50773	0.270163	-5.58081	2.39e-08	9.32e-08	1104.33	772.08	1690.49	1703.15	485.6	475.489	455.379	436.375	1317.51	463.211	2.84431	0.35158
ZNF521	ENSG00000198795	1455.91	-1.11737	0.201493	-5.54545	2.93e-08	1.13e-07	2221.74	2256.7	1783.35	1711.06	1150.84	748.423	837.238	937.899	1993.22	918.6	2.16984	0.460863
BCL6	ENSG00000113916	1024.01	-1.8054	0.314885	-5.73352	9.84e-09	3.95e-08	1531.16	1362.66	1755.4	1718.97	314.164	273.792	751.649	484.315	1592.05	455.98	3.49148	0.286411
HOXA11	ENSG00000005073	878.238	-11.807	0.994533	-11.8719	1.66e-32	2.62e-31	1764.71	1737.18	1803.32	1718.97	0	1.71657	0	0	1756.05	0.429142	4092	0.00024438
ZNF469	ENSG00000225614	1066.17	-3.21737	0.235209	-13.6787	1.36e-42	3.18e-41	2642.54	1657.48	1638.57	1762.46	218.192	167.365	253.476	189.301	1925.26	207.083	9.29703	0.107561
SHOX2	ENSG00000168779	857.121	-7.25849	1.24667	-5.82231	5.8e-09	2.39e-08	1310.7	1994.54	1736.42	1770.37	0.82027	6.00798	0	38.106	1703.01	11.2336	151.6	0.00659631
PRDM8	ENSG00000152784	1233.33	-9.69806	0.520658	-18.6266	1.96e-77	1.13e-75	2439.19	3813.35	1820.3	1781.24	1.64054	2.57485	2.1946	6.14613	2463.52	3.13903	784.803	0.00127421
TSHZ3	ENSG00000121297	1512.76	-1.27093	0.307632	-4.13133	3.61e-05	0.000100768	2087.86	2856.89	1813.31	1797.06	472.476	992.176	807.611	1274.71	2138.78	886.742	2.41195	0.414602
NR1D1	ENSG00000126368	1474.06	-1.99927	0.418065	-4.7822	1.73e-06	5.64e-06	3805.25	1840.89	1941.12	1844.5	232.957	419.701	986.471	721.555	2357.94	590.171	3.99536	0.250291
TRPS1	ENSG00000104447	1193.1	-2.80837	0.284762	-9.86216	6.07e-23	6.28e-22	2362.68	2361.38	1767.38	1861.31	258.385	412.834	166.789	354.017	2088.19	298.006	7.00718	0.142711
ZBTB11	ENSG00000066422	1144.82	-1.28557	0.202016	-6.36369	1.97e-10	9.19e-10	1416.4	1423.16	1752.4	1902.83	561.065	836.826	594.736	671.157	1623.7	665.946	2.43818	0.410142
ZHX1	ENSG00000165156	1137.02	-2.72804	0.192066	-14.2037	8.69e-46	2.24e-44	1992.22	2078.09	1882.21	1953.24	392.089	289.242	264.449	244.616	1976.44	297.599	6.64128	0.150573
ZNF518B	ENSG00000178163	1374.01	-1.51281	0.305982	-4.94412	7.65e-07	2.58e-06	2040.54	1913.88	2190.75	1994.75	552.862	1055.69	370.887	872.75	2034.98	713.047	2.85392	0.350395
MEIS1	ENSG00000143995	1096.89	-8.68141	0.360921	-24.0535	7.68e-128	1.24e-125	2262.01	2443.96	2014.01	2034.29	8.2027	3.43313	5.48649	3.68768	2188.57	5.2025	420.676	0.00237712
CSRNP1	ENSG00000144655	1450.57	-1.27709	0.268654	-4.75365	2e-06	6.46e-06	1942.89	2111.7	2122.85	2037.26	947.412	560.459	1257.5	624.447	2053.67	847.455	2.42334	0.412653
PITX1	ENSG00000069011	1409.93	-11.1897	0.711408	-15.7289	9.59e-56	3.35e-54	3067.36	4000.61	2169.78	2037.26	2.46081	0.858283	1.0973	0	2818.75	1.1041	2552.99	0.000391698
MAFK	ENSG00000198517	1112.23	-2.48325	0.214901	-11.5553	6.94e-31	1.03e-29	1814.04	1586.41	2108.87	2040.22	398.651	329.581	384.054	236.011	1887.39	337.074	5.59932	0.178593
FOXF2	ENSG00000137273	1410.6	-9.07845	0.411743	-22.0488	9.8e-108	1.14e-105	3271.71	3578.07	2301.58	2111.39	4.10135	2.57485	5.48649	9.83381	2815.69	5.49912	512.025	0.00195303
PLAGL1	ENSG00000118495	1130.15	-4.68862	0.31092	-15.0798	2.2e-51	6.77e-50	2328.45	2370.02	1864.23	2140.06	87.7689	42.0559	136.065	72.5243	2175.69	84.6035	25.7163	0.0388858
HBP1	ENSG00000105856	1404.4	-1.27786	0.201664	-6.3366	2.35e-10	1.09e-09	2183.49	1506.71	2081.91	2183.55	1017.14	726.108	788.957	747.369	1988.92	819.892	2.42583	0.412231
RXRB	ENSG00000204231	1597.31	-1.42263	0.212376	-6.69864	2.1e-11	1.06e-10	2303.29	2646.58	2127.84	2228.04	838.316	658.303	1169.72	806.372	2326.44	868.178	2.67968	0.373179
NR1D2	ENSG00000174738	2213.17	-1.07535	0.277109	-3.8806	0.000104199	0.000274751	4495.84	2921.23	2341.53	2249.78	1547.03	1760.34	1359.55	1030.09	3002.09	1424.25	2.10784	0.47442
VDR	ENSG00000111424	953.198	-5.28195	0.350129	-15.0857	2.01e-51	6.21e-50	2062.69	974.704	2143.82	2251.76	25.4284	42.9142	60.3514	63.9197	1858.24	48.1534	38.59	0.0259134
KLF12	ENSG00000118922	1560.43	-1.07419	0.253593	-4.23589	2.28e-05	6.54e-05	2227.78	1886.03	2091.9	2257.69	810.427	1267.68	646.309	1295.6	2115.85	1005.01	2.10531	0.474989
TBX5	ENSG00000089225	1234.39	-9.48342	0.450734	-21.0399	2.83e-98	2.57e-96	2188.52	3123.85	2276.62	2271.53	0	5.1497	3.29189	6.14613	2465.13	3.64693	675.947	0.00147941
SIM1	ENSG00000112246	1022.25	-7.07264	0.312062	-22.6642	1.01e-113	1.32e-111	1797.93	1772.71	2273.63	2273.51	7.38243	24.8902	13.1676	14.7507	2029.44	15.0477	134.867	0.00741471
ELF1	ENSG00000120690	1310.68	-2.15201	0.17293	-12.4444	1.5e-35	2.72e-34	2261	1951.33	2058.94	2290.31	530.715	552.735	391.735	448.667	2140.4	480.963	4.45023	0.224707
FOXJ2	ENSG00000065970	1644.14	-1.81817	0.218047	-8.33842	7.53e-17	5.46e-16	2983.8	2578.4	2388.46	2294.26	607	547.585	852.601	901.022	2561.23	727.052	3.52276	0.283868
FOXD1	ENSG00000251493	1728.48	-5.79734	0.416414	-13.922	4.65e-44	1.13e-42	3696.53	4198.43	3368	2319.96	32.8108	85.8283	23.0433	103.255	3395.73	61.2343	55.4547	0.0180327
TSHZ1	ENSG00000179981	1467.8	-5.04742	0.828025	-6.09573	1.09e-09	4.74e-09	2747.23	3857.52	2419.41	2373.34	14.7649	150.2	16.4595	163.487	2849.38	86.2277	33.0448	0.030262
NFKB2	ENSG00000077150	1507.28	-1.84579	0.290277	-6.35872	2.03e-10	9.47e-10	2458.31	2043.52	2473.33	2457.36	570.908	381.936	1043.53	629.364	2358.13	656.435	3.59233	0.278371
MAFF	ENSG00000185022	1316.97	-3.42581	0.269987	-12.6888	6.82e-37	1.3e-35	2500.59	2153.95	2487.31	2494.93	148.469	168.224	340.162	242.157	2409.19	224.753	10.7193	0.0932897
AR	ENSG00000169083	1993.71	-1.50835	0.193535	-7.79367	6.51e-15	4.17e-14	3244.53	3555.03	2441.38	2560.16	1072.09	1032.51	871.255	1172.68	2950.28	1037.14	2.84464	0.351539
TFAP2C	ENSG00000087510	1598.87	-1.94285	0.35568	-5.46236	4.7e-08	1.78e-07	2355.63	2599.53	2529.25	2664.94	252.643	762.156	578.276	1048.53	2537.34	660.401	3.84212	0.260273
MEIS2	ENSG00000134138	1477.18	-7.03898	0.328099	-21.4538	4.21e-102	4.23e-100	3551.57	2887.62	2604.14	2684.71	27.0689	10.2994	37.3081	14.7507	2932.01	22.3568	131.146	0.00762508
MEIS3	ENSG00000105419	2064.12	-1.46905	0.348434	-4.21616	2.49e-05	7.1e-05	3042.19	3662.58	2740.93	2684.71	488.061	1587.82	802.125	1504.57	3032.6	1095.65	2.76787	0.361289
MBD2	ENSG00000134046	2011.8	-1.96127	0.211934	-9.25414	2.16e-20	1.93e-19	3608.95	3911.3	2596.15	2689.66	949.053	684.052	904.174	751.057	3201.51	822.084	3.89439	0.25678
ZNF703	ENSG00000183779	1358.23	-4.5643	0.397128	-11.4933	1.43e-30	2.09e-29	2324.43	2425.72	2961.61	2712.39	69.723	60.9381	234.822	76.212	2606.03	110.424	23.6003	0.0423723
ZBTB47	ENSG00000114853	1491.55	-3.06823	0.164109	-18.6964	5.3e-78	3.11e-76	2753.27	2336.41	2838.79	2732.16	266.588	357.046	313.827	334.349	2665.16	317.953	8.38225	0.1193
RUNX1	ENSG00000159216	1504.26	-5.86531	0.789182	-7.43214	1.07e-13	6.33e-13	3110.64	3241.97	2740.93	2737.1	3.28108	67.8044	34.0162	98.3381	2957.66	50.8599	58.1531	0.017196
ZNF148	ENSG00000163848	1890.2	-1.75249	0.163365	-10.7275	7.57e-27	9.35e-26	2822.73	3259.26	2796.85	2783.56	942.491	964.711	709.952	842.02	2915.6	864.793	3.37144	0.296609
CREBL2	ENSG00000111269	2077.57	-1.03038	0.180775	-5.69981	1.2e-08	4.78e-08	2769.38	2662.91	2891.71	2835.95	1506.02	1657.35	1095.1	1202.18	2789.99	1365.16	2.0437	0.489308
THRA	ENSG00000126351	2247.07	-1.50034	0.233281	-6.43146	1.26e-10	5.99e-10	3806.26	3648.18	2966.6	2858.69	992.527	855.709	1283.84	1564.8	3319.93	1174.22	2.82735	0.353688
TBX18	ENSG00000112837	1691.58	-11.4372	0.696555	-16.4197	1.38e-60	5.51e-59	3046.22	4736.19	2862.75	2882.41	0	2.57485	0	2.45845	3381.89	1.25833	2687.61	0.000372077
TWIST1	ENSG00000122691	1687.63	-8.21984	0.418876	-19.6236	9.73e-86	6.87e-84	3854.58	3738.44	2957.61	2905.14	14.7649	2.57485	23.0433	4.9169	3363.94	11.325	297.038	0.00336657
OSR2	ENSG00000164920	1379.08	-7.6417	0.885928	-8.62565	6.37e-18	4.94e-17	2877.09	2129.94	3050.47	2919.97	11.4838	1.71657	39.5027	2.45845	2744.37	13.7904	199.006	0.00502497
PPARA	ENSG00000186951	1636.67	-3.71327	0.210408	-17.6479	1.06e-69	5.17e-68	2969.71	3063.35	3147.33	2987.19	312.523	191.397	243.6	178.238	3041.89	231.44	13.1434	0.076084
ZFHX3	ENSG00000140836	1598.55	-2.95397	0.359815	-8.20967	2.22e-16	1.56e-15	2757.3	2576.48	3001.55	2990.15	151.75	468.623	261.157	581.424	2831.37	365.738	7.74152	0.129174
CLOCK	ENSG00000134852	2300.33	-1.24653	0.111734	-11.1562	6.68e-29	9.01e-28	3165	3275.58	3276.14	3229.37	1314.07	1413.59	1349.68	1379.19	3236.52	1364.13	2.37258	0.421481
SP100	ENSG00000067066	1755.04	-8.5183	0.321445	-26.5001	9.68e-155	2.7e-152	3296.88	4549.9	2906.69	3248.15	10.6635	6.00798	10.973	11.063	3500.4	9.67688	361.729	0.0027645
TMF1	ENSG00000144747	1763.49	-2.60327	0.242037	-10.7557	5.57e-27	6.93e-26	2775.42	2746.46	3299.1	3294.61	479.038	691.776	323.703	497.836	3028.9	498.088	6.08104	0.164446
PRDM1	ENSG00000057657	1625.38	-5.59016	0.477786	-11.7001	1.27e-31	1.94e-30	3198.22	2988.45	3254.17	3297.57	16.4054	125.309	30.7243	92.1919	3184.6	66.1578	48.1365	0.0207742
HIVEP2	ENSG00000010818	1859.26	-2.91191	0.241174	-12.0739	1.45e-33	2.42e-32	3711.63	2969.24	3107.39	3340.08	279.712	536.427	386.249	543.318	3282.09	436.426	7.52036	0.132972
CEBPD	ENSG00000221869	1484.91	-3.64719	0.328499	-11.1026	1.22e-28	1.63e-27	2159.33	1475.02	4002.06	3363.8	150.109	219.721	242.503	266.742	2750.05	219.769	12.5134	0.0799144
BACH1	ENSG00000156273	2517.47	-1.20232	0.225457	-5.33282	9.67e-08	3.56e-07	3535.46	3679.87	3458.87	3366.76	1781.63	1998.94	1114.85	1203.41	3510.24	1524.71	2.30224	0.43436
ELF4	ENSG00000102034	1921.15	-4.24841	0.235154	-18.0665	5.85e-73	3.08e-71	3944.17	3945.87	3335.05	3375.66	198.505	149.341	274.325	146.278	3650.19	192.112	19.0003	0.0526308
ZEB2	ENSG00000169554	1663.45	-6.57165	0.474995	-13.8352	1.56e-43	3.74e-42	3180.1	3282.3	3319.07	3386.53	6.56216	26.6068	75.7136	30.7306	3292	34.9033	94.3179	0.0106024
FOXK1	ENSG00000164916	1979.07	-2.22521	0.299557	-7.42832	1.1e-13	6.52e-13	2956.62	3337.04	3323.07	3426.07	485.6	979.301	400.514	924.378	3260.7	697.448	4.67519	0.213895
EEA1	ENSG00000102189	2147.56	-2.12937	0.266935	-7.97711	1.5e-15	1e-14	3354.26	4059.18	3127.36	3442.88	651.295	962.136	489.395	1094.01	3495.92	799.209	4.37423	0.228612
ZNF655	ENSG00000197343	2402.61	-1.08101	0.169009	-6.39615	1.59e-10	7.49e-10	3007.96	2976.93	3569.7	3498.23	1518.32	1861.62	1347.48	1440.65	3263.21	1542.02	2.11619	0.472547
PURA	ENSG00000185129	1797.33	-2.23288	0.458681	-4.86805	1.13e-06	3.73e-06	2872.06	2337.37	3133.35	3513.06	177.999	1003.33	344.552	996.902	2963.96	630.696	4.6995	0.212788
KLF10	ENSG00000155090	2636.82	-1.08295	0.374564	-2.89123	0.0038374	0.00800702	4228.06	2962.52	3579.69	3558.53	744.805	1182.71	3066.95	1771.31	3582.2	1691.45	2.11783	0.472181
ATF6	ENSG00000118217	2615.28	-1.21417	0.14665	-8.27942	1.24e-16	8.85e-16	3779.08	3658.74	3535.75	3647.49	1527.34	1782.65	1335.41	1655.77	3655.27	1575.29	2.32037	0.430966
HIC1	ENSG00000177374	2076.67	-7.01626	0.399615	-17.5576	5.21e-69	2.51e-67	3885.79	5102.07	3797.36	3699.88	13.9446	26.6068	68.0325	19.6676	4121.28	32.0629	128.537	0.00777984
JUNB	ENSG00000171223	2183.66	-3.47321	0.392892	-8.84011	9.56e-19	7.78e-18	4029.74	3708.67	4245.7	4040.91	228.035	182.814	749.455	283.951	4006.26	361.064	11.0957	0.090125
SLC2A4RG	ENSG00000125520	3439.71	-1.7757	0.32516	-5.461	4.73e-08	1.79e-07	6231.35	6908.39	4065.97	4091.32	1714.36	799.062	2260.43	1446.8	5324.26	1555.16	3.4236	0.29209
CREB3	ENSG00000107175	2794.88	-1.5137	0.161369	-9.3804	6.57e-21	6.07e-20	4365.97	3656.82	4377.5	4161.5	1702.88	1471.1	1379.3	1243.98	4140.45	1449.31	2.85683	0.350038
CAMTA2	ENSG00000108509	2222.56	-2.57138	0.27599	-9.31695	1.2e-20	1.09e-19	3408.62	3476.28	4122.88	4209.94	425.72	455.748	932.703	748.598	3804.43	640.693	5.938	0.168407
AHDC1	ENSG00000126705	3120.66	-1.04152	0.223731	-4.65524	3.24e-06	1.02e-05	3786.13	4127.37	4411.45	4475.84	1757.84	1463.37	2766.29	2176.96	4200.2	2041.11	2.0578	0.485957
GATA2	ENSG00000179348	2251.93	-5.79503	0.978407	-5.92292	3.16e-09	1.33e-08	4227.05	4516.29	4473.36	4479.79	36.9122	15.4491	256.768	9.83381	4424.12	79.7407	55.4814	0.0180241
MBNL2	ENSG00000139793	1915.29	-5.52714	0.523875	-10.5505	5.05e-26	6.01e-25	3626.06	2349.85	4457.39	4564.8	177.178	31.7565	94.3676	20.8968	3749.53	81.0498	46.262	0.021616
AHR	ENSG00000106546	2433.48	-4.2013	0.266955	-15.7378	8.32e-56	2.92e-54	5615.26	3268.86	4932.68	4648.82	256.745	347.605	166.789	231.094	4616.41	250.558	18.4245	0.0542756
NR1H2	ENSG00000131408	3141.09	-1.21628	0.185032	-6.57334	4.92e-11	2.41e-10	4379.06	3871.93	4644.11	4671.56	1923.53	1446.21	2284.57	1907.76	4391.66	1890.52	2.32299	0.430479
FLYWCH1	ENSG00000059122	2637.53	-2.35053	0.326397	-7.20144	5.96e-13	3.36e-12	4140.48	4013.09	4720.99	4767.44	1292.75	500.379	1148.87	516.275	4410.5	864.568	5.10139	0.196025
SNAI2	ENSG00000019549	2446.66	-7.42344	0.294038	-25.2465	1.24e-140	2.55e-138	5186.42	4349.19	5068.48	4853.44	12.3041	27.4651	32.9189	43.0229	4864.38	28.9277	168.156	0.00594685
NACC2	ENSG00000148411	3021.63	-1.97341	0.13693	-14.4119	4.36e-47	1.17e-45	4535.1	4712.19	4968.63	5051.14	1277.16	1250.52	1065.48	1312.81	4816.76	1226.49	3.92727	0.25463
ZKSCAN1	ENSG00000106261	3156.52	-1.87188	0.136341	-13.7294	6.77e-43	1.6e-41	4801.87	5072.3	4853.8	5104.51	1183.65	1480.54	1322.24	1433.28	4958.12	1354.93	3.65932	0.273275
ZEB1	ENSG00000148516	3384.12	-8.69368	0.910529	-9.54795	1.32e-21	1.27e-20	6531.34	10090.8	5213.26	5171.73	2.46081	14.5908	3.29189	45.4814	6751.79	16.4562	410.288	0.00243731
KLF13	ENSG00000169926	4042.29	-1.3236	0.154084	-8.5901	8.69e-18	6.67e-17	6332.02	6297.64	5226.24	5250.81	2546.94	2186.05	2078.28	2420.35	5776.68	2307.9	2.503	0.399521
FOSL2	ENSG00000075426	2827.83	-3.58468	0.261337	-13.7167	8.06e-43	1.9e-41	5146.15	5329.66	5043.52	5360.53	237.878	421.417	547.552	535.942	5219.96	435.697	11.9807	0.0834675
ZHX3	ENSG00000174306	2838.23	-4.14894	0.160588	-25.8358	3.51e-147	8.23e-145	5569.96	5318.14	5241.22	5365.47	362.559	255.768	284.2	308.536	5373.7	302.766	17.7487	0.0563422
PPARD	ENSG00000112033	3827.63	-1.5878	0.166691	-9.52542	1.64e-21	1.57e-20	5849.82	6177.6	5580.72	5367.45	1898.93	1532.89	2250.56	1963.07	5743.9	1911.36	3.00513	0.332764
NFE2L2	ENSG00000116044	3622.19	-1.39639	0.230911	-6.04734	1.47e-09	6.34e-09	5726	4456.75	5442.92	5373.38	1280.44	2405.77	1944.41	2347.82	5249.76	1994.61	2.63197	0.379943
SMAD3	ENSG00000166949	3429.88	-2.08173	0.275449	-7.55759	4.11e-14	2.51e-13	4963.94	5962.5	5867.29	5400.07	700.511	1350.08	1360.65	1834	5548.45	1311.31	4.23122	0.236338
ATF6B	ENSG00000213676	3680.52	-1.10798	0.249735	-4.43661	9.14e-06	2.75e-05	4423.35	5126.08	5083.46	5478.16	1728.31	1660.78	3204.11	2739.94	5027.76	2333.29	2.1548	0.46408
ASH1L	ENSG00000116539	3533.69	-1.53431	0.200715	-7.64423	2.1e-14	1.31e-13	5279.03	4499	5608.68	5625.44	1378.87	1677.94	1899.42	2301.11	5253.04	1814.34	2.89529	0.345388
GLIS3	ENSG00000107249	2910.59	-8.38888	0.26666	-31.4591	3.15e-217	2.56e-214	6860.53	4986.83	5685.56	5680.8	13.1243	15.4491	15.3622	27.043	5803.43	17.7446	327.053	0.00305761
MEF2D	ENSG00000116604	4089.8	-1.23007	0.283087	-4.34519	1.39e-05	4.1e-05	5759.22	5762.75	5570.73	5844.89	1585.58	1655.63	3638.64	2900.97	5734.4	2445.21	2.34516	0.42641
JUN	ENSG00000177606	4293.3	-3.33865	0.256923	-12.9948	1.31e-38	2.68e-37	8476.25	11300.8	5592.7	5886.4	693.128	733.832	898.687	764.578	7814.04	772.557	10.1145	0.0988678
FOXF1	ENSG00000103241	2741.9	-13.4489	0.998196	-13.4732	2.25e-41	5.08e-40	5119.98	4812.06	6103.94	5897.28	0.82027	0	1.0973	0	5483.31	0.479392	11438.1	8.74274e-05
NFAT5	ENSG00000102908	3142.29	-2.34843	0.176999	-13.268	3.55e-40	7.68e-39	4676.03	5118.39	5318.11	5899.25	965.458	1114.05	835.044	1212.02	5252.95	1031.64	5.09183	0.196393
ZFP91	ENSG00000186660	4436.13	-1.49759	0.137123	-10.9215	9.1e-28	1.17e-26	6546.44	7486.49	6168.85	6006.01	2395.19	2300.2	2201.18	2384.7	6551.95	2320.32	2.82373	0.354142
NR3C1	ENSG00000113580	3568.24	-2.76206	0.328224	-8.41515	3.92e-17	2.89e-16	6718.59	6137.27	5977.13	6045.55	720.197	1316.61	413.681	1216.93	6219.63	916.855	6.78366	0.147413
CEBPB	ENSG00000172216	3950.41	-2.5136	0.269207	-9.33704	9.91e-21	9.03e-20	7456.48	6048.92	7207.3	6179.98	634.069	1499.42	1190.57	1386.57	6723.17	1177.66	5.70894	0.175164
RBCK1	ENSG00000125826	4708.52	-1.22159	0.195424	-6.25097	4.08e-10	1.84e-09	6024.98	7493.21	6504.35	6339.13	2670.8	2127.68	3492.7	3015.29	6590.42	2826.62	2.33156	0.428898
ELK3	ENSG00000111145	4584.26	-3.41186	0.262694	-12.988	1.43e-38	2.93e-37	9042	10797.6	6906.75	6776.03	529.074	809.361	735.19	1078.03	8380.6	787.914	10.6364	0.0940164
NCOA3	ENSG00000124151	4156.23	-2.17646	0.185036	-11.7624	6.1e-32	9.45e-31	6669.26	5460.26	7622.69	7473.9	1639.72	1208.46	1591.08	1584.47	6806.53	1505.93	4.5198	0.221249
TCF12	ENSG00000140262	5529.01	-1.13953	0.123462	-9.22982	2.71e-20	2.41e-19	7318.57	7962.8	7460.93	7681.48	3712.54	3458.88	3136.08	3500.83	7605.94	3452.08	2.20329	0.453867
RARG	ENSG00000172819	5526.07	-1.02322	0.25667	-3.98651	6.71e-05	0.000181438	7592.38	6116.14	8181.86	7738.81	3393.46	2464.99	5432.72	3288.18	7407.3	3644.84	2.03227	0.49206
RELA	ENSG00000173039	4600.15	-2.03096	0.266283	-7.62707	2.4e-14	1.49e-13	7340.71	6545.4	7741.51	7936.51	1137.71	1384.41	2324.08	2390.84	7391.03	1809.26	4.08511	0.244791
STAT2	ENSG00000170581	4124.78	-2.90763	0.180725	-16.0888	3.06e-58	1.14e-56	6164.91	7153.27	7726.53	8070.94	881.791	805.928	1129.12	1065.74	7278.91	970.644	7.49905	0.13335
POU2F2	ENSG00000028277	4645.43	-3.5561	0.254288	-13.9845	1.94e-44	4.77e-43	8021.23	9572.26	8413.51	8242.94	691.488	450.599	1052.31	719.097	8562.49	728.373	11.7556	0.0850656
PRRX2	ENSG00000167157	4747.57	-4.72353	0.314786	-15.0055	6.76e-51	2.04e-49	9338.98	7763.06	11027.6	8464.36	307.601	183.673	569.498	325.745	9148.51	346.629	26.3928	0.0378891
NFATC4	ENSG00000100968	5104.1	-2.12477	0.288541	-7.36387	1.79e-13	1.05e-12	8112.84	8413.18	8159.89	8529.6	1734.05	1102.04	3071.34	1709.85	8303.88	1904.32	4.36055	0.229329
ZBTB7A	ENSG00000178951	5595.33	-1.50654	0.309659	-4.86517	1.14e-06	3.78e-06	7788.69	7715.04	9056.56	8547.39	1733.23	1852.18	4245.45	3824.12	8276.92	2913.74	2.84065	0.352032
TWIST2	ENSG00000233608	5845.44	-6.79845	0.53102	-12.8026	1.58e-37	3.1e-36	10945.6	16628.5	9952.23	8820.21	23.7878	177.665	38.4054	177.009	11586.7	104.217	111.179	0.00899454
CENPB	ENSG00000125817	6622.56	-1.24613	0.132923	-9.3748	6.93e-21	6.39e-20	9730.57	9383.08	9134.45	9018.9	3583.76	3916.35	3754.95	4458.4	9316.75	3928.37	2.37166	0.421646
ZBTB38	ENSG00000177311	5493.15	-3.8904	0.204843	-18.9922	1.98e-80	1.25e-78	11357.4	11492.9	8949.72	9369.81	663.599	849.701	513.535	748.598	10292.4	693.858	14.8336	0.0674144
KLF6	ENSG00000067082	6409.13	-3.24945	0.214071	-15.1793	4.85e-52	1.52e-50	13201.6	13984.8	9686.63	9521.05	1183.65	1289.14	956.844	1449.26	11598.5	1219.72	9.50915	0.105162
NFIC	ENSG00000141905	5742.76	-3.83695	0.393373	-9.75398	1.77e-22	1.79e-21	10492.6	12966.9	9794.47	9681.18	295.297	458.323	1011.71	1241.52	10733.8	751.712	14.2791	0.0700322
MXD4	ENSG00000123933	5120.1	-2.21074	0.261145	-8.46558	2.55e-17	1.91e-16	7291.39	6671.2	9963.22	9758.28	2042.47	1277.98	2489.77	1466.47	8421.02	1819.17	4.62904	0.216028
NR2F2	ENSG00000185551	6572.91	-10.8381	0.364748	-29.7138	5.09e-194	3.06e-191	13999.9	17283.5	10809	10461.1	5.74189	4.29142	8.77838	11.063	13138.4	7.46868	1759.13	0.000568464
TBX2	ENSG00000121068	5372.91	-13.846	0.850856	-16.273	1.53e-59	5.95e-58	10041.6	11643.6	10756	10539.2	0	1.71657	1.0973	0	10745.1	0.703466	15274.5	6.54684e-05
NFIX	ENSG00000008441	5736.58	-8.83984	0.328317	-26.9247	1.13e-159	3.47e-157	11266.8	11977.8	11526.9	11018.6	11.4838	15.4491	35.1135	40.5644	11447.5	25.6527	446.25	0.0022409
ZBTB4	ENSG00000174282	6441.88	-2.66106	0.237533	-11.2029	3.94e-29	5.4e-28	10155.4	10164.8	12033.1	12143.5	1343.6	1291.72	2056.34	2346.59	11124.2	1759.56	6.32214	0.158174
STAT1	ENSG00000115415	7800.84	-2.28272	0.247623	-9.21852	3.01e-20	2.68e-19	10300.4	16097.5	12820	12551.7	2740.52	3695.77	1916.98	2283.9	12942.4	2659.29	4.86685	0.205472
ARID5B	ENSG00000150347	5634.59	-7.79218	0.271249	-28.727	1.76e-181	8.37e-179	9674.2	10525.8	11930.3	12745.5	55.7784	69.521	25.2379	50.3983	11219	50.2339	223.334	0.00447759
CREB3L1	ENSG00000157613	7647.95	-3.72478	0.389199	-9.57038	1.07e-21	1.03e-20	16627.3	12462.8	14537.4	13252.6	768.593	466.048	2110.1	958.796	14220	1075.89	13.217	0.0756599
STAT6	ENSG00000166888	7540.98	-1.96212	0.299882	-6.54298	6.03e-11	2.92e-10	10653.7	11148.1	12874.9	13328.7	1656.95	3523.25	2490.87	4651.39	12001.3	3080.61	3.89576	0.256689
FOSL1	ENSG00000175592	8415.22	-4.32831	0.808161	-5.35575	8.52e-08	3.15e-07	15682.1	18040.2	15138.5	15268.1	71.3635	826.527	438.919	1856.13	16032.2	798.235	20.0846	0.0497895
DRAP1	ENSG00000175550	8153.31	-2.2707	0.275324	-8.24735	1.62e-16	1.15e-15	12744.6	11111.6	14871.9	15299.7	2136.8	1775.79	3901.99	3384.06	13507	2799.66	4.8245	0.207275
TBX3	ENSG00000135111	8938.83	-9.94285	0.398244	-24.9667	1.41e-137	2.78e-135	18880.3	20413.1	16207.9	15936.3	6.56216	20.5988	37.3081	8.60458	17859.4	18.2684	977.611	0.0010229
CREB3L2	ENSG00000182158	10462.1	-2.45768	0.201168	-12.2171	2.52e-34	4.36e-33	18046.8	15352.3	18860	18546.9	3236.79	2331.1	4021.6	3301.7	17701.5	3222.8	5.49259	0.182064
TEAD1	ENSG00000187079	11626.6	-2.20157	0.134728	-16.3408	5.05e-60	1.98e-58	17404.5	18852.6	19508.1	20638.5	4180.1	4528.3	3750.56	4149.87	19100.9	4152.21	4.60018	0.217383
PRRX1	ENSG00000116132	13142	-14.7257	0.74188	-19.8491	1.12e-87	8.21e-86	28251.5	25926.2	25336.4	25618.5	1.64054	1.71657	0	0	26283.1	0.839277	31316.4	3.19322e-05
EPAS1	ENSG00000116016	11584.2	-7.21117	0.357929	-20.1469	2.86e-90	2.22e-88	20516.1	14425.6	28645.5	28463.3	66.4419	177.665	153.622	224.948	23012.6	155.669	147.83	0.00676451
AEBP1	ENSG00000106624	21018.7	-3.95252	0.220314	-17.9404	5.71e-72	2.92e-70	42040	36007.4	39464.4	40432.8	1745.54	2256.43	3034.03	3168.94	39486.2	2551.23	15.4773	0.0646108
