# Supplementary material for: Human transcription factors responsive to initial reprogramming predominantly undergo legitimate reprogramming during fibroblast conversion to iPSCs
Source: Sci Rep. 2020 Nov 12;10:19710. doi: 10.1038/s41598-020-76705-y (PMC7661723; doi:10.1038/s41598-020-76705-y)
Supplement: Supplementary file 16 — Supplementary Table S15. [file 41598_2020_76705_MOESM16_ESM.xlsx]

## Sheet: Sheet1
genesymbol	Gene	baseMean	log2FoldChange	lfcSE	stat	pvalue	padj	CRL48HS_1	CRL48HS_2	CRL72HS_1	CRL72HS_2	CRLOSKM48HS_1	CRLOSKM48HS_2	CRLOSKM72HS_1	CRLOSKM72HS_2	CRL_mean	OSKM_mean	OSKM/Fibro	fibro/OSKM
SOX7	ENSG00000171056	31.575	2.76236	0.451985	6.11162	9.86e-10	6.57e-09	15.4236	10.4761	4.3819	2.16801	50.1411	53.6029	62.5425	53.8639	8.11239	55.0376	6.78439	0.147397
ZIC1	ENSG00000152977	94.9155	3.27239	0.614537	5.32498	1.01e-07	5.21e-07	16.5252	19.9046	5.47738	29.2681	313.61	258.929	57.2572	58.3525	17.7938	172.037	9.66837	0.10343
NHLH1	ENSG00000171786	45.1216	1.41962	0.353838	4.01206	6.02e-05	0.000211172	15.4236	26.1902	15.3367	41.1922	61.081	79.0416	61.6616	61.0457	24.5357	65.7075	2.67804	0.373407
ZSCAN16	ENSG00000196812	62.6536	1.86062	0.484705	3.83865	0.000123711	0.000413895	27.5421	56.5708	10.9548	13.0081	101.194	88.1268	138.298	65.5344	27.0189	98.2883	3.63776	0.274895
FOXE1	ENSG00000178919	76.4914	2.07745	0.537872	3.86235	0.000112299	0.000378248	9.91515	13.6189	46.01	47.6962	186.89	168.985	64.3042	74.5117	29.3101	123.673	4.21946	0.236997
SALL3	ENSG00000256463	45.3803	7.38273	1.05796	6.97827	2.99e-12	2.66e-11	0	1.04761	0	1.084	93.9007	72.6819	118.919	75.4094	0.532903	90.2277	169.313	0.00590621
ZNF19	ENSG00000157429	62.2603	1.23805	0.267632	4.62592	3.73e-06	1.58e-05	0	38.7615	32.8643	24.9321	82.0491	93.578	96.0159	78.1026	37.0842	87.4364	2.35778	0.424128
GATA3	ENSG00000107485	43.6716	2.2472	0.527428	4.26067	2.04e-05	7.7e-05	0	6.28565	28.4824	22.7641	80.2258	50.8773	76.6366	80.7958	15.2093	72.1339	4.74275	0.210848
ZBTB46	ENSG00000130584	64.309	1.28958	0.385581	3.34452	0.000824258	0.00238549	0	60.7613	25.1959	40.1082	56.5227	134.462	87.2071	87.0799	37.3002	91.3178	2.44819	0.408466
PRDM6	ENSG00000061455	55.4706	2.35904	0.282706	8.34451	7.15e-17	1.04e-15	0	21.9998	21.9095	15.1761	82.0491	106.297	95.135	87.9777	18.0764	92.8648	5.13735	0.194653
ZNF385C	ENSG00000187595	44.4454	5.74958	0.703362	8.17443	2.97e-16	4.05e-15	0	2.09522	2.19095	0	61.9927	58.1455	140.06	88.8754	1.62238	87.2684	53.7902	0.0185907
SCRT1	ENSG00000261678	52.4475	6.58615	0.766351	8.59416	8.39e-18	1.33e-16	0	3.14282	1.09548	0	113.045	121.742	88.088	92.4663	1.05958	103.835	97.9973	0.0102044
TIGD4	ENSG00000169989	40.0221	3.70985	0.432974	8.56829	1.05e-17	1.65e-16	0	5.23804	7.66833	3.25201	68.3743	54.5114	74.8748	99.6482	5.69212	74.3522	13.0623	0.0765562
CASZ1	ENSG00000130940	58.2597	1.96266	0.287662	6.8228	8.93e-12	7.54e-11	0	21.9998	26.2914	30.3521	70.1976	90.8524	104.825	105.035	23.7921	92.7273	3.89739	0.256582
SOX18	ENSG00000203883	52.7784	4.31211	0.675451	6.38404	1.72e-10	1.25e-09	0	16.7617	0	1.084	90.254	110.84	94.2542	106.83	5.01228	100.545	20.0597	0.0498513
ZNF724	ENSG00000196081	69.1692	2.39941	0.359349	6.67709	2.44e-11	1.95e-10	0	36.6663	8.7638	26.0161	116.692	99.9376	136.536	112.216	21.9929	116.346	5.29015	0.18903
LTF	ENSG00000012223	55.4298	9.12161	1.04651	8.71619	2.88e-18	4.76e-17	0	0	0	0	95.724	123.559	108.348	115.807	0	110.86	#DIV/0!	0
ZNF695	ENSG00000197472	54.8537	2.25838	0.411399	5.48952	4.03e-08	2.19e-07	0	17.8093	21.9095	8.67204	66.551	55.42	123.323	117.603	18.9832	90.7242	4.77918	0.209241
MAFB	ENSG00000204103	80.3012	1.00894	0.250129	4.03367	5.49e-05	0.00019376	0	51.3328	66.824	40.1082	84.7841	96.3035	130.37	117.603	53.3373	107.265	2.01107	0.497247
ZNF257	ENSG00000197134	88.0375	1.91802	0.263382	7.28229	3.28e-13	3.22e-12	0	32.4759	41.6281	24.9321	137.66	119.017	173.533	126.58	36.8775	139.198	3.77459	0.264929
ZNF620	ENSG00000177842	76.2375	2.68607	0.311039	8.63581	5.83e-18	9.34e-17	0	29.333	23.005	9.75604	105.752	127.193	157.678	137.353	20.4811	131.994	6.44468	0.155167
PITX3	ENSG00000107859	90.6671	3.79508	0.332096	11.4277	3.04e-30	1.26e-28	0	8.38087	9.85928	15.1761	145.865	155.358	233.433	141.842	12.2099	169.124	13.8514	0.0721951
NR6A1	ENSG00000148200	90.2668	2.35938	0.291232	8.10138	5.43e-16	7.21e-15	0	31.4282	35.0552	31.4361	116.692	132.644	211.411	143.637	29.4375	151.096	5.13278	0.194826
ZNF286B	ENSG00000249459	105.298	1.19152	0.192128	6.2017	5.59e-10	3.84e-09	0	58.6661	72.3014	62.8723	138.572	129.01	168.248	149.921	64.1589	146.438	2.28242	0.438131
ZNF860	ENSG00000197385	82.8378	1.62694	0.332417	4.89427	9.87e-07	4.52e-06	0	43.9995	37.2462	41.1922	68.3743	98.1206	179.7	154.41	40.5246	125.151	3.08827	0.323806
SOX21	ENSG00000125285	62.9911	5.50713	0.683976	8.05165	8.17e-16	1.07e-14	0	2.09522	1.09548	1.084	56.5227	62.6881	214.935	158.898	2.7212	123.261	45.2966	0.0220767
ZNF852	ENSG00000178917	82.9711	1.76883	0.329817	5.36306	8.18e-08	4.28e-07	0	62.8565	20.814	29.2681	107.576	123.559	122.442	159.796	37.599	128.343	3.41348	0.292956
ZNF280B	ENSG00000275004	87.5607	2.80643	0.353268	7.94419	1.95e-15	2.44e-14	0	27.2378	19.7186	6.50403	140.395	142.638	168.248	161.592	21.9031	153.218	6.99526	0.142954
ASCL2	ENSG00000183734	94.1926	9.88632	1.05026	9.41319	4.81e-21	9.93e-20	0	0	0	0	200.565	238.942	149.75	164.285	0	188.385	#DIV/0!	0
GRHL1	ENSG00000134317	109.445	1.34436	0.350234	3.83846	0.000123807	0.000414111	0	78.5706	44.9145	40.1082	162.275	215.32	84.5645	166.08	61.8303	157.06	2.54018	0.393673
NKX2-8	ENSG00000136327	75.5999	8.84534	1.04397	8.47278	2.4e-17	3.63e-16	0	0	0	1.084	130.367	166.26	137.417	169.671	0.271001	150.929	556.93	0.00179556
POU3F1	ENSG00000185668	104.369	4.66998	0.568104	8.2203	2.03e-16	2.81e-15	0	0	16.4321	11.9241	160.452	142.638	319.759	180.444	7.91531	200.823	25.3715	0.0394143
SOX15	ENSG00000129194	115.508	1.11429	0.240443	4.63432	3.58e-06	1.52e-05	0	104.761	64.633	63.9563	138.572	159.9	146.226	187.626	72.9348	158.081	2.16743	0.461376
UNCX	ENSG00000164853	77.2414	9.60054	1.13877	8.43065	3.44e-17	5.17e-16	0	0	0	0	60.1694	91.7609	277.477	188.524	0	154.483	#DIV/0!	0
MAFA	ENSG00000182759	111.122	7.352	0.682481	10.7725	4.64e-27	1.54e-25	0	1.04761	1.09548	2.16801	198.741	213.503	281.001	190.319	1.35319	220.891	163.237	0.00612607
HOXC4	ENSG00000198353	144.892	1.27935	0.27271	4.69124	2.72e-06	1.17e-05	0	124.665	63.5376	66.1243	154.982	196.241	263.383	206.478	84.5138	205.271	2.42885	0.411718
ZNF460	ENSG00000197714	130.092	2.01421	0.243864	8.25955	1.46e-16	2.05e-15	0	53.428	47.1054	53.1162	190.536	152.632	282.762	208.274	51.6326	208.551	4.03913	0.247578
ETV7	ENSG00000010030	290.309	3.93178	0.477909	8.22706	1.92e-16	2.66e-15	0	35.6187	53.6783	28.1841	871.544	853.104	242.242	212.762	35.705	544.913	15.2616	0.0655241
ZBED9	ENSG00000232040	117.656	4.30655	0.359306	11.9857	4.22e-33	2.15e-31	0	17.8093	4.3819	13.0081	206.034	169.894	306.546	213.66	11.2786	224.034	19.8636	0.0503434
ZNF670	ENSG00000277462	154.538	1.63312	0.229467	7.11704	1.1e-12	1.02e-11	0	95.3324	69.0149	46.6122	228.826	252.57	221.101	232.512	75.3244	233.752	3.10327	0.32224
ZNF467	ENSG00000181444	166.067	1.43069	0.366568	3.90293	9.5e-05	0.000324313	0	123.618	42.7235	49.8642	224.268	276.191	232.552	236.103	89.8561	242.279	2.6963	0.370879
LHX3	ENSG00000107187	121.331	10.252	1.07291	9.55533	1.23e-21	2.68e-20	0	0	0	0	159.54	193.516	377.898	239.694	0	242.662	#DIV/0!	0
DLX3	ENSG00000064195	81.2524	5.39021	0.539904	9.98364	1.8e-23	4.58e-22	0	4.19043	7.66833	2.16801	89.3424	142.638	149.75	253.16	3.78211	158.723	41.9666	0.0238284
ZNF124	ENSG00000196418	207.233	1.107	0.207969	5.32292	1.02e-07	5.27e-07	0	136.189	117.216	124.661	298.112	210.778	362.042	261.24	131.423	283.043	2.15368	0.464321
ZNF14	ENSG00000105708	207.621	1.00901	0.166338	6.06603	1.31e-09	8.6e-09	0	149.808	134.743	123.577	235.207	291.636	320.64	262.138	137.837	277.405	2.01257	0.496878
ZNF90	ENSG00000213988	144.202	2.66254	0.323988	8.21804	2.07e-16	2.85e-15	0	59.7137	27.3869	23.8481	206.034	187.156	332.092	271.115	39.3048	249.099	6.33762	0.157788
BATF3	ENSG00000123685	237.749	1.96385	0.499685	3.93017	8.49e-05	0.000291822	0	175.998	48.2009	21.6801	372.868	391.574	472.152	277.399	96.9991	378.498	3.90208	0.256274
ZNF273	ENSG00000198039	193.041	1.24743	0.225737	5.52603	3.28e-08	1.8e-07	0	146.665	79.9697	93.2244	235.207	272.557	283.643	295.354	114.392	271.69	2.37507	0.42104
EGR2	ENSG00000122877	180.347	1.63989	0.257849	6.35988	2.02e-10	1.46e-09	0	67.0469	69.0149	82.3844	324.55	230.765	236.076	300.74	87.662	273.033	3.11461	0.321068
ZNF711	ENSG00000147180	172.477	1.21045	0.29135	4.1546	3.26e-05	0.000119125	0	78.5706	119.407	111.653	146.777	187.156	324.164	305.229	104.123	240.831	2.31294	0.43235
ZNF485	ENSG00000198298	216.079	1.85763	0.170181	10.9156	9.71e-28	3.36e-26	0	71.2374	99.6882	108.4	334.578	354.324	352.352	313.308	93.5177	338.641	3.62114	0.276156
ZBTB7C	ENSG00000184828	105.914	10.0557	1.06181	9.47037	2.79e-21	5.9e-20	0	0	0	0	188.713	172.62	171.772	314.206	0	211.828	#DIV/0!	0
ZNF816	ENSG00000180257	240.163	1.01628	0.15024	6.7644	1.34e-11	1.11e-10	0	167.617	155.557	162.601	314.522	283.459	372.612	315.104	158.901	321.424	2.02279	0.494366
SCX	ENSG00000260428	304.21	3.49746	0.285461	12.252	1.64e-34	9.35e-33	0	53.428	56.9647	34.6882	637.248	574.187	705.585	318.695	49.4904	558.929	11.2937	0.0885451
ZSCAN5A	ENSG00000131848	290.749	1.33182	0.205734	6.47353	9.57e-11	7.19e-10	0	160.284	210.331	138.753	399.306	417.012	520.6	327.672	165.35	416.148	2.51677	0.397335
HES2	ENSG00000069812	199.981	5.16665	0.330389	15.6381	4.01e-55	7.72e-53	0	4.19043	10.9548	21.6801	423.009	417.012	375.255	341.138	10.8588	389.104	35.8329	0.0279073
ZNF138	ENSG00000197008	241.452	1.55317	0.262299	5.92137	3.19e-09	2e-08	0	180.189	77.7787	117.073	340.048	300.721	456.296	343.831	122.679	360.224	2.93631	0.340563
ZNF582	ENSG00000018869	229.818	1.56705	0.274074	5.71763	1.08e-08	6.28e-08	0	76.4754	140.221	168.021	324.55	293.453	390.23	366.274	116.01	343.627	2.96206	0.337603
POU5F1B	ENSG00000212993	187.899	5.76554	0.478047	12.0606	1.7e-33	8.91e-32	0	2.09522	1.09548	11.9241	321.815	240.759	542.622	370.763	6.80831	368.99	54.1969	0.0184512
ZNF502	ENSG00000196653	270.386	1.47914	0.159589	9.26847	1.89e-20	3.73e-19	0	153.998	151.176	117.073	421.185	441.543	353.233	376.149	142.743	398.028	2.78841	0.358627
ZNF85	ENSG00000105750	248.642	1.62161	0.26484	6.12297	9.18e-10	6.15e-09	0	139.332	121.598	66.1243	327.285	331.611	455.415	386.922	121.975	375.308	3.07693	0.324999
ZNF808	ENSG00000198482	256.216	1.6347	0.176582	9.25746	2.09e-20	4.11e-19	0	135.141	145.698	119.241	351.9	358.867	451.011	388.718	124.808	387.624	3.10576	0.321982
HES7	ENSG00000179111	273.579	4.3564	0.39973	10.8984	1.17e-27	4.02e-26	0	51.3328	21.9095	17.3441	579.814	715.917	401.681	389.615	25.4008	521.757	20.541	0.0486832
HOXD13	ENSG00000128714	233.018	2.06773	0.232661	8.88729	6.26e-19	1.1e-17	0	98.4752	125.98	58.5363	332.755	384.306	382.302	405.775	89.7518	376.284	4.1925	0.238521
ZNF850	ENSG00000267041	204.348	2.18687	0.360607	6.06442	1.32e-09	8.68e-09	0	61.8089	87.638	94.3084	173.215	239.85	519.719	407.57	73.6082	335.089	4.55233	0.219668
KLF15	ENSG00000163884	183.175	1.88933	0.262444	7.19897	6.07e-13	5.79e-12	0	75.4278	85.4471	86.7204	189.625	259.838	295.976	408.468	77.8732	288.476	3.70444	0.269947
ZNF649	ENSG00000198093	281.342	1.1327	0.157466	7.19334	6.32e-13	6.02e-12	0	152.951	170.894	194.037	323.638	389.757	423.703	408.468	176.292	386.391	2.19177	0.456252
GRHL3	ENSG00000158055	130.739	5.71612	0.558424	10.2362	1.37e-24	3.79e-23	0	1.04761	5.47738	9.75604	133.102	147.181	326.806	419.24	4.89652	256.582	52.401	0.0190836
PAX9	ENSG00000198807	167.815	2.50628	0.357068	7.01907	2.23e-12	2.01e-11	0	57.6185	53.6783	44.4442	151.335	179.888	389.349	421.036	50.2275	285.402	5.68219	0.175989
ZNF530	ENSG00000183647	315.437	1.21311	0.216076	5.61425	1.97e-08	1.12e-07	0	206.379	146.794	152.845	401.129	406.11	533.813	421.934	190.126	440.747	2.31818	0.431374
INSM1	ENSG00000173404	364.738	11.8397	1.0568	11.2033	3.93e-29	1.51e-27	0	0	0	0	856.046	856.738	778.698	426.422	0	729.476	#DIV/0!	0
ZNF675	ENSG00000197372	252.246	1.19549	0.186844	6.3983	1.57e-10	1.15e-09	0	163.427	152.271	122.493	300.847	316.166	360.28	427.32	153.34	351.153	2.29004	0.436674
EGR3	ENSG00000179388	375.421	2.05054	0.247197	8.29517	1.08e-16	1.55e-15	0	155.046	113.929	140.921	773.997	742.264	467.747	435.4	145.99	604.852	4.14309	0.241366
ZNF114	ENSG00000178150	275.851	4.05113	0.249142	16.2603	1.89e-59	4.59e-57	0	26.1902	31.7688	40.1082	539.701	421.555	679.158	440.786	31.4023	520.3	16.5688	0.0603542
ISL2	ENSG00000159556	376.288	1.41084	0.1606	8.78479	1.57e-18	2.67e-17	0	216.855	191.708	215.717	608.075	626.881	502.102	450.661	205.646	546.93	2.65957	0.376
ZNF30	ENSG00000168661	293.333	2.19283	0.158851	13.8043	2.4e-43	2.42e-41	0	94.2847	107.357	106.232	457.652	447.902	566.406	453.354	105.337	481.329	4.56943	0.218846
ZFP3	ENSG00000180787	312.383	1.97814	0.35381	5.59097	2.26e-08	1.27e-07	0	203.236	58.0602	74.7963	534.231	508.773	489.769	460.536	126.438	498.327	3.94128	0.253725
ZBTB49	ENSG00000168826	315.801	1.57248	0.182882	8.59833	8.09e-18	1.28e-16	0	159.236	138.03	188.617	400.217	437.909	587.547	465.025	158.928	472.674	2.97414	0.336231
ZNF423	ENSG00000102935	147.228	4.71969	0.55444	8.51255	1.7e-17	2.61e-16	0	18.8569	5.47738	4.33602	124.897	130.827	410.49	468.616	10.7481	283.708	26.3962	0.0378843
NFIB	ENSG00000147862	229.216	2.13002	0.545651	3.90362	9.48e-05	0.000323503	0	214.76	30.6733	27.1001	327.285	262.563	426.346	476.695	85.2094	373.222	4.38006	0.228307
ZNF93	ENSG00000184635	323.932	1.36622	0.290039	4.71045	2.47e-06	1.07e-05	0	215.807	133.648	118.157	361.928	392.482	633.353	479.388	181.076	466.788	2.57786	0.387919
HDX	ENSG00000165259	379.794	1.11597	0.185246	6.02427	1.7e-09	1.1e-08	0	196.95	251.959	247.153	530.584	646.869	411.371	490.161	239.841	519.746	2.16704	0.461458
ZNF100	ENSG00000197020	283.102	1.15939	0.234274	4.94886	7.46e-07	3.46e-06	0	226.283	134.743	139.837	347.341	342.514	359.399	515.298	175.067	391.138	2.23422	0.447584
ZNF813	ENSG00000198346	397.983	1.07685	0.133457	8.0689	7.09e-16	9.31e-15	0	274.473	251.959	231.977	477.708	565.102	591.07	526.07	255.979	539.988	2.1095	0.474046
NME2	ENSG00000243678	344.784	1.75427	0.200695	8.74096	2.31e-18	3.86e-17	0	138.284	145.698	143.089	464.945	460.622	669.469	532.355	157.721	531.848	3.37209	0.296552
SIX2	ENSG00000170577	347.562	3.28918	0.239463	13.7357	6.21e-43	6.09e-41	0	77.523	69.0149	61.7883	573.432	530.578	882.642	535.946	64.4755	630.649	9.78123	0.102237
ZNF888	ENSG00000213793	483.795	1.08466	0.159253	6.81093	9.7e-12	8.13e-11	0	273.426	303.447	321.949	711.092	597.809	769.008	552.105	310.086	657.504	2.12039	0.471611
ISL1	ENSG00000016082	273.037	2.19903	0.256221	8.58252	9.28e-18	1.46e-16	0	128.856	60.2511	81.3004	402.041	403.385	423.703	564.673	97.6227	448.45	4.59371	0.217689
ZNF256	ENSG00000152454	353.666	1.37708	0.209437	6.57513	4.86e-11	3.77e-10	0	190.665	232.241	196.205	392.924	430.64	652.732	566.468	196.642	510.691	2.59707	0.38505
ZNF239	ENSG00000196793	390.857	1.2216	0.167061	7.31228	2.63e-13	2.61e-12	0	285.997	202.663	196.205	487.736	536.029	584.904	579.934	234.563	547.151	2.33264	0.428699
MYB	ENSG00000118513	302.488	4.26463	0.481696	8.85336	8.49e-19	1.48e-17	0	72.285	12.0502	9.75604	516.909	529.669	669.469	584.423	29.8575	575.118	19.2621	0.0519154
KLF8	ENSG00000102349	394.089	1.43039	0.133085	10.748	6.06e-27	1.97e-25	0	210.569	209.236	248.237	575.255	547.84	585.785	590.707	213.281	574.897	2.69549	0.37099
ZBTB32	ENSG00000011590	402.235	8.72662	0.628526	13.8843	7.89e-44	8.22e-42	0	1.04761	2.19095	2.16801	1011.03	1125.66	474.794	598.787	1.90248	802.567	421.852	0.0023705
ZNF283	ENSG00000167637	489.928	1.08003	0.123638	8.73549	2.43e-18	4.04e-17	0	306.949	285.919	314.361	687.389	703.198	663.303	606.866	314.667	665.189	2.11395	0.473049
HES6	ENSG00000144485	379.017	4.74311	0.236383	20.0654	1.48e-89	1.11e-86	0	31.4282	15.3367	32.5201	747.559	675.033	870.309	630.207	27.2576	730.777	26.81	0.0372995
ZNF587B	ENSG00000269343	471.891	0.999725	0.111193	8.99093	2.45e-19	4.44e-18	0	325.806	301.256	336.042	623.573	651.412	598.118	643.673	314.589	629.194	2.00005	0.499987
ZNF829	ENSG00000185869	434.924	1.48144	0.138042	10.7318	7.22e-27	2.34e-25	0	217.903	225.668	251.489	629.043	558.742	725.845	648.162	229.4	640.448	2.79184	0.358187
ZNF420	ENSG00000197050	410.289	1.47806	0.194217	7.61034	2.73e-14	3e-13	0	166.57	228.954	257.993	493.206	546.023	724.083	651.753	216.811	603.766	2.78476	0.359097
ZNF749	ENSG00000186230	434.737	1.01423	0.144422	7.02269	2.18e-12	1.97e-11	0	273.426	334.12	266.665	519.644	543.297	609.569	653.548	287.959	581.515	2.01944	0.495187
ZNF583	ENSG00000198440	459.222	1.77299	0.124275	14.2667	3.53e-46	4.18e-44	0	214.76	201.567	208.129	745.735	663.222	773.413	659.832	207.893	710.551	3.41787	0.29258
SOX8	ENSG00000005513	500.97	4.44278	0.279426	15.8997	6.37e-57	1.41e-54	0	49.2376	26.2914	46.6122	1270.85	1091.14	794.554	675.094	44.0309	957.909	21.7554	0.0459657
BATF2	ENSG00000168062	1160.58	3.3006	0.744933	4.43073	9.39e-06	3.75e-05	0	197.998	271.678	257.993	3672.15	3640.46	432.512	684.071	213.866	2107.3	9.85335	0.101488
FOS	ENSG00000170345	406.597	1.72181	0.282067	6.10426	1.03e-09	6.87e-09	0	285.997	184.04	131.165	529.673	451.536	815.695	699.333	189.135	624.059	3.29955	0.303072
ZNF26	ENSG00000198393	532.167	1.04246	0.108573	9.60146	7.88e-22	1.74e-20	0	370.853	323.165	344.714	673.714	738.63	735.535	718.185	347.818	716.516	2.06003	0.485429
ZBED3	ENSG00000132846	513.614	1.29356	0.306966	4.21402	2.51e-05	9.34e-05	0	469.329	188.422	171.273	668.245	694.112	776.055	780.128	297.594	729.635	2.45178	0.407867
ZNF215	ENSG00000149054	449.892	1.53926	0.28687	5.36571	8.06e-08	4.22e-07	0	358.282	154.462	155.013	551.552	586.906	754.914	784.617	230.286	669.498	2.90724	0.343968
BCL11A	ENSG00000119866	412.5	2.68702	0.245133	10.9615	5.85e-28	2.07e-26	0	84.8563	73.3968	125.745	692.859	611.437	761.961	790.003	110.935	714.065	6.43676	0.155358
ZUP1	ENSG00000153975	616.199	1.11587	0.129843	8.59399	8.4e-18	1.33e-16	0	434.757	399.848	331.706	851.488	806.769	919.639	795.39	389.077	843.321	2.16749	0.461362
ZNF468	ENSG00000204604	575.589	1.25179	0.110431	11.3355	8.76e-30	3.48e-28	0	316.378	340.693	343.63	785.848	767.703	866.786	822.322	340.513	810.665	2.38072	0.420042
ZNF551	ENSG00000204519	537.113	1.27857	0.165548	7.72326	1.13e-14	1.3e-13	0	370.853	270.582	264.497	727.502	688.661	751.391	875.288	313.516	760.71	2.42638	0.412136
ZNF28	ENSG00000198538	597.217	1.2533	0.125719	9.96906	2.08e-23	5.29e-22	0	348.854	352.743	345.798	735.707	807.678	943.422	878.879	353.013	841.422	2.38354	0.419543
ZNF707	ENSG00000181135	781.828	1.01823	0.136324	7.46919	8.07e-14	8.46e-13	0	486.09	528.019	528.994	1067.55	996.651	1231.47	891.447	516.876	1046.78	2.0252	0.493777
ZIK1	ENSG00000171649	593.931	1.43531	0.223722	6.4156	1.4e-10	1.03e-09	0	381.329	253.055	242.817	784.025	715.008	1070.27	899.527	320.655	867.207	2.70449	0.369756
E2F5	ENSG00000133740	528.571	1.58846	0.136846	11.6076	3.77e-31	1.68e-29	0	241.998	281.537	290.513	739.354	774.971	754.914	904.015	263.829	793.314	3.00692	0.332566
ZNF205	ENSG00000122386	682.153	1.10835	0.16497	6.7185	1.84e-11	1.49e-10	0	513.328	387.798	370.73	808.64	883.994	1106.39	929.152	432.264	932.043	2.15619	0.463781
ZNF416	ENSG00000083817	648.813	1.74558	0.144521	12.0784	1.37e-33	7.27e-32	0	279.711	313.306	256.909	1021.06	909.432	1126.65	940.822	298.137	999.489	3.35244	0.29829
HNF4A	ENSG00000101076	286.02	11.489	1.09644	10.4785	1.08e-25	3.29e-24	0	0	0	0	271.674	397.933	659.779	958.777	0	572.041	#DIV/0!	0
ZNF761	ENSG00000160336	827.917	1.27616	0.143751	8.87759	6.83e-19	1.2e-17	0	461.995	486.391	466.122	1331.93	1278.29	1117.84	959.675	483.901	1171.93	2.42185	0.412908
ZNF569	ENSG00000196437	623.193	1.48663	0.208766	7.12104	1.07e-12	9.94e-12	0	372.949	288.11	262.329	773.085	754.075	1182.14	965.061	327.795	918.59	2.80233	0.356846
ZNF766	ENSG00000196214	697.729	1.14767	0.131217	8.74635	2.2e-18	3.69e-17	0	504.947	400.944	397.83	914.392	1056.61	897.617	977.629	433.895	961.563	2.21612	0.45124
FOSB	ENSG00000125740	639.857	1.98276	0.265812	7.45923	8.7e-14	9.1e-13	0	163.427	250.864	243.901	929.89	806.769	1368.01	980.322	258.466	1021.25	3.95118	0.253089
CREB5	ENSG00000146592	480.581	2.92227	0.22321	13.092	3.66e-39	2.82e-37	0	134.094	66.824	122.493	870.632	834.025	710.87	981.22	111.975	849.187	7.58371	0.131862
ZNF566	ENSG00000186017	575.235	1.55814	0.168246	9.26109	2.02e-20	3.98e-19	0	229.426	336.311	293.765	739.354	860.372	828.027	1007.25	291.718	858.752	2.94377	0.3397
ARGFX	ENSG00000186103	263.745	11.372	1.31785	8.62922	6.18e-18	9.86e-17	0	0	0	0	186.89	248.027	663.303	1011.74	0	527.491	#DIV/0!	0
ZNF74	ENSG00000185252	797.114	1.10909	0.165183	6.7143	1.89e-11	1.53e-10	0	590.851	407.517	465.038	1049.32	967.578	1273.75	1066.5	504.939	1089.29	2.15727	0.46355
ZNF267	ENSG00000185947	728.674	1.21452	0.20944	5.79888	6.68e-09	3.99e-08	0	540.566	316.592	381.57	866.986	923.06	1214.73	1069.2	438.854	1018.49	2.3208	0.430885
ZNF107	ENSG00000196247	658.427	1.64173	0.136488	12.0283	2.52e-33	1.3e-31	0	382.377	297.969	302.437	913.48	981.206	1017.42	1077.28	319.509	997.345	3.1215	0.320359
CBX2	ENSG00000173894	709.932	2.43717	0.445641	5.46889	4.53e-08	2.45e-07	0	360.377	94.2109	79.1324	1126.81	1021.18	1559.16	1087.15	221.289	1198.57	5.41632	0.184627
ZNF48	ENSG00000180035	900.572	1.23317	0.144324	8.54446	1.29e-17	2e-16	0	599.232	485.296	465.038	1248.06	1353.7	1348.63	1104.21	537.496	1263.65	2.35099	0.425352
ZNF845	ENSG00000213799	713.195	1.78918	0.167926	10.6546	1.66e-26	5.29e-25	0	354.092	272.773	330.622	1021.97	924.877	1371.53	1106.9	320.07	1106.32	3.45649	0.289311
ZNF667	ENSG00000198046	762.876	1.86653	0.189798	9.83428	8.01e-23	1.93e-21	0	231.521	374.653	388.074	1200.65	1067.52	1393.55	1127.55	328.434	1197.32	3.64554	0.274308
ZNF529	ENSG00000186020	792.076	1.2765	0.127615	10.0027	1.48e-23	3.8e-22	0	463.043	399.848	446.61	1091.25	1086.59	1123.12	1184.11	462.882	1121.27	2.42236	0.41282
ARID3B	ENSG00000179361	619.275	1.50068	0.277438	5.40907	6.34e-08	3.36e-07	0	420.091	281.537	251.489	641.806	630.516	1200.64	1187.7	323.384	915.165	2.82996	0.353362
NFIA	ENSG00000162599	680.86	1.50862	0.262205	5.75359	8.74e-09	5.15e-08	0	574.089	272.773	287.261	879.749	1029.36	924.043	1197.57	354.039	1007.68	2.84624	0.35134
MXD1	ENSG00000059728	828.057	1.21528	0.148594	8.17853	2.87e-16	3.92e-15	0	390.758	514.873	585.363	1111.31	1198.34	1094.93	1225.4	498.616	1157.5	2.32142	0.430771
NR4A1	ENSG00000123358	875.679	1.38134	0.132935	10.3911	2.72e-25	8e-24	0	397.044	511.587	511.65	1170.57	1312.82	1351.27	1227.2	485.895	1265.46	2.6044	0.383966
ZNF324	ENSG00000083812	1031.85	1.16038	0.147435	7.87044	3.53e-15	4.29e-14	0	557.328	640.853	625.471	1486	1331.9	1656.05	1228.99	637.966	1425.74	2.23482	0.447464
ZNF276	ENSG00000158805	928.298	1.14691	0.122736	9.34453	9.23e-21	1.87e-19	0	496.566	598.129	624.387	1176.04	1295.56	1392.67	1251.44	577.672	1278.93	2.21393	0.451685
ZNF473	ENSG00000142528	841.286	1.31643	0.213287	6.17211	6.74e-10	4.58e-09	0	505.995	429.426	391.326	976.385	990.291	1579.42	1255.93	482.066	1200.5	2.49033	0.401553
KLF11	ENSG00000172059	825.932	1.18613	0.3345	3.54599	0.000391136	0.00120215	0	667.326	290.301	281.841	904.364	1078.42	1339.82	1267.6	504.314	1147.55	2.27546	0.439471
ZBTB10	ENSG00000205189	778.191	1.002	0.201534	4.97186	6.63e-07	3.1e-06	0	546.852	488.582	467.206	844.194	785.873	1198	1324.15	518.328	1038.05	2.0027	0.499326
ZNF600	ENSG00000189190	908.101	2.1681	0.167986	12.9064	4.14e-38	3.01e-36	0	350.949	340.693	312.193	1270.85	1363.69	1929.13	1378.92	330.555	1485.65	4.4944	0.222499
ZNF79	ENSG00000196152	868.478	1.85436	0.235356	7.87893	3.3e-15	4.02e-14	0	273.426	473.245	426.014	1070.29	1154.73	1833.11	1384.3	376.348	1360.61	3.61529	0.276603
ZBTB39	ENSG00000166860	907.004	1.31664	0.172794	7.61974	2.54e-14	2.8e-13	0	613.898	432.713	430.35	1168.74	1190.17	1419.98	1398.67	519.62	1294.39	2.49103	0.401441
ATF5	ENSG00000169136	1502.42	1.45533	0.289596	5.0254	5.02e-07	2.38e-06	0	980.561	590.461	656.907	3014.85	2776.45	1598.8	1417.52	802.933	2201.9	2.74232	0.364654
ZNF589	ENSG00000164048	819.311	2.2566	0.193505	11.6617	2e-31	9.07e-30	0	358.282	210.331	253.657	1122.25	1355.52	1506.3	1436.37	283.512	1355.11	4.77973	0.209217
ZNF584	ENSG00000171574	984.639	1.30955	0.136241	9.61205	7.11e-22	1.58e-20	0	669.422	487.486	537.666	1389.37	1277.38	1508.95	1437.27	566.036	1403.24	2.47907	0.403378
ZNF202	ENSG00000166261	1068.53	1.12973	0.134939	8.37209	5.66e-17	8.33e-16	0	694.564	673.717	550.675	1413.98	1391.86	1606.73	1454.32	670.33	1466.72	2.18806	0.457026
PRDM10	ENSG00000170325	1078.33	1.06233	0.183921	5.77604	7.65e-09	4.54e-08	0	919.8	618.944	568.019	1359.28	1301.01	1700.98	1472.28	698.278	1458.39	2.08855	0.478802
TP73	ENSG00000078900	825.507	9.98789	0.712618	14.0158	1.25e-44	1.37e-42	0	1.04761	2.19095	1.084	819.58	1120.21	3174.69	1483.05	1.63148	1649.38	1010.97	0.000989147
HES4	ENSG00000188290	1453.94	3.12892	0.355417	8.80351	1.33e-18	2.27e-17	0	391.806	220.191	165.853	3599.22	3389.7	1952.91	1496.52	298.296	2609.59	8.74832	0.114308
MTERF3	ENSG00000156469	1178.82	1.21578	0.126447	9.61498	6.91e-22	1.54e-20	0	762.659	616.753	668.831	1771.35	1569.93	1713.31	1537.81	709.537	1648.1	2.32278	0.430518
ZBTB43	ENSG00000169155	1042.94	1.12359	0.115302	9.74477	1.94e-22	4.55e-21	0	635.898	604.702	647.151	1382.07	1447.28	1333.65	1555.77	656.194	1429.69	2.17876	0.458976
NKRF	ENSG00000186416	1006.81	1.55129	0.160641	9.65686	4.6e-22	1.04e-20	0	459.9	496.25	523.574	1253.53	1333.71	1817.26	1600.65	512.324	1501.29	2.93035	0.341256
VENTX	ENSG00000151650	1368.83	10.5001	0.610546	17.1979	2.76e-66	8.85e-64	0	5.23804	2.19095	0	3432.39	2942.71	2930.69	1637.46	1.85725	2735.81	1473.05	0.000678865
MTF2	ENSG00000143033	1115.8	1.21159	0.170083	7.12351	1.05e-12	9.78e-12	0	753.23	537.878	639.563	1320.99	1426.38	1814.61	1672.47	672.984	1558.61	2.31598	0.431783
MYRF	ENSG00000124920	916.883	4.69065	0.437454	10.7226	7.97e-27	2.58e-25	0	91.1419	26.2914	27.1001	1878.01	2150.48	1329.25	1703.89	68.3576	1765.41	25.8261	0.0387206
HHEX	ENSG00000152804	1326.78	2.179	0.416513	5.23153	1.68e-07	8.44e-07	0	978.466	351.648	326.285	2794.23	2915.45	1223.54	1761.35	479.925	2173.64	4.52913	0.220793
ZNF721	ENSG00000182903	1015.15	1.67086	0.190975	8.74913	2.15e-18	3.6e-17	0	589.803	476.532	419.51	1281.79	1260.12	1787.31	1851.12	485.21	1545.08	3.18436	0.314035
SNAI1	ENSG00000124216	1309.49	1.02956	0.186462	5.52154	3.36e-08	1.84e-07	0	842.277	812.843	858.532	1402.13	1444.55	2329.05	1855.61	861.143	1757.83	2.04128	0.489889
ZNF778	ENSG00000170100	1096.47	1.98137	0.174522	11.3531	7.15e-30	2.86e-28	0	431.615	503.919	415.174	1424.92	1514.51	2197.8	1861.89	443.163	1749.78	3.94839	0.253268
ZNF408	ENSG00000175213	1451.15	1.23262	0.102819	11.9882	4.1e-33	2.09e-31	0	794.087	925.677	887.8	2033.91	2035.09	2180.18	1894.21	866.444	2035.85	2.34966	0.425594
ZNF296	ENSG00000170684	1137.87	3.6438	0.22846	15.9494	2.88e-57	6.41e-55	0	153.998	207.045	174.525	1684.74	1833.4	3012.61	1897.8	168.595	2107.14	12.4982	0.0800113
ZBTB24	ENSG00000112365	1227	1.24786	0.205499	6.07235	1.26e-09	8.29e-09	0	941.8	592.652	668.831	1406.69	1440.01	2085.92	1975.01	727.09	1726.91	2.37509	0.421036
FOXC1	ENSG00000054598	1500.74	1.15156	0.10458	11.0114	3.37e-28	1.22e-26	0	909.324	970.591	844.44	2190.71	2130.49	1982.86	1975.01	931.722	2069.77	2.22144	0.450158
HIC2	ENSG00000169635	1151.62	1.91589	0.205464	9.3247	1.11e-20	2.24e-19	0	435.805	473.245	480.214	1363.84	1485.44	2416.25	2017.2	482.548	1820.68	3.77306	0.265037
TFAP4	ENSG00000090447	1220.75	1.97413	0.313807	6.2909	3.16e-10	2.23e-09	0	862.182	295.778	325.201	1647.36	1872.47	2209.25	2055.8	495.281	1946.22	3.92953	0.254483
BHLHE40	ENSG00000134107	1392.07	1.13014	0.166211	6.79943	1.05e-11	8.78e-11	0	994.18	798.601	699.183	1883.48	1947.88	1627.87	2185.08	873.073	1911.08	2.18891	0.456849
IRX2	ENSG00000170561	1356.27	1.72969	0.135749	12.7418	3.46e-37	2.35e-35	0	698.755	607.989	583.195	1816.93	1908.81	2335.21	2275.75	628.373	2084.18	3.31678	0.301497
TGIF2	ENSG00000118707	1435.35	1.86776	0.100501	18.5845	4.29e-77	2.31e-74	0	664.184	597.034	636.311	2189.8	2153.2	2366.92	2303.58	617.325	2253.38	3.65022	0.273956
CENPX	ENSG00000169689	1893.33	1.15211	0.205078	5.61792	1.93e-08	1.09e-07	0	1501.22	870.903	926.824	2780.55	2582.02	2771.25	2312.56	1175.07	2611.6	2.2225	0.449944
MXI1	ENSG00000119950	1383.25	1.87187	0.136285	13.735	6.27e-43	6.12e-41	0	563.613	559.788	613.547	1971	1895.18	2502.58	2322.43	593.706	2172.8	3.65972	0.273245
ZNF398	ENSG00000197024	1652.14	1.11282	0.117464	9.47372	2.7e-21	5.73e-20	0	1095.8	1028.65	1012.46	2085.87	2028.73	2566	2357.44	1044.78	2259.51	2.16268	0.46239
ZNF195	ENSG00000005801	1410.43	1.5784	0.123895	12.7398	3.55e-37	2.41e-35	0	771.04	664.953	700.267	1908.1	1999.66	2104.42	2440.93	707.58	2113.28	2.98663	0.334826
CEBPG	ENSG00000153879	1811.93	1.07193	0.181656	5.90085	3.62e-09	2.25e-08	0	1163.89	1028.65	927.908	2332.02	2238.6	2747.46	2504.67	1168.18	2455.69	2.10215	0.475704
ZNF777	ENSG00000196453	1949.78	1.00125	0.118968	8.41612	3.89e-17	5.83e-16	0	1460.37	1289.37	1100.27	2546.26	2578.39	2743.94	2533.4	1299.07	2600.5	2.00182	0.499545
NFE2L3	ENSG00000050344	2304.4	1.21788	0.310065	3.92784	8.57e-05	0.000294399	0	2277.5	1088.9	933.328	4070.55	4026.58	2253.29	2542.37	1385.61	3223.2	2.3262	0.429886
POU2F1	ENSG00000143190	1376.62	1.84797	0.186134	9.92818	3.14e-23	7.85e-22	0	618.089	530.21	615.715	1649.19	1818.86	2510.51	2640.23	598.544	2154.7	3.5999	0.277786
MTF1	ENSG00000188786	2505.5	1.02108	0.130382	7.8314	4.82e-15	5.75e-14	0	1401.7	1765.91	1840.64	3352.16	3327.92	3713.79	3033.43	1654.18	3356.83	2.02931	0.49278
MEF2C	ENSG00000081189	1413.96	1.26513	0.382678	3.30598	0.000946453	0.00271266	0	1513.79	543.356	582.111	1217.97	1359.15	2365.16	3046	830.851	1997.07	2.40365	0.416035
ZNF574	ENSG00000105732	2525.24	1.28376	0.112838	11.377	5.44e-30	2.2e-28	0	1380.75	1402.21	1491.59	3475.24	3626.83	3979.82	3238.12	1470.48	3580	2.43459	0.410747
ATF3	ENSG00000162772	2047.41	3.77806	0.255188	14.805	1.36e-49	1.98e-47	0	142.475	331.929	353.386	4150.77	4032.94	3787.78	3294.67	278.281	3816.54	13.7147	0.0729145
ZBTB2	ENSG00000181472	2496.43	1.17651	0.123455	9.52989	1.57e-21	3.39e-20	0	1691.89	1360.58	1395.11	3760.58	3499.63	3285.68	3300.06	1531.36	3461.49	2.2604	0.442399
ZNF121	ENSG00000197961	1906.92	2.00256	0.162857	12.2964	9.47e-35	5.51e-33	0	793.039	793.124	831.432	2532.58	2735.57	3416.93	3523.59	761.664	3052.17	4.00724	0.249548
ESRRA	ENSG00000173153	2610.58	1.40101	0.132511	10.5728	3.98e-26	1.24e-24	0	1214.18	1569.82	1629.26	4058.7	3794	3770.17	3525.39	1434.09	3787.06	2.64074	0.378682
AKAP8	ENSG00000105127	2519.84	1.06878	0.0859866	12.4296	1.8e-35	1.11e-33	0	1554.65	1577.48	1745.25	3296.55	3390.61	3426.62	3537.06	1626.97	3412.71	2.09759	0.476738
ZNF787	ENSG00000142409	2574.43	1.4281	0.143389	9.95955	2.29e-23	5.8e-22	0	1698.17	1246.65	1168.56	3796.14	3886.67	3696.17	3636.71	1394.93	3753.92	2.69112	0.371593
SP110	ENSG00000135899	2924.52	2.59591	0.238834	10.8691	1.62e-27	5.48e-26	0	943.895	746.019	873.708	6168.27	6719.44	3529.69	3658.25	830.119	5018.91	6.04601	0.165398
PRMT3	ENSG00000185238	2209.14	2.02404	0.113691	17.803	6.7e-71	2.54e-68	0	986.847	853.375	799.996	3566.4	3219.81	3734.93	3664.54	871.853	3546.42	4.06768	0.24584
MAX	ENSG00000125952	3084.68	1.07696	0.0873477	12.3296	6.28e-35	3.72e-33	0	1898.27	1966.38	1981.56	4423.36	4229.18	4162.16	3926.68	1984.02	4185.34	2.10952	0.474041
ZBTB44	ENSG00000196323	2463.43	1.04275	0.184322	5.65724	1.54e-08	8.79e-08	0	1633.22	1542.43	1543.62	2636.51	2623.82	4029.15	3977.85	1610.03	3316.83	2.06011	0.485411
KDM2B	ENSG00000089094	2782.11	1.28824	0.168954	7.6248	2.44e-14	2.7e-13	0	2004.07	1415.35	1356.09	3529.94	3596.85	4615.81	4048.77	1616.38	3947.84	2.4424	0.409433
FOXP4	ENSG00000137166	2866.98	1.65773	0.219998	7.5352	4.88e-14	5.23e-13	0	1973.69	1054.94	1014.63	4510.88	4628.02	4158.63	4118.79	1379.88	4354.08	3.15541	0.316916
ZNF142	ENSG00000115568	2844.01	1.25153	0.160908	7.7779	7.37e-15	8.63e-14	0	1763.12	1546.81	1620.59	3147.04	3744.94	4942.62	4187.92	1682.39	4005.63	2.38091	0.420007
TEAD4	ENSG00000197905	2316.66	2.80409	0.234	11.9833	4.35e-33	2.21e-31	0	820.277	410.803	452.03	3560.93	3594.12	4786.7	4270.51	580.246	4053.07	6.98508	0.143162
CHCHD3	ENSG00000106554	3401.16	1.10215	0.136715	8.06164	7.53e-16	9.84e-15	0	2446.17	1921.46	1884	4626.66	4311.85	5141.7	4482.37	2161.67	4640.65	2.14679	0.465813
REXO4	ENSG00000148300	3173.04	1.63562	0.117705	13.8959	6.7e-44	7.06e-42	0	1394.37	1576.39	1641.18	4495.38	4574.42	5528.4	4605.36	1545.18	4800.89	3.107	0.321854
ZNF317	ENSG00000130803	3053.86	1.77923	0.164434	10.8203	2.76e-27	9.17e-26	0	1429.99	1298.14	1224.93	3951.12	4211.01	5903.66	4853.13	1377.98	4729.73	3.43236	0.291345
ADNP2	ENSG00000101544	3375.62	1.0566	0.165126	6.39876	1.57e-10	1.14e-09	0	1882.55	2280.78	2522.48	3754.2	4068.37	5405.96	5008.44	2192	4559.24	2.07995	0.480781
ZNF282	ENSG00000170265	3879.08	1.10914	0.101745	10.9012	1.14e-27	3.9e-26	0	2241.88	2546.98	2462.86	4925.68	5353.02	5782.1	5142.2	2457.41	5300.75	2.15704	0.463597
SNAPC4	ENSG00000165684	3484.5	1.67722	0.107686	15.5751	1.08e-54	2.03e-52	0	1627.98	1590.63	1770.18	4671.33	5397.54	5815.57	5351.38	1660.05	5308.95	3.19806	0.312689
GTF3A	ENSG00000122034	4166.51	1.0513	0.176998	5.93962	2.86e-09	1.8e-08	0	3531.49	2228.2	2278.58	5771.7	5069.56	6266.58	5375.61	2712.16	5620.86	2.07246	0.482517
CEBPZ	ENSG00000115816	3577.73	1.6297	0.112318	14.5097	1.05e-47	1.39e-45	0	1719.13	1797.67	1752.84	5118.95	4875.14	6241.92	5395.36	1747.62	5407.84	3.09441	0.323163
ETV4	ENSG00000175832	3563.27	1.64954	0.32494	5.07644	3.85e-07	1.85e-06	0	2875.68	1014.41	956.092	5215.59	4995.06	5864.9	5540.8	1722.45	5404.09	3.13744	0.318731
KLF16	ENSG00000129911	4798.53	1.18143	0.117671	10.0402	1.01e-23	2.64e-22	0	3189.97	2808.8	2681.83	6160.98	6486.86	7602.88	6390.95	2936.64	6660.42	2.26804	0.44091
NFATC2	ENSG00000101096	4359	5.24498	0.309528	16.9451	2.09e-64	5.87e-62	0	301.711	124.884	139.837	8861.31	9801.16	8529.56	6784.15	223.959	8494.04	37.9268	0.0263666
IRF7	ENSG00000185507	5426.51	3.58953	0.302224	11.877	1.56e-32	7.61e-31	0	1311.61	653.999	614.631	12609.1	13100	7555.31	6818.27	832.345	10020.7	12.0391	0.0830627
THAP4	ENSG00000176946	5066.6	1.05557	0.0953236	11.0736	1.69e-28	6.21e-27	0	3472.82	3342.29	3255.27	6387.07	6554.09	7372.97	7052.58	3291.53	6841.68	2.07857	0.4811
SP100	ENSG00000067066	7125.85	1.44382	0.278485	5.18456	2.17e-07	1.07e-06	0	4963.57	3188.93	3562.04	13638.4	14012.2	6270.1	7763.58	3830.64	10421.1	2.72045	0.367586
ATF6	ENSG00000118217	6269.98	1.09342	0.084814	12.8919	5e-38	3.6e-36	0	3991.39	3879.08	3999.98	9184.03	8033.17	8593.87	8342.62	4001.54	8538.42	2.13378	0.468651
ZNF598	ENSG00000167962	6356.07	1.41819	0.147243	9.63164	5.88e-22	1.32e-20	0	4106.62	3190.02	3076.41	8250.49	8578.28	10865.7	9308.57	3461.39	9250.75	2.67255	0.374174
KLF3	ENSG00000109787	5998.48	2.52373	0.174854	14.4334	3.19e-47	4.04e-45	0	2210.45	1406.59	1480.75	11055.7	9767.54	10553.8	9502.48	1777.09	10219.9	5.7509	0.173886
PLSCR1	ENSG00000188313	6560.95	2.88047	0.262871	10.9577	6.1e-28	2.15e-26	0	2342.45	1311.28	1249.86	14242.8	14112.1	8222.13	9635.35	1568.8	11553.1	7.3643	0.13579
AHCTF1	ENSG00000153207	7167.15	1.38019	0.121092	11.3978	4.29e-30	1.75e-28	0	3929.58	4081.74	4117.05	9404.65	9303.28	12095.4	10620.2	3978.44	10355.9	2.603	0.384172
GATAD2A	ENSG00000167491	9374.58	1.29529	0.149158	8.68402	3.82e-18	6.24e-17	0	6829.36	4937.31	4764.2	14124.3	12491.3	14253.5	12416.5	5427.74	13321.4	2.45432	0.407445
PA2G4	ENSG00000170515	11746.8	1.40306	0.144944	9.68006	3.67e-22	8.36e-21	0	7460.02	5463.14	5606.47	17112.7	15613	18091.5	17372.9	6446.05	17047.5	2.64465	0.378122
STAT1	ENSG00000115415	24876	1.32891	0.257342	5.16398	2.42e-07	1.19e-06	0	17561.1	14064.8	13764.7	45372.3	46702.7	22716.1	27554.1	14165.7	35586.3	2.51214	0.398068
YBX3	ENSG00000060138	21560.5	1.26542	0.12246	10.3334	4.98e-25	1.42e-23	0	11644.2	13282.6	12459.6	28496.6	26607.9	34729.6	31978.1	12667.9	30453	2.40396	0.415981
YBX1	ENSG00000065978	72700.6	1.00529	0.141594	7.09979	1.25e-12	1.15e-11	0	53922.5	44264.9	46150.4	89019.6	82831.9	115428	100931	48348.7	97052.6	2.00735	0.49817
SOX2	ENSG00000181449	39922.8	13.1662	0.906854	14.5185	9.25e-48	1.23e-45	1.10168	1.04761	8.7638	23.8481	70622.4	61420.8	113465	73839.3	8.6903	79836.9	9186.9	0.000108851
MYC	ENSG00000136997	43456.8	4.10574	0.202754	20.2498	3.57e-91	3.01e-88	4121.4	6155.75	4390.66	4416.24	71112.9	66728.4	108458	82270.8	4771.01	82142.6	17.217	0.0580821
KLF4	ENSG00000136826	87558.6	7.49847	0.233108	32.1674	5.05e-227	4.54e-223	1263.63	812.944	865.425	910.564	157805	136640	252251	149919	963.141	174154	180.819	0.0055304
POU5F1	ENSG00000204531	167304	12.4926	0.354354	35.2544	2.94e-272	7.92e-268	37.4572	53.428	32.8643	108.4	299387	242025	482033	314755	58.0375	334550	5764.38	0.000173479
