# Supplementary material for: Human transcription factors responsive to initial reprogramming predominantly undergo legitimate reprogramming during fibroblast conversion to iPSCs
Source: Sci Rep. 2020 Nov 12;10:19710. doi: 10.1038/s41598-020-76705-y (PMC7661723; doi:10.1038/s41598-020-76705-y)
Supplement: Supplementary file 17 — Supplementary Table S16. [file 41598_2020_76705_MOESM17_ESM.xlsx]

## Sheet: Sheet1
genesymbol	Gene	baseMean	log2FoldChange	lfcSE	stat	pvalue	padj	CRL48HS_1	CRL48HS_2	CRL72HS_1	CRL72HS_2	CRLOSKM48HS_1	CRLOSKM48HS_2	CRLOSKM72HS_1	CRLOSKM72HS_2	CRL_mean	OSKM_mean	OSKM/Fibro	fibro/OSKM
L3MBTL1	ENSG00000185513	66.8188	-1.13136	0.322779	-3.50506	0.000456511	0.00138043	98.0498	112.094	66.824	89.9724	30.9963	54.5114	25.5455	56.5571	91.7351	41.9026	0.456778	2.18925
ZFP92	ENSG00000189420	64.5438	-1.1553	0.265555	-4.3505	1.36e-05	5.29e-05	96.9481	77.523	88.7335	93.2244	23.7031	48.1518	42.2822	45.7843	89.1073	39.9803	0.448677	2.22878
NFE2	ENSG00000123405	57.5219	-2.85302	0.352882	-8.0849	6.22e-16	8.2e-15	109.067	114.189	86.5425	94.3084	22.7914	13.6279	5.28528	14.3637	101.027	14.0171	0.138746	7.20741
ZNF575	ENSG00000176472	89.081	-1.46552	0.302182	-4.8498	1.24e-06	5.59e-06	174.066	127.808	113.929	107.316	54.6994	68.1393	33.4734	33.2161	130.78	47.3821	0.362303	2.76012
ZNF630	ENSG00000221994	67.6215	-1.39585	0.286622	-4.86999	1.12e-06	5.07e-06	88.1346	82.7611	111.738	109.485	37.3779	22.7131	52.8528	35.9092	98.0297	37.2133	0.379612	2.63427
HOXD8	ENSG00000175879	97.4236	-1.33928	0.289991	-4.61835	3.87e-06	1.63e-05	156.439	184.379	97.4973	120.325	43.7595	40.8836	65.1851	70.9208	139.66	55.1872	0.395154	2.53066
EBF4	ENSG00000088881	87.1284	-2.75742	0.589703	-4.67595	2.93e-06	1.25e-05	164.151	175.998	134.743	132.249	37.3779	42.7006	3.52352	6.28412	151.785	22.4715	0.148048	6.75455
ZNF836	ENSG00000196267	95.4054	-1.10464	0.223972	-4.93205	8.14e-07	3.76e-06	142.117	117.332	128.171	133.333	58.346	81.7672	55.4954	46.682	130.238	60.5727	0.465092	2.15011
ZNF404	ENSG00000176222	120.945	-1.00927	0.171762	-5.87595	4.2e-09	2.59e-08	174.066	151.903	174.181	146.341	85.6957	74.499	84.5645	76.3072	161.623	80.2666	0.49663	2.01357
SP6	ENSG00000189120	71.9643	-1.28866	0.28772	-4.47885	7.5e-06	3.04e-05	101.355	75.4278	84.3516	147.425	37.3779	46.3347	49.3293	34.1138	102.14	41.7889	0.409135	2.44418
ZBED6	ENSG00000257315	83.7134	-1.64764	0.285873	-5.76356	8.24e-09	4.87e-08	127.795	109.999	98.5928	171.273	30.9963	48.1518	30.8308	52.0684	126.915	40.5118	0.319205	3.13279
AHRR	ENSG00000063438	100.834	-1.74538	0.257875	-6.76833	1.3e-11	1.08e-10	174.066	112.094	130.362	204.877	45.5828	50.8773	50.2102	38.6024	155.35	46.3182	0.298155	3.35397
TCF21	ENSG00000118526	93.13	-3.63918	0.930002	-3.91309	9.11e-05	0.000311787	127.795	122.57	232.241	207.045	19.1448	28.1642	0	8.07958	172.413	13.8472	0.080314	12.4511
DPF3	ENSG00000205683	258.802	-1.31748	0.378149	-3.48403	0.00049392	0.00148374	374.572	595.042	254.15	253.657	202.388	205.326	75.7557	109.523	369.355	148.248	0.40137	2.49146
ZNF775	ENSG00000196456	207.115	-1.75499	0.211333	-8.3044	1e-16	1.43e-15	317.285	417.996	288.11	254.741	81.1375	112.657	90.7306	94.2618	319.533	94.6967	0.29636	3.37428
ZNF792	ENSG00000180884	235.762	-1.05475	0.220193	-4.79013	1.67e-06	7.39e-06	285.336	451.519	271.678	264.497	151.335	178.071	141.822	141.842	318.258	153.267	0.481582	2.07649
GTF2IRD2B	ENSG00000174428	213.137	-1.84616	0.174618	-10.5726	3.99e-26	1.24e-24	395.504	293.33	328.643	316.529	97.5473	102.663	77.5174	93.364	333.502	92.773	0.278179	3.59481
ZNF135	ENSG00000176293	250.369	-1.44637	0.158442	-9.12875	6.93e-20	1.31e-18	414.233	367.711	337.406	345.798	149.512	147.181	113.634	127.478	366.287	134.451	0.367065	2.72431
ALX3	ENSG00000156150	204.734	-2.69039	0.188849	-14.2462	4.73e-46	5.55e-44	341.522	382.377	345.075	349.05	50.1411	68.1393	40.5205	61.0457	354.506	54.9617	0.155037	6.45006
MXD3	ENSG00000213347	485.838	-1.8243	0.333358	-5.47252	4.44e-08	2.4e-07	896.77	1243.51	463.386	427.098	244.324	239.85	182.342	189.421	757.691	213.984	0.282416	3.54087
CARF	ENSG00000138380	236.02	-2.29373	0.209254	-10.9614	5.86e-28	2.07e-26	383.386	293.33	459.004	432.518	90.254	90.8524	64.3042	74.5117	392.06	79.9806	0.204001	4.90193
HOXD10	ENSG00000128710	261.251	-2.15487	0.189075	-11.3969	4.33e-30	1.77e-28	471.52	313.235	478.723	443.358	96.6356	99.9376	100.42	86.1822	426.709	95.7939	0.224495	4.45445
PRDM5	ENSG00000138738	284.687	-1.05777	0.155693	-6.79393	1.09e-11	9.1e-11	354.742	389.71	347.266	446.61	213.328	184.43	173.533	167.876	384.582	184.792	0.4805	2.08116
ZNF117	ENSG00000152926	347.994	-1.57316	0.194215	-8.10008	5.49e-16	7.28e-15	511.181	627.517	471.054	473.71	223.356	182.613	137.417	157.103	520.866	175.122	0.336214	2.9743
GLI4	ENSG00000250571	392.779	-1.15782	0.205953	-5.62175	1.89e-08	1.07e-07	542.028	499.709	566.361	561.515	292.642	297.087	163.844	219.046	542.403	243.155	0.448292	2.23069
ZNF25	ENSG00000175395	400.389	-1.88696	0.268764	-7.02089	2.2e-12	1.99e-11	534.316	755.326	633.185	598.371	214.239	218.046	90.7306	158.898	630.299	170.479	0.270472	3.69724
ZNF449	ENSG00000173275	484.398	-1.17521	0.16258	-7.22848	4.88e-13	4.71e-12	779.991	677.803	624.421	603.791	242.501	278.917	336.496	331.263	671.501	297.294	0.44273	2.25871
SIX5	ENSG00000177045	450.442	-1.18209	0.213081	-5.5476	2.9e-08	1.6e-07	672.026	505.995	684.672	638.479	257.999	385.214	213.173	245.978	625.293	275.591	0.440739	2.26892
RFX8	ENSG00000196460	643.536	-2.78507	0.471165	-5.91102	3.4e-09	2.12e-08	861.516	2254.45	723.014	656.907	237.942	248.027	75.7557	90.6709	1123.97	163.099	0.145109	6.89135
TCF7L1	ENSG00000152284	534.531	-1.57745	0.3333	-4.73282	2.21e-06	9.67e-06	755.754	1013.04	716.441	717.611	371.956	390.665	132.132	178.649	800.711	268.35	0.33514	2.98383
ZNF471	ENSG00000196263	428.549	-1.48586	0.195049	-7.61785	2.58e-14	2.84e-13	588.299	470.376	730.682	737.123	185.066	258.929	230.791	227.126	631.62	225.478	0.356984	2.80125
SALL2	ENSG00000165821	461.726	-2.00586	0.367671	-5.4556	4.88e-08	2.63e-07	582.79	844.372	783.265	746.879	230.649	300.721	70.4704	134.66	739.327	184.125	0.249044	4.01535
SETBP1	ENSG00000152217	641.404	-1.00171	0.173901	-5.76025	8.4e-09	4.96e-08	1009.14	955.419	685.768	771.812	428.479	379.763	399.92	500.934	855.535	427.274	0.499423	2.00231
ZNF608	ENSG00000168916	534.921	-1.0607	0.210989	-5.02727	4.98e-07	2.36e-06	880.245	587.708	651.808	772.896	338.225	336.154	258.979	453.354	723.164	346.678	0.47939	2.08598
ZNF362	ENSG00000160094	666.744	-1.63634	0.274746	-5.95583	2.59e-09	1.64e-08	1154.56	1278.08	799.697	803.248	402.041	407.019	185.866	303.433	1008.9	324.59	0.321727	3.10823
ZNF248	ENSG00000198105	509.729	-1.19118	0.194226	-6.13296	8.63e-10	5.8e-09	620.247	516.471	884.049	815.172	309.052	335.245	296.857	300.74	708.985	310.473	0.437913	2.28356
FOXO4	ENSG00000184481	468.885	-1.161	0.226674	-5.1219	3.02e-07	1.47e-06	578.383	428.472	753.687	831.432	300.847	337.062	254.574	266.626	647.994	289.777	0.447192	2.23618
JAZF1	ENSG00000153814	619.379	-1.37047	0.190628	-7.18924	6.52e-13	6.2e-12	956.261	1024.56	700.009	892.136	348.253	329.794	271.311	432.706	893.242	345.516	0.386812	2.58524
ZNF536	ENSG00000198597	625.704	-1.46976	0.188945	-7.77881	7.32e-15	8.57e-14	896.77	1043.42	838.039	899.724	291.73	266.198	448.368	321.388	919.488	331.921	0.360985	2.7702
MAF	ENSG00000178573	463.912	-3.22072	0.222397	-14.4818	1.58e-47	2.07e-45	670.925	915.61	858.853	906.228	87.5191	129.01	72.2322	70.9208	837.904	89.9206	0.107316	9.31826
ZNF514	ENSG00000144026	592.308	-1.14079	0.151586	-7.52566	5.25e-14	5.6e-13	785.5	731.231	834.752	908.396	428.479	395.208	304.784	350.115	814.97	369.647	0.453571	2.20473
IKZF2	ENSG00000030419	677.281	-1.74651	0.29409	-5.9387	2.87e-09	1.81e-08	968.379	1273.89	941.013	990.781	383.808	410.653	142.703	307.024	1043.52	311.047	0.298076	3.35485
KCNIP3	ENSG00000115041	784.555	-1.64039	0.232796	-7.04649	1.83e-12	1.67e-11	1020.16	1568.27	1121.77	1041.73	465.857	466.073	324.164	268.422	1187.98	381.129	0.320821	3.11701
KLF2	ENSG00000127528	895.315	-1.44193	0.242715	-5.94085	2.84e-09	1.79e-08	1351.76	1464.56	1295.95	1123.03	593.489	649.595	325.045	359.092	1308.82	481.805	0.368121	2.7165
HOXA13	ENSG00000106031	730.811	-2.3568	0.285063	-8.26762	1.37e-16	1.93e-15	1244.9	1296.94	1185.3	1164.22	315.433	340.696	138.298	160.694	1222.84	238.78	0.195267	5.1212
GLIS1	ENSG00000174332	726.108	-1.56828	0.155245	-10.102	5.41e-24	1.44e-22	1075.24	950.181	1118.48	1199.99	408.422	422.464	313.593	320.49	1085.97	366.242	0.337248	2.96518
ZSCAN18	ENSG00000121413	763.297	-1.13485	0.155427	-7.30146	2.85e-13	2.81e-12	962.871	960.657	1033.03	1239.02	517.821	544.206	400.8	447.968	1048.89	477.699	0.455431	2.19572
MYBL1	ENSG00000185697	1190.4	-1.59246	0.220764	-7.21341	5.46e-13	5.24e-12	2375.23	2120.36	1364.96	1291.05	660.04	568.736	563.763	579.037	1787.9	592.894	0.331615	3.01555
RUNX2	ENSG00000124813	933.808	-1.90613	0.292993	-6.50574	7.73e-11	5.87e-10	1491.68	1745.32	1323.33	1336.58	543.348	515.133	199.079	316.001	1474.23	393.39	0.266845	3.74749
ZBTB22	ENSG00000236104	809.652	-1.43331	0.208146	-6.88608	5.74e-12	4.93e-11	928.719	1184.85	1208.31	1404.87	539.701	507.865	329.449	373.456	1181.69	437.618	0.370333	2.70027
MSANTD3	ENSG00000066697	1355.54	-1.26782	0.192778	-6.57659	4.81e-11	3.74e-10	2261.75	2373.88	1557.77	1468.83	749.382	768.611	766.366	897.731	1915.56	795.522	0.415296	2.40792
TEAD2	ENSG00000074219	1312.37	-1.26393	0.254285	-4.97053	6.68e-07	3.12e-06	2141.67	2152.84	1564.34	1553.38	954.505	1003.92	475.675	652.651	1853.06	771.687	0.41644	2.4013
ATOH8	ENSG00000168874	729.001	-1.97824	0.375899	-5.26268	1.42e-07	7.19e-07	1008.04	494.471	1540.24	1608.66	388.366	379.763	166.486	245.978	1162.85	295.148	0.253814	3.93989
BNC2	ENSG00000173068	1088.2	-2.65685	0.258236	-10.2885	7.94e-25	2.25e-23	1924.64	2400.07	1562.15	1627.09	376.514	347.056	167.367	300.74	1878.49	297.919	0.158595	6.30535
JDP2	ENSG00000140044	1172.16	-2.47414	0.283147	-8.73801	2.37e-18	3.96e-17	2292.6	2139.22	1825.06	1689.96	476.797	475.158	188.508	289.967	1986.71	357.608	0.18	5.55556
NPAS2	ENSG00000170485	1715.97	-1.07161	0.257334	-4.16429	3.12e-05	0.000114456	2774.04	3252.82	1570.91	1704.06	1278.14	1239.23	894.093	1014.44	2325.46	1106.47	0.47581	2.10168
NFIL3	ENSG00000165030	1020.97	-1.26965	0.280679	-4.52347	6.08e-06	2.5e-05	1208.55	842.277	1854.64	1867.74	732.06	682.301	429.869	550.309	1443.3	598.635	0.414768	2.41099
ZNF521	ENSG00000198795	1376.55	-1.93261	0.167561	-11.5338	8.91e-31	3.88e-29	2431.41	2461.88	1956.52	1876.41	625.397	651.412	454.534	554.798	2181.56	571.535	0.261985	3.81701
PRDM8	ENSG00000152784	1804.75	-1.55923	0.315652	-4.93972	7.82e-07	3.62e-06	2669.38	4160.05	1997.05	1953.38	1186.98	1215.6	628.067	627.514	2694.96	914.541	0.339352	2.94679
KLF7	ENSG00000118263	1374.19	-1.40623	0.192086	-7.32083	2.46e-13	2.46e-12	2414.89	1497.03	2026.63	2043.35	788.583	874.909	578.738	769.356	1995.47	752.896	0.377302	2.6504
MEIS1	ENSG00000143995	1682.44	-1.30539	0.148131	-8.81241	1.22e-18	2.11e-17	2475.48	2666.16	2209.57	2230.88	1087.61	1079.33	782.221	928.254	2395.53	969.352	0.404651	2.47126
VDR	ENSG00000111424	1371.06	-1.52627	0.255877	-5.96487	2.45e-09	1.55e-08	2257.35	1063.32	2351.99	2469.36	665.51	617.796	798.077	745.117	2035.5	706.625	0.34715	2.8806
TBX5	ENSG00000089225	2001.78	-1.04717	0.187746	-5.57758	2.44e-08	1.36e-07	2395.06	3407.87	2497.68	2491.04	1511.53	1509.97	1179.5	1021.62	2697.91	1305.65	0.483949	2.06633
SIM1	ENSG00000112246	1505.36	-1.49504	0.251723	-5.93924	2.86e-09	1.8e-08	1967.61	1933.88	2494.4	2493.21	961.798	981.206	436.036	774.742	2222.27	788.445	0.354792	2.81855
FOXD1	ENSG00000251493	2522.58	-1.48355	0.214039	-6.93121	4.17e-12	3.65e-11	4045.38	4580.14	3695.04	2544.16	1312.79	1564.48	1009.49	1429.19	3716.18	1328.99	0.357621	2.79625
JRK	ENSG00000234616	1677.45	-1.46195	0.153858	-9.50196	2.06e-21	4.4e-20	2728.87	2080.55	2396.9	2639.55	732.06	854.921	980.419	1006.36	2461.47	893.439	0.36297	2.75505
AR	ENSG00000169083	2221.88	-1.41009	0.185577	-7.59839	3e-14	3.28e-13	3550.72	3878.25	2678.44	2807.57	1234.38	1391.86	926.686	1307.1	3228.74	1215.01	0.376309	2.65739
ETS1	ENSG00000134954	2759.2	-1.21131	0.249863	-4.84788	1.25e-06	5.64e-06	4565.37	5125.95	2873.43	2850.93	1845.19	1838.85	1143.38	1830.47	3853.92	1664.48	0.431891	2.3154
ARNT2	ENSG00000172379	1242.79	-2.95772	0.323983	-9.12924	6.9e-20	1.3e-18	1508.2	1568.27	2870.15	2861.77	390.189	364.318	205.245	174.16	2202.1	283.478	0.128731	7.76814
SGSM2	ENSG00000141258	1998.04	-1.47773	0.216594	-6.82256	8.94e-12	7.54e-11	2754.21	3315.68	2815.37	2875.87	1202.48	1361.88	666.826	991.993	2940.28	1055.79	0.359079	2.7849
ZBTB47	ENSG00000114853	1973.37	-1.50444	0.221206	-6.80108	1.04e-11	8.69e-11	3013.1	2548.83	3114.44	2996.19	1271.76	1328.26	757.557	756.787	2918.14	1028.59	0.352482	2.83702
TFAP2A	ENSG00000137203	2140.71	-1.20626	0.17254	-6.99122	2.73e-12	2.43e-11	2705.73	3166.92	3003.79	3070.99	1461.39	1536.31	940.78	1239.77	2986.86	1294.56	0.433419	2.30724
PHF19	ENSG00000119403	2490	-1.28033	0.165097	-7.75502	8.83e-15	1.02e-13	3366.74	4287.86	3257.94	3197.81	1631.87	1639.89	1173.33	1364.55	3527.59	1452.41	0.411728	2.42879
OSR2	ENSG00000164920	2126.51	-1.26817	0.192037	-6.60382	4.01e-11	3.14e-10	3148.61	2323.6	3346.68	3202.15	1460.47	1468.17	968.968	1093.44	3005.26	1247.76	0.415193	2.40852
PPARA	ENSG00000186951	1976.97	-2.41663	0.22598	-10.694	1.09e-26	3.48e-25	3249.96	3341.87	3452.94	3275.86	744.824	802.227	371.731	576.343	3330.16	623.781	0.187313	5.33866
HIVEP2	ENSG00000010818	2567.09	-1.22149	0.161213	-7.57686	3.54e-14	3.85e-13	4061.9	3239.2	3409.12	3662.85	1400.3	1399.13	1387.39	1976.8	3593.27	1540.91	0.428831	2.33192
PBX2	ENSG00000204304	2734.86	-1.2843	0.211553	-6.07085	1.27e-09	8.36e-09	3793.09	4116.05	3752	3849.3	1866.16	1986.03	992.752	1523.45	3877.61	1592.1	0.410587	2.43553
PURA	ENSG00000185129	2276.14	-1.31289	0.168477	-7.79273	6.56e-15	7.7e-14	3143.1	2549.88	3437.6	3852.55	1457.74	1434.56	1102.86	1230.79	3245.78	1306.49	0.402518	2.48436
TEAD3	ENSG00000007866	3221.47	-1.20749	0.219814	-5.49324	3.95e-08	2.14e-07	4450.8	5641.37	3961.24	3930.6	2367.57	2415.77	1421.74	1582.7	4496	1946.94	0.433039	2.30926
SLC2A4RG	ENSG00000125520	3830.97	-1.66587	0.262622	-6.34322	2.25e-10	1.62e-09	6819.42	7536.49	4460.78	4486.7	2312.87	2304.02	1397.96	1329.54	5825.85	1836.1	0.315164	3.17295
MBNL2	ENSG00000139793	2976.9	-1.15299	0.230523	-5.00164	5.68e-07	2.67e-06	3968.26	2563.5	4890.2	5005.93	1650.1	1663.51	1746.79	2326.92	4106.97	1846.83	0.449681	2.2238
PHF1	ENSG00000112511	3200.93	-1.34143	0.229045	-5.85663	4.72e-09	2.88e-08	3895.55	4021.77	5244.04	5199.97	2178.86	2334.91	1238.52	1493.82	4590.33	1811.53	0.39464	2.53396
SNAI2	ENSG00000019549	3122.25	-2.53554	0.139869	-18.128	1.92e-73	8.21e-71	5675.87	4744.62	5560.63	5322.46	942.653	866.732	775.174	1089.85	5325.9	918.601	0.172478	5.79783
ZNF217	ENSG00000171940	3655.33	-1.02108	0.200432	-5.09437	3.5e-07	1.69e-06	5228.59	3726.34	5247.33	5387.5	2696.68	2918.18	1733.57	2304.48	4897.44	2413.23	0.492753	2.02942
ZEB1	ENSG00000148516	5285.87	-1.21368	0.231906	-5.23348	1.66e-07	8.35e-07	7147.72	11008.3	5719.48	5671.51	3503.5	3560.51	2740.42	2935.58	7386.74	3185	0.431178	2.31923
ZHX3	ENSG00000174306	4375.42	-1.0365	0.0820095	-12.6388	1.29e-36	8.53e-35	6095.61	5801.65	5750.15	5883.98	3000.26	2969.96	2697.25	2804.51	5882.85	2868	0.487519	2.0512
PPARD	ENSG00000112033	4553.18	-1.1574	0.190953	-6.06116	1.35e-09	8.85e-09	6401.88	6739.26	6122.61	5886.15	3433.3	3432.4	2102.66	2307.17	6287.48	2818.88	0.448333	2.23048
SMAD3	ENSG00000166949	4449.46	-1.10446	0.190745	-5.79024	7.03e-09	4.19e-08	5432.4	6504.6	6437.01	5921.92	3022.14	3525.98	1925.6	2826.06	6073.98	2824.95	0.46509	2.15012
ATF6B	ENSG00000213676	3879.49	-1.28776	0.207667	-6.20106	5.61e-10	3.86e-09	4840.79	5592.13	5577.06	6007.56	2626.48	2920.9	1575.89	1895.11	5504.39	2254.6	0.4096	2.4414
GLIS3	ENSG00000107249	3559.9	-3.05252	0.259037	-11.7841	4.71e-32	2.23e-30	7507.97	5440.23	6237.64	6229.78	993.706	1003.92	451.011	614.946	6353.9	765.895	0.120539	8.29605
JUN	ENSG00000177606	6404.32	-1.00498	0.261647	-3.84096	0.000122555	0.000410179	9276.17	12328.3	6135.76	6455.25	5255.7	4956.91	3230.19	3596.31	8548.86	4259.78	0.498286	2.00688
FOXF1	ENSG00000103241	3984.99	-1.61084	0.251628	-6.40166	1.54e-10	1.12e-09	5603.16	5249.57	6696.64	6467.17	2577.25	2575.67	1301.94	1408.54	6004.13	1965.85	0.327416	3.05422
ELK3	ENSG00000111145	5658.52	-2.0952	0.242139	-8.65289	5.02e-18	8.13e-17	9895.31	11779.3	7577.4	7430.85	2589.11	2618.37	1377.7	2000.15	9170.72	2146.33	0.234041	4.27275
TCF4	ENSG00000196628	6430.07	-1.07467	0.18155	-5.91941	3.23e-09	2.02e-08	7936.52	11574	7696.81	7672.59	4523.64	4491.74	3385.22	4160.09	8719.97	4140.17	0.474792	2.10619
ETV1	ENSG00000006468	4929.73	-2.2405	0.228995	-9.78405	1.32e-22	3.12e-21	8118.3	8379.82	8034.22	8017.3	2066.73	2065.07	967.206	1789.18	8137.41	1722.05	0.211621	4.72543
NCOA3	ENSG00000124151	5152.39	-1.38636	0.138403	-10.0168	1.29e-23	3.31e-22	7298.65	5956.7	8362.86	8196.16	2867.16	3035.38	2672.59	2829.65	7453.59	2851.19	0.382526	2.6142
RARG	ENSG00000172819	5815.51	-1.20433	0.211191	-5.70256	1.18e-08	6.82e-08	8308.89	6672.22	8976.32	8486.67	4317.61	4358.19	2544.86	2859.27	8111.03	3519.98	0.433975	2.30428
POU2F2	ENSG00000028277	5919.11	-1.9266	0.167359	-11.5118	1.15e-30	4.96e-29	8778.21	10442.6	9230.47	9039.52	2779.64	2985.41	2166.08	1931.02	9372.69	2465.54	0.263056	3.80148
NFATC4	ENSG00000100968	5757.61	-1.90669	0.340529	-5.59921	2.15e-08	1.21e-07	8878.46	9178.1	8952.22	9353.88	3288.35	3722.22	1040.32	1647.34	9090.67	2424.56	0.266708	3.74941
PBX1	ENSG00000185630	5428.25	-1.80172	0.221474	-8.13514	4.11e-16	5.53e-15	8687.87	5692.7	9631.42	9734.36	2824.31	2761	1748.55	2345.77	8436.59	2419.91	0.286835	3.48633
ZBTB38	ENSG00000177311	7244.04	-1.80551	0.217233	-8.3114	9.46e-17	1.36e-15	12429.2	12537.8	9818.74	10275.3	3863.6	3988.42	2094.73	2944.56	11265.2	3222.83	0.286086	3.49545
KLF6	ENSG00000067082	8217.31	-1.76234	0.253124	-6.96236	3.35e-12	2.96e-11	14447.5	15256.3	10627.2	10441.1	4751.56	4746.13	2362.52	3106.15	12693	3741.59	0.294775	3.39242
MXD4	ENSG00000123933	6523.39	-1.26986	0.179382	-7.07909	1.45e-12	1.33e-11	7979.49	7277.73	10930.7	10701.3	4217.32	4126.52	3175.57	3778.55	9222.29	3824.49	0.414701	2.41138
TFE3	ENSG00000068323	8001.43	-1.0282	0.119934	-8.57305	1.01e-17	1.58e-16	10395.5	10742.2	11090.6	10723	5778.08	5805.47	4445.8	5030.89	10737.8	5265.06	0.490329	2.03945
NR2F2	ENSG00000185551	9308.99	-1.76115	0.195696	-8.99941	2.27e-19	4.12e-18	15321.1	18854.9	11858.5	11472	4536.4	4902.4	3613.37	3913.21	14376.6	4241.34	0.295017	3.38964
TBX2	ENSG00000121068	7398.21	-1.95492	0.235928	-8.2861	1.17e-16	1.66e-15	10989.3	12702.3	11800.5	11557.7	3595.57	4171.03	1916.79	2452.6	11762.4	3034	0.25794	3.87687
ZBTB4	ENSG00000174282	8740.95	-1.20007	0.144214	-8.32148	8.69e-17	1.25e-15	11113.8	11088.9	13201.6	13317	5696.03	6147.98	4559.43	4802.86	12180.3	5301.58	0.435258	2.29749
ARID5B	ENSG00000150347	8097.69	-1.65104	0.171801	-9.6102	7.24e-22	1.61e-20	10587.2	11482.8	13088.7	13977.2	4270.2	4367.27	2884	4124.18	12284	3911.41	0.318416	3.14055
CREB3L1	ENSG00000157613	9913.92	-1.87001	0.274342	-6.81634	9.34e-12	7.85e-11	18196.5	13595.9	15949	14533.3	5801.78	5660.1	2584.5	2990.34	15568.7	4259.18	0.273574	3.65532
ARHGAP35	ENSG00000160007	9333.34	-1.44165	0.091658	-15.7286	9.63e-56	1.94e-53	13338.1	12446.6	14114.1	14676.3	5052.4	5157.69	4826.34	5055.12	13643.8	5022.89	0.368145	2.71632
DRAP1	ENSG00000175550	10661	-1.17931	0.26493	-4.45139	8.53e-06	3.42e-05	13947.3	12121.9	16316	16778.2	9297.99	7965.03	4549.75	4311.8	14790.9	6531.14	0.441566	2.26467
TBX3	ENSG00000135111	13221.2	-1.50332	0.146289	-10.2764	9e-25	2.53e-23	20662.1	22269	17781.8	17476.3	7601.4	7777.87	6078.07	6123.42	19547.3	6895.19	0.352744	2.83492
HMGA2	ENSG00000149948	14899	-2.20788	0.198966	-11.0967	1.3e-28	4.84e-27	27831.8	29605.4	20391.2	20154.9	5800.87	5972.64	3881.16	5554.26	24495.8	5302.23	0.216455	4.61991
CREB3L2	ENSG00000182158	12320.9	-1.88166	0.110513	-17.0266	5.22e-65	1.5e-62	19749.9	16748.1	20691.3	20339.2	5535.58	5335.76	4835.15	5332.52	19382.1	5259.75	0.271371	3.68499
TEAD1	ENSG00000187079	14525.2	-1.36158	0.104633	-13.0129	1.03e-38	7.75e-37	19047	20566.6	21402.3	22632.9	7925.95	8640.06	7423.18	8563.46	20912.2	8138.16	0.389158	2.56965
PRRX1	ENSG00000116132	16028.2	-3.13143	0.279889	-11.1881	4.66e-29	1.79e-27	30917.6	28283.3	27796.6	28094.2	4467.12	4400.89	1738.86	2527.11	28772.9	3283.49	0.114118	8.7629
EPAS1	ENSG00000116016	13450.3	-3.89628	0.359558	-10.8363	2.32e-27	7.74e-26	22452.3	15737.2	31427	31213.9	2390.36	2444.84	835.074	1101.52	25207.6	1692.95	0.0671602	14.8898
AEBP1	ENSG00000106624	30811.5	-1.23303	0.204613	-6.02614	1.68e-09	1.09e-08	46007.4	39281.1	43296.5	44340.1	22568.1	23092	14420.9	13485.7	43231.3	18391.7	0.425425	2.35059
